# Supplementary material for: eNOS expression and NO release during hypoxia is inhibited by miR-200b in human endothelial cells
Source: Angiogenesis. 2018 May 8;21(4):711–24. doi: 10.1007/s10456-018-9620-y (PMC6208887; doi:10.1007/s10456-018-9620-y)
Supplement: Supplementary file 1 — Supplementary material 1 (XLSX 704 KB) [file 10456_2018_9620_MOESM1_ESM.xlsx]

## Sheet: IPA Upload
miRNA ID	Hypoxia 16h vs Normoxia FC	Hypoxia 2h vs Normoxia FC	Hypoxia 8h vs Normoxia FC
hsa-let-7a-2-3p	0.55	1.18	0.81
hsa-let-7a-3p	1.11	1.19	1.06
hsa-let-7a-5p	0.84	0.94	0.89
hsa-let-7b-3p	0.96	0.92	0.88
hsa-let-7b-5p	0.84	0.87	0.71
hsa-let-7c-3p	0.94	0.98	0.86
hsa-let-7c-5p	0.91	0.91	0.78
hsa-let-7d-3p	1.05	1.11	1.31
hsa-let-7d-5p	0.83	0.86	0.82
hsa-let-7e-3p	1.18	1.08	0.8
hsa-let-7e-5p	0.91	0.94	0.85
hsa-let-7f-1-3p	1.05	1.14	1.12
hsa-let-7f-2-3p	1.28	1.14	1.08
hsa-let-7f-5p	0.93	1	1.01
hsa-let-7g-3p	0.83	1.03	0.93
hsa-let-7g-5p	1.03	1.01	1.02
hsa-let-7i-3p	1.27	1.26	1.34
hsa-let-7i-5p	0.96	1.09	1.03
hsa-miR-100-3p	0.85	1.41	1.05
hsa-miR-100-5p	0.75	0.75	0.89
hsa-miR-101-3p	1.38	1.28	1.12
hsa-miR-101-5p	1.53	1.45	1.06
hsa-miR-103a-2-5p	0.9	1.11	0.93
hsa-miR-103a-3p	0.84	0.93	0.81
hsa-miR-103b	0.8	0.9	0.81
hsa-miR-105-3p	0.82	1.27	0.84
hsa-miR-105-5p	6.78	1.39	3.23
hsa-miR-106a-3p	0.41	1.28	1.02
hsa-miR-106a-5p	1.24	1.22	1
hsa-miR-106b-3p	0.82	0.97	0.88
hsa-miR-106b-5p	1.72	1.36	1.29
hsa-miR-107	0.96	0.95	0.84
hsa-miR-10a-3p	1.29	1	1.01
hsa-miR-10a-5p	1.19	0.96	1.05
hsa-miR-10b-3p	1.77	1.14	1.45
hsa-miR-10b-5p	1.46	0.93	1.16
hsa-miR-1178-3p	1.43	0.82	1.93
hsa-miR-1178-5p	0.58	0.73	0.33
hsa-miR-1179	1.37	1.32	1.13
hsa-miR-1180-3p	0.61	0.81	0.67
hsa-miR-1180-5p	0.72	1.01	1.29
hsa-miR-1181	0.24	0.63	0.49
hsa-miR-1182	3.19	1.24	2.51
hsa-miR-1183	2.15	1.28	1.68
hsa-miR-1184	0.15	1.09	0.42
hsa-miR-1185-1-3p	0.86	1.09	0.89
hsa-miR-1185-2-3p	0.73	1.05	0.93
hsa-miR-1185-5p	1.19	1.11	1.12
hsa-miR-1193	0.49	1.45	0.66
hsa-miR-1197	0.99	1.25	1.08
hsa-miR-1199-3p	0.46	0.57	0.75
hsa-miR-1199-5p	1.04	0.73	0.72
hsa-miR-1200	0.54	1.06	0.8
hsa-miR-1202	0.46	0.82	0.37
hsa-miR-1203	0.57	0.83	0.6
hsa-miR-1204	0.24	0.42	0.68
hsa-miR-1205	0.85	0.61	1.3
hsa-miR-1206	0.83	1.4	0.99
hsa-miR-1207-3p	1.04	1.09	0.99
hsa-miR-1207-5p	5.22	4.36	5.92
hsa-miR-1208	0.38	1.49	0.78
hsa-miR-122-3p	1.28	0.92	0.84
hsa-miR-1224-3p	1.22	2	0.66
hsa-miR-1224-5p	1.04	1.53	1.09
hsa-miR-1225-3p	0.52	0.55	3.45
hsa-miR-1225-5p	0.42	0.76	0.99
hsa-miR-122-5p	0.54	1.42	1.01
hsa-miR-1226-3p	0.75	0.79	0.66
hsa-miR-1226-5p	3.48	1.09	2.63
hsa-miR-1227-3p	0.52	0.62	0.39
hsa-miR-1228-3p	0.33	1.23	0.97
hsa-miR-1229-3p	0.45	0.42	0.38
hsa-miR-1229-5p	1.04	1.56	0.99
hsa-miR-1231	0.6	1.01	0.87
hsa-miR-1233-3p	0.2	0.75	0.31
hsa-miR-1233-5p	0.09	0.27	0.25
hsa-miR-1234-3p	0.52	1.5	0.86
hsa-miR-1236-3p	1.17	1.22	1.22
hsa-miR-1236-5p	0.54	0.76	0.43
hsa-miR-1237-3p	0.66	1.59	1.79
hsa-miR-1237-5p	0.93	1.09	1
hsa-miR-1238-3p	1.34	2.96	1.55
hsa-miR-1238-5p	1.74	2	1.97
hsa-miR-1243	1.25	1.75	1.51
hsa-miR-124-3p	0.81	1.7	0.99
hsa-miR-1244	0.69	1.27	1.16
hsa-miR-1245a	0.51	0.66	0.54
hsa-miR-1245b-3p	5.27	1.15	2.52
hsa-miR-1245b-5p	0.75	1.94	1.37
hsa-miR-124-5p	2.92	5.02	4.54
hsa-miR-1246	1.33	1	1.02
hsa-miR-1247-3p	1.01	1.09	1.33
hsa-miR-1247-5p	1.49	1.71	0.99
hsa-miR-1248	1.17	1.09	1.16
hsa-miR-1249-3p	0.43	1.13	0.51
hsa-miR-1249-5p	2.5	1.96	1.97
hsa-miR-1250-3p	1.64	1.66	1.93
hsa-miR-1250-5p	0.63	1.13	0.75
hsa-miR-1251-3p	0.44	0.89	0.69
hsa-miR-1251-5p	2.09	1.73	1.97
hsa-miR-1252-3p	0.57	1	0.84
hsa-miR-1252-5p	1.38	1.54	1.58
hsa-miR-1253	2.15	0.85	0.83
hsa-miR-1254	0.92	1.41	1.22
hsa-miR-1255a	1.25	1.16	1.19
hsa-miR-1255b-5p	1.04	0.88	1.19
hsa-miR-1256	0.94	1.45	0.94
hsa-miR-1257	1.33	1.19	1.29
hsa-miR-1258	0.56	1.05	0.33
hsa-miR-125a-3p	1.19	1.03	1.27
hsa-miR-125a-5p	0.7	0.86	0.56
hsa-miR-125b-1-3p	0.78	1.09	0.98
hsa-miR-125b-2-3p	0.92	0.96	0.94
hsa-miR-125b-5p	0.76	0.97	0.77
hsa-miR-1260a	0.87	0.85	0.8
hsa-miR-1260b	1.16	0.86	0.9
hsa-miR-1261	0.81	1.05	0.95
hsa-miR-1262	1.37	1.25	1.43
hsa-miR-1263	0.91	1.23	1.6
hsa-miR-126-3p	1.11	1.09	1.04
hsa-miR-1264	2.78	3.82	1.32
hsa-miR-1265	0.64	1.14	0.99
hsa-miR-126-5p	1.35	1.29	1.14
hsa-miR-1266-3p	0.94	1.42	0.69
hsa-miR-1266-5p	4.06	1.04	1.48
hsa-miR-1267	0.88	1.26	1.02
hsa-miR-1268a	1.04	0.76	0.69
hsa-miR-1268b	1.6	0.99	0.68
hsa-miR-1269a	0.78	0.95	0.68
hsa-miR-1269b	5.22	2.18	13.82
hsa-miR-1270	0.89	0.82	0.75
hsa-miR-1271-3p	0.98	0.89	0.81
hsa-miR-1271-5p	0.99	1	0.84
hsa-miR-1272	0.85	1.3	0.93
hsa-miR-1273a	0.89	0.96	0.66
hsa-miR-1273c	0.77	0.99	1.08
hsa-miR-1273d	1.47	0.9	1.34
hsa-miR-1273e	0.56	1.31	1.32
hsa-miR-1273f	1.04	1.43	0.93
hsa-miR-1273g-3p	0.78	0.89	0.68
hsa-miR-1273g-5p	4.38	3.05	1.38
hsa-miR-1273h-3p	0.6	1.14	0.75
hsa-miR-1273h-5p	0.6	0.78	0.99
hsa-miR-127-3p	1.02	1.14	0.9
hsa-miR-1275	0.61	0.91	0.75
hsa-miR-127-5p	1.01	1.07	0.97
hsa-miR-1276	0.55	1.44	0.86
hsa-miR-1277-3p	1.78	1.92	1.89
hsa-miR-1277-5p	0.92	1.38	1.05
hsa-miR-1278	1.43	1.46	1.31
hsa-miR-1279	39.96	1.14	8.08
hsa-miR-1281	0.63	0.65	1.78
hsa-miR-128-1-5p	0.59	0.62	0.73
hsa-miR-1282	0.71	0.66	0.99
hsa-miR-128-2-5p	0.29	1.39	0.82
hsa-miR-1283	1.23	1.04	0.99
hsa-miR-128-3p	0.83	0.97	0.86
hsa-miR-1284	0.77	0.99	1.03
hsa-miR-1285-3p	0.87	0.9	0.98
hsa-miR-1286	0.81	2.18	1.32
hsa-miR-1287-3p	0.89	1.18	0.85
hsa-miR-1287-5p	0.95	1.13	0.97
hsa-miR-1288-3p	0.41	1.03	0.88
hsa-miR-1288-5p	1.04	2.55	0.88
hsa-miR-1289	0.99	0.85	1.37
hsa-miR-1290	1.36	1.09	1.01
hsa-miR-1291	0.76	1.28	0.44
hsa-miR-129-1-3p	1.04	0.64	0.33
hsa-miR-129-2-3p	0.58	1.39	0.77
hsa-miR-1292-3p	0.89	0.47	1.13
hsa-miR-1292-5p	0.89	1.13	1.62
hsa-miR-1293	0.85	0.88	1.23
hsa-miR-1294	1.11	1.34	1.05
hsa-miR-1295a	0.4	0.84	0.68
hsa-miR-1295b-3p	0.32	1.13	0.85
hsa-miR-129-5p	1.24	1.3	1.73
hsa-miR-1296-3p	0.9	0.95	0.92
hsa-miR-1296-5p	1	1.02	0.86
hsa-miR-1297	2.88	1.35	1.36
hsa-miR-1298-3p	1.28	1.16	1.42
hsa-miR-1298-5p	0.62	1.35	0.88
hsa-miR-1299	0.39	0.85	0.59
hsa-miR-1301-3p	0.92	0.93	0.76
hsa-miR-1301-5p	4.17	8.73	3.95
hsa-miR-1302	1.67	1.09	1.97
hsa-miR-1303	1.01	0.85	1.17
hsa-miR-1304-3p	0.81	0.87	0.82
hsa-miR-1304-5p	0.75	0.89	0.88
hsa-miR-1305	0.42	3.56	1.12
hsa-miR-1306-3p	0.65	0.71	0.69
hsa-miR-1306-5p	0.87	1.02	1.31
hsa-miR-1307-3p	0.73	1.02	0.74
hsa-miR-1307-5p	1.17	0.97	0.97
hsa-miR-130a-3p	1.49	1.17	1.09
hsa-miR-130a-5p	1.04	2.76	1.58
hsa-miR-130b-3p	1.14	1	0.99
hsa-miR-130b-5p	0.81	0.83	0.73
hsa-miR-1321	0.6	0.78	0.49
hsa-miR-1322	1.32	1.6	1.32
hsa-miR-1323	1.14	1.09	1.17
hsa-miR-132-3p	0.94	0.97	0.9
hsa-miR-1324	2.93	1.36	1.54
hsa-miR-132-5p	0.75	0.82	0.79
hsa-miR-133a-3p	0.72	1.4	1.17
hsa-miR-133a-5p	1.04	2.64	1.32
hsa-miR-133b	0.67	0.82	1.21
hsa-miR-1343-3p	0.52	0.91	0.53
hsa-miR-1343-5p	0.7	0.73	0.49
hsa-miR-134-3p	0.61	1.03	1.22
hsa-miR-134-5p	0.94	0.99	1.03
hsa-miR-135a-3p	0.73	0.76	1.18
hsa-miR-135a-5p	1.75	1.44	0.95
hsa-miR-135b-3p	2.37	0.79	1.08
hsa-miR-135b-5p	2.17	1.51	1.52
hsa-miR-136-3p	1.22	1.22	1.04
hsa-miR-136-5p	1.15	1.22	0.98
hsa-miR-137	1.15	1.15	1.21
hsa-miR-138-1-3p	0.25	0.77	0.58
hsa-miR-138-2-3p	0.51	1.41	0.82
hsa-miR-138-5p	6.15	0.88	2.93
hsa-miR-139-3p	1.03	0.85	0.95
hsa-miR-139-5p	1.4	1.05	0.96
hsa-miR-1-3p	0.81	0.84	0.85
hsa-miR-140-3p	0.89	0.9	0.87
hsa-miR-140-5p	1.27	1.15	1.1
hsa-miR-141-3p	0.76	1.22	0.9
hsa-miR-141-5p	0.55	1.21	0.75
hsa-miR-142-3p	1.09	1.65	1.25
hsa-miR-142-5p	0.85	2.28	1.7
hsa-miR-143-3p	0.91	1.28	0.94
hsa-miR-143-5p	0.63	1.09	1.04
hsa-miR-144-3p	2.64	1.6	1.51
hsa-miR-144-5p	0.92	0.92	1.03
hsa-miR-145-3p	1.09	1.23	1.41
hsa-miR-145-5p	0.87	1.16	0.99
hsa-miR-1468-3p	2.24	1.4	1.73
hsa-miR-1468-5p	0.92	0.66	0.81
hsa-miR-1469	7.01	0.62	0.85
hsa-miR-146a-3p	1.52	1.14	0.86
hsa-miR-146a-5p	1.48	1.06	1.15
hsa-miR-146b-3p	0.37	1.4	1.2
hsa-miR-146b-5p	0.89	0.92	0.93
hsa-miR-1470	1.3	0.55	0.74
hsa-miR-1471	1.79	1.4	2.11
hsa-miR-147a	1.19	1.25	1.41
hsa-miR-147b	1	1.18	1.19
hsa-miR-148a-3p	0.94	1.41	1.14
hsa-miR-148a-5p	0.74	1.84	0.91
hsa-miR-148b-3p	1.01	1.22	1.08
hsa-miR-148b-5p	1.33	0.99	1.02
hsa-miR-149-3p	0.95	0.89	1
hsa-miR-149-5p	0.82	1.05	0.7
hsa-miR-150-3p	0.33	1.32	1.19
hsa-miR-150-5p	0.66	0.97	0.77
hsa-miR-151a-3p	0.99	1.06	1.05
hsa-miR-151b	1.32	1.15	1.03
hsa-miR-152-3p	1.15	1.26	1.12
hsa-miR-152-5p	1.09	1.03	0.87
hsa-miR-153-3p	1.83	1.5	0.74
hsa-miR-153-5p	2.98	2.18	1.55
hsa-miR-1537-3p	2.18	1.19	2.33
hsa-miR-1537-5p	0.92	0.71	0.7
hsa-miR-1538	1.3	3	3.95
hsa-miR-1539	1.01	1.33	1.04
hsa-miR-154-3p	1.24	0.95	1.47
hsa-miR-154-5p	1.43	1.08	1.19
hsa-miR-155-3p	1.15	2.24	1.61
hsa-miR-155-5p	1	1.01	1.14
hsa-miR-1587	0.87	1.64	1.15
hsa-miR-15a-3p	1.04	1.12	1.77
hsa-miR-15a-5p	1.16	1.03	1
hsa-miR-15b-3p	0.98	1.07	0.96
hsa-miR-15b-5p	0.83	0.94	0.71
hsa-miR-1-5p	1.12	1.43	0.99
hsa-miR-16-1-3p	1.31	1.27	1.23
hsa-miR-16-2-3p	1.15	1.11	1.13
hsa-miR-16-5p	1.06	1.09	1
hsa-miR-17-3p	0.99	1.12	1.05
hsa-miR-17-5p	1.26	1.15	0.98
hsa-miR-181a-2-3p	1.85	1.11	1.26
hsa-miR-181a-3p	1.25	1.17	0.96
hsa-miR-181a-5p	0.74	0.62	0.66
hsa-miR-181b-2-3p	2.54	1.31	1.72
hsa-miR-181b-3p	1.36	1.16	1.08
hsa-miR-181b-5p	0.9	0.89	0.95
hsa-miR-181c-3p	1.54	1.01	1.01
hsa-miR-181c-5p	1.2	0.77	0.84
hsa-miR-181d-3p	0.87	1.04	0.87
hsa-miR-181d-5p	1.3	0.84	0.83
hsa-miR-182-3p	2.17	1.17	1.82
hsa-miR-1825	0.66	0.59	0.9
hsa-miR-182-5p	0.95	1.3	1.15
hsa-miR-1827	0.35	1.33	0.55
hsa-miR-183-3p	0.75	1.42	1.25
hsa-miR-183-5p	0.89	1.01	0.78
hsa-miR-184	0.88	2.27	1.82
hsa-miR-185-3p	1.11	1.11	1.54
hsa-miR-185-5p	0.84	0.96	1.01
hsa-miR-186-3p	0.92	0.99	1.03
hsa-miR-186-5p	1.1	1.11	1.1
hsa-miR-187-3p	0.7	1.13	0.94
hsa-miR-187-5p	0.68	0.58	0.38
hsa-miR-188-3p	0.68	0.61	0.68
hsa-miR-188-5p	0.99	1.02	1.07
hsa-miR-18a-3p	0.65	0.67	0.75
hsa-miR-18a-5p	1.4	1.35	1.25
hsa-miR-18b-3p	0.88	1.26	1.06
hsa-miR-18b-5p	0.87	1.18	1.01
hsa-miR-1908-3p	1.25	0.57	0.71
hsa-miR-1908-5p	5.82	0.86	2.65
hsa-miR-1909-3p	0.85	0.81	0.57
hsa-miR-1909-5p	0.58	0.85	0.77
hsa-miR-190a-3p	0.94	0.87	0.97
hsa-miR-190a-5p	1.28	1.41	1.23
hsa-miR-190b	2.42	1.41	1.19
hsa-miR-1910-3p	1.43	0.89	1.54
hsa-miR-1910-5p	0.79	1.28	0.68
hsa-miR-1911-3p	0.7	1.04	0.89
hsa-miR-1911-5p	1.27	0.6	1.62
hsa-miR-1912	0.38	0.5	0.81
hsa-miR-1913	0.29	0.67	0.82
hsa-miR-191-3p	1.91	0.98	1.29
hsa-miR-1914-3p	0.63	0.62	0.79
hsa-miR-1914-5p	0.42	0.94	0.8
hsa-miR-1915-3p	1.79	0.62	0.7
hsa-miR-1915-5p	4.08	0.89	2.06
hsa-miR-191-5p	0.74	0.86	0.76
hsa-miR-192-3p	0.85	0.55	1.01
hsa-miR-192-5p	1.43	1.17	1.2
hsa-miR-193a-3p	1.11	0.57	0.94
hsa-miR-193a-5p	0.85	0.86	0.78
hsa-miR-193b-3p	0.8	0.7	0.8
hsa-miR-193b-5p	1.01	1.29	1.27
hsa-miR-194-3p	0.48	1.09	1.44
hsa-miR-194-5p	1.34	1	1.18
hsa-miR-195-3p	0.82	1.27	0.98
hsa-miR-195-5p	1.09	1.02	0.9
hsa-miR-196a-3p	1.23	1.4	1.78
hsa-miR-196a-5p	1.19	1.24	1.04
hsa-miR-196b-3p	0.87	0.91	1.13
hsa-miR-196b-5p	1.21	1.27	1.24
hsa-miR-1972	0.74	1.03	0.93
hsa-miR-1973	2.61	6	0.99
hsa-miR-197-3p	1.02	0.95	0.86
hsa-miR-197-5p	1.04	1.09	0.9
hsa-miR-1976	3.65	1.64	1.64
hsa-miR-198	0.29	0.55	0.49
hsa-miR-199a-3p	1.3	1.11	1.07
hsa-miR-199a-5p	1.51	1.1	1.1
hsa-miR-199b-3p	1.16	1.11	1.05
hsa-miR-199b-5p	0.81	0.75	0.82
hsa-miR-19a-3p	1.24	1.39	1.2
hsa-miR-19a-5p	0.97	0.82	0.78
hsa-miR-19b-1-5p	1.06	0.91	0.97
hsa-miR-19b-2-5p	1.27	1.56	1.13
hsa-miR-19b-3p	1.3	1.24	1.12
hsa-miR-200a-3p	1.23	1.26	1.26
hsa-miR-200a-5p	0.75	1.39	0.88
hsa-miR-200b-3p	1.29	1.16	1.26
hsa-miR-200b-5p	4.59	0.69	0.76
hsa-miR-200c-3p	0.52	0.78	0.9
hsa-miR-200c-5p	4	0.91	1.73
hsa-miR-202-3p	1.04	1.76	0.91
hsa-miR-202-5p	1.99	0.89	1.61
hsa-miR-203a-3p	1.02	0.95	1.86
hsa-miR-203a-5p	1.8	1.15	1.54
hsa-miR-203b-3p	1.24	1.5	1.23
hsa-miR-203b-5p	1.38	1.19	1.35
hsa-miR-204-3p	0.65	1.91	0.49
hsa-miR-204-5p	0.69	0.93	0.76
hsa-miR-2052	1.04	2.73	1.81
hsa-miR-2053	0.52	1.04	0.64
hsa-miR-205-3p	0.77	0.95	0.99
hsa-miR-2054	0.8	0.83	0.94
hsa-miR-205-5p	0.7	1.15	0.81
hsa-miR-206	2.38	0.97	2
hsa-miR-208a-3p	2.56	1.78	2.24
hsa-miR-208a-5p	1.12	0.84	0.87
hsa-miR-208b-3p	0.49	1.12	0.97
hsa-miR-208b-5p	1.94	0.47	2.4
hsa-miR-20a-3p	0.89	1.07	1.01
hsa-miR-20a-5p	1.1	1.11	1.14
hsa-miR-20b-3p	1.57	1.45	1.64
hsa-miR-20b-5p	1.12	0.95	1.01
hsa-miR-210-3p	20.24	1.08	8.79
hsa-miR-210-5p	0.88	0.5	1.06
hsa-miR-2110	0.9	0.63	1.18
hsa-miR-2113	0.6	0.86	0.57
hsa-miR-211-3p	0.52	0.89	0.25
hsa-miR-2114-3p	0.52	0.87	1.48
hsa-miR-2114-5p	0.67	0.7	0.49
hsa-miR-2115-3p	1.25	0.87	1.72
hsa-miR-2115-5p	0.75	0.3	0.71
hsa-miR-211-5p	0.58	1.05	1.05
hsa-miR-2116-3p	0.93	0.82	0.81
hsa-miR-2116-5p	0.87	0.92	0.98
hsa-miR-2117	0.45	1.06	0.67
hsa-miR-212-3p	0.99	1.03	1.06
hsa-miR-212-5p	0.56	0.79	0.67
hsa-miR-21-3p	1.6	1.19	1.27
hsa-miR-214-3p	1.07	0.81	0.78
hsa-miR-214-5p	1.59	1.06	0.98
hsa-miR-215-3p	3.03	1.96	2.66
hsa-miR-215-5p	1.43	1.25	1.21
hsa-miR-21-5p	1.28	1.11	1.06
hsa-miR-216a-3p	1.27	1.12	1.09
hsa-miR-216a-5p	1.58	1.26	1.18
hsa-miR-216b-3p	1.01	1.25	0.9
hsa-miR-216b-5p	1.33	0.95	0.99
hsa-miR-217	1.4	1.09	1.12
hsa-miR-218-1-3p	0.16	0.57	0.26
hsa-miR-218-2-3p	0.64	1.08	0.86
hsa-miR-218-5p	1.06	1.27	1.13
hsa-miR-219a-1-3p	1.93	1.45	1.33
hsa-miR-219a-2-3p	0.64	1.09	0.69
hsa-miR-219a-5p	1.75	0.94	1.32
hsa-miR-219b-3p	2.29	1.71	2.21
hsa-miR-219b-5p	0.55	0.8	0.92
hsa-miR-221-3p	0.87	0.9	0.85
hsa-miR-221-5p	0.98	0.97	0.96
hsa-miR-222-3p	0.8	0.71	0.77
hsa-miR-222-5p	0.75	1.01	0.88
hsa-miR-223-3p	1.75	1.09	1.7
hsa-miR-223-5p	1.6	1.75	1.69
hsa-miR-22-3p	0.82	0.84	0.99
hsa-miR-224-3p	0.52	1.45	1.07
hsa-miR-224-5p	0.87	0.98	0.89
hsa-miR-22-5p	1.15	0.9	1.04
hsa-miR-2276-3p	0.89	1.14	0.8
hsa-miR-2276-5p	0.27	0.68	0.61
hsa-miR-2277-3p	0.84	1.34	1.15
hsa-miR-2277-5p	0.87	0.93	0.92
hsa-miR-2278	1.16	1.4	1.3
hsa-miR-2355-3p	1.54	1.18	1.43
hsa-miR-2355-5p	1.34	1.17	1.17
hsa-miR-2392	0.61	0.96	0.97
hsa-miR-23a-3p	0.72	0.93	0.74
hsa-miR-23a-5p	1.21	1.36	0.99
hsa-miR-23b-3p	0.87	0.93	0.74
hsa-miR-23b-5p	0.82	1.12	0.92
hsa-miR-23c	0.85	1.26	0.98
hsa-miR-24-1-5p	2.38	1	1.93
hsa-miR-24-2-5p	1.57	0.91	1.24
hsa-miR-24-3p	0.77	0.93	0.8
hsa-miR-2467-3p	0.66	1.35	0.96
hsa-miR-2467-5p	0.53	0.95	0.9
hsa-miR-25-3p	0.94	1.02	0.91
hsa-miR-25-5p	0.79	0.88	0.74
hsa-miR-2681-3p	0.6	1.24	1.25
hsa-miR-2681-5p	0.72	0.58	0.37
hsa-miR-2682-3p	0.96	0.84	0.96
hsa-miR-2682-5p	1.02	1.05	0.93
hsa-miR-26a-1-3p	0.96	1.18	0.7
hsa-miR-26a-2-3p	1.52	1.02	1.16
hsa-miR-26a-5p	1.07	0.98	0.93
hsa-miR-26b-3p	1.35	0.97	1.29
hsa-miR-26b-5p	1.26	1.1	1.07
hsa-miR-27a-3p	0.95	1.09	1
hsa-miR-27a-5p	0.9	0.97	1
hsa-miR-27b-3p	1.17	1.17	1.12
hsa-miR-27b-5p	1.42	1.2	1.28
hsa-miR-28-3p	0.98	0.97	0.96
hsa-miR-28-5p	1.15	0.85	0.84
hsa-miR-2861	1.04	1.09	0.99
hsa-miR-2909	0.71	1.26	1.02
hsa-miR-296-3p	1.02	0.89	1.03
hsa-miR-296-5p	1	0.94	0.67
hsa-miR-297	0.45	1.09	1.13
hsa-miR-298	0.52	0.82	0.92
hsa-miR-299-3p	1.42	1.28	1.31
hsa-miR-299-5p	0.89	0.91	0.73
hsa-miR-29a-3p	0.95	1.07	1.1
hsa-miR-29a-5p	1.06	1.11	1.08
hsa-miR-29b-1-5p	0.97	1.12	0.85
hsa-miR-29b-2-5p	0.94	0.92	1.03
hsa-miR-29b-3p	1.1	1.32	1.09
hsa-miR-29c-3p	1.22	1.19	1.16
hsa-miR-29c-5p	0.92	1.17	0.85
hsa-miR-300	0.99	1.09	1.12
hsa-miR-301a-3p	1.23	1.32	0.96
hsa-miR-301a-5p	0.89	1.13	1.07
hsa-miR-301b-3p	1.32	1.39	1.11
hsa-miR-301b-5p	0.61	0.8	0.67
hsa-miR-302a-3p	1.39	2.55	4.28
hsa-miR-302a-5p	0.7	1.36	0.9
hsa-miR-302b-3p	0.42	1.31	1.38
hsa-miR-302b-5p	1.02	0.73	1.04
hsa-miR-302c-3p	0.46	0.83	0.24
hsa-miR-302c-5p	1.42	1.79	0.78
hsa-miR-302d-3p	0.45	0.93	0.75
hsa-miR-302d-5p	1.04	0.75	1.09
hsa-miR-302e	0.23	0.36	0.66
hsa-miR-302f	0.99	0.95	1.09
hsa-miR-3064-3p	0.81	0.48	0.67
hsa-miR-3064-5p	1.25	0.95	1.5
hsa-miR-30a-3p	1.01	1.11	1.01
hsa-miR-30a-5p	0.96	1.06	0.97
hsa-miR-30b-3p	0.75	0.78	1.06
hsa-miR-30b-5p	1.64	1.11	1.27
hsa-miR-30c-1-3p	1.12	1.04	1.15
hsa-miR-30c-2-3p	0.73	1.02	0.97
hsa-miR-30c-5p	1.13	1.08	1.01
hsa-miR-30d-3p	1.62	1.39	1.41
hsa-miR-30d-5p	0.88	0.89	0.8
hsa-miR-30e-3p	1.26	1.21	1.07
hsa-miR-30e-5p	1.23	1.25	1.08
hsa-miR-3115	0.63	1.4	1.14
hsa-miR-3116	0.29	0.39	0.34
hsa-miR-3117-3p	2.41	1.01	1.18
hsa-miR-3117-5p	0.39	0.82	0.51
hsa-miR-3118	0.95	1.38	1.07
hsa-miR-3119	2.87	1.36	1.73
hsa-miR-3120-3p	0.61	0.98	0.86
hsa-miR-3121-3p	1	0.9	0.94
hsa-miR-3121-5p	0.73	0.85	0.73
hsa-miR-3122	1.23	1.08	1.32
hsa-miR-3123	1.27	0.96	0.87
hsa-miR-3124-3p	0.46	1	0.67
hsa-miR-3124-5p	0.91	1.36	0.99
hsa-miR-3125	1.27	1.74	1.6
hsa-miR-3126-3p	1.44	2.03	1.44
hsa-miR-3126-5p	0.61	1.27	0.84
hsa-miR-3127-3p	1.41	0.64	0.35
hsa-miR-3127-5p	1.09	0.99	1.27
hsa-miR-3128	1.85	1.23	1.48
hsa-miR-3129-3p	0.67	0.7	0.73
hsa-miR-3129-5p	1.04	1.32	0.99
hsa-miR-3130-3p	0.56	1.03	0.75
hsa-miR-3130-5p	0.8	1.58	0.96
hsa-miR-3131	26.26	0.95	4.93
hsa-miR-3132	3.03	0.57	0.94
hsa-miR-3133	1.33	1.53	1.04
hsa-miR-3134	1.04	0.97	0.44
hsa-miR-3135a	0.78	0.82	1.23
hsa-miR-3135b	0.72	0.67	0.8
hsa-miR-3136-3p	0.67	1.16	0.99
hsa-miR-3136-5p	1.21	1.07	1.16
hsa-miR-3137	0.43	0.9	0.81
hsa-miR-3138	1.39	1.2	1.16
hsa-miR-3139	1.34	0.93	0.99
hsa-miR-31-3p	1.16	1.18	1.08
hsa-miR-3140-3p	1.1	1.23	1.21
hsa-miR-3140-5p	1.69	1.26	1.33
hsa-miR-3141	0.98	0.79	0.6
hsa-miR-3142	1.24	2.29	2.49
hsa-miR-3143	1.08	0.66	1.02
hsa-miR-3144-3p	0.72	0.83	0.46
hsa-miR-3144-5p	0.59	0.55	1.11
hsa-miR-3145-3p	1.3	1.14	1.3
hsa-miR-3145-5p	1.46	0.98	1.18
hsa-miR-3146	1.16	1.02	0.99
hsa-miR-3147	0.13	0.89	1.17
hsa-miR-3148	0.61	1.05	0.37
hsa-miR-3149	0.94	1.23	1.06
hsa-miR-3150a-3p	0.25	0.79	0.81
hsa-miR-3150b-3p	1.2	0.84	0.61
hsa-miR-3150b-5p	0.38	1.88	0.81
hsa-miR-3151-3p	1.04	1.39	1.08
hsa-miR-3151-5p	0.37	0.77	0.99
hsa-miR-3152-3p	0.89	1.32	1.48
hsa-miR-3152-5p	0.94	1.09	0.86
hsa-miR-3153	0.94	0.92	1.21
hsa-miR-3154	0.42	1.2	1.68
hsa-miR-3155a	0.47	1.09	0.64
hsa-miR-3155b	0.65	0.61	0.93
hsa-miR-3156-3p	0.81	0.74	0.49
hsa-miR-3156-5p	0.6	0.93	1.13
hsa-miR-3157-3p	1.88	2.62	1.48
hsa-miR-3157-5p	2	1.91	1.32
hsa-miR-3158-3p	0.56	1.31	0.79
hsa-miR-3159	0.61	2	0.41
hsa-miR-31-5p	0.75	0.91	0.87
hsa-miR-3160-3p	0.74	1.28	1.04
hsa-miR-3160-5p	0.68	0.64	0.75
hsa-miR-3161	1.22	1.05	1.25
hsa-miR-3162-3p	1.04	0.93	1.41
hsa-miR-3162-5p	0.63	1.53	0.99
hsa-miR-3163	1.1	1.09	1.4
hsa-miR-3164	0.87	0.98	0.95
hsa-miR-3165	1.39	2.18	2.52
hsa-miR-3166	1.1	1.21	0.78
hsa-miR-3167	1.34	1.87	1.83
hsa-miR-3168	10.49	0.54	4.78
hsa-miR-3169	2.09	2.18	1.78
hsa-miR-3170	0.5	1.09	0.97
hsa-miR-3171	1.04	1.94	1.26
hsa-miR-3173-3p	0.94	1.85	1.78
hsa-miR-3173-5p	0.93	0.87	1.01
hsa-miR-3174	0.88	1.02	0.78
hsa-miR-3175	1.39	0.93	1.83
hsa-miR-3176	0.58	1.22	1.01
hsa-miR-3177-3p	0.9	1.39	0.81
hsa-miR-3177-5p	1.04	1.4	1.13
hsa-miR-3178	0.47	0.84	0.72
hsa-miR-3179	6.07	1.37	2.13
hsa-miR-3180	0.45	1.25	0.99
hsa-miR-3180-3p	0.7	1.45	1.32
hsa-miR-3180-5p	0.45	0.72	0.54
hsa-miR-3181	0.52	1.09	0.89
hsa-miR-3182	0.64	1.6	1.04
hsa-miR-3183	0.68	1.33	0.86
hsa-miR-3185	1.85	1.58	1.75
hsa-miR-3186-3p	1.08	0.99	1.02
hsa-miR-3186-5p	1.04	0.65	1.38
hsa-miR-3187-3p	0.6	0.77	0.7
hsa-miR-3187-5p	0.26	0.91	0.41
hsa-miR-3188	0.32	1.51	1.21
hsa-miR-3189-3p	0.57	1.19	0.76
hsa-miR-3189-5p	0.96	0.76	0.61
hsa-miR-3190-3p	0.46	1.58	0.66
hsa-miR-3190-5p	0.87	0.55	0.49
hsa-miR-3191-3p	0.52	0.11	0.39
hsa-miR-3191-5p	0.8	0.92	0.76
hsa-miR-3192-3p	0.52	1.01	0.38
hsa-miR-3192-5p	1.09	1.77	1.52
hsa-miR-3193	0.57	1.04	0.85
hsa-miR-3194-3p	0.97	1.6	0.53
hsa-miR-3194-5p	0.73	1.24	0.85
hsa-miR-3195	2.09	0.91	1.15
hsa-miR-3197	0.36	1.04	0.6
hsa-miR-3198	1.04	0.71	0.7
hsa-miR-3199	0.93	1.07	0.81
hsa-miR-3200-3p	0.66	0.97	0.83
hsa-miR-3200-5p	0.84	1.11	0.83
hsa-miR-3201	1.51	1.21	1.32
hsa-miR-3202	1.69	0.8	1.37
hsa-miR-320a	0.79	0.79	0.9
hsa-miR-320b	0.76	0.75	0.92
hsa-miR-320c	0.9	0.91	1.01
hsa-miR-320d	0.69	1.06	0.84
hsa-miR-320e	0.85	1.19	1.12
hsa-miR-323a-3p	0.78	1.03	0.83
hsa-miR-323a-5p	1.22	1.23	2.39
hsa-miR-323b-3p	0.76	0.99	0.89
hsa-miR-323b-5p	0.8	1.87	0.89
hsa-miR-32-3p	0.75	1.03	1.18
hsa-miR-324-3p	0.77	0.87	0.67
hsa-miR-324-5p	1.12	1.06	1.04
hsa-miR-325	0.52	1.1	1.24
hsa-miR-32-5p	1.16	1.19	1
hsa-miR-326	0.83	0.82	0.9
hsa-miR-328-3p	0.87	0.84	0.59
hsa-miR-328-5p	0.64	1.34	0.61
hsa-miR-329-3p	0.84	0.88	0.9
hsa-miR-329-5p	0.89	1.34	0.84
hsa-miR-330-3p	0.7	0.9	0.69
hsa-miR-330-5p	0.79	0.92	0.85
hsa-miR-331-3p	1.02	1.13	1.09
hsa-miR-331-5p	0.43	1	0.74
hsa-miR-335-3p	1.16	1.06	0.93
hsa-miR-335-5p	1.2	1.08	1
hsa-miR-337-3p	1.37	1.07	1.49
hsa-miR-337-5p	1.16	1.12	1.02
hsa-miR-338-3p	0.89	1.14	1.06
hsa-miR-338-5p	0.76	1.81	0.84
hsa-miR-339-3p	0.71	0.83	0.85
hsa-miR-339-5p	0.68	0.92	0.8
hsa-miR-33a-3p	1.29	1.16	1.08
hsa-miR-33a-5p	17.93	1.26	6.07
hsa-miR-33b-3p	0.44	0.84	0.78
hsa-miR-33b-5p	3.04	1.78	1.53
hsa-miR-340-3p	1.57	0.97	1.04
hsa-miR-340-5p	1.31	1.3	1.17
hsa-miR-342-3p	0.72	0.82	0.64
hsa-miR-342-5p	1.34	0.8	0.84
hsa-miR-345-3p	1.35	1.13	1.26
hsa-miR-345-5p	1.28	0.92	1.02
hsa-miR-346	0.52	0.55	1.11
hsa-miR-34a-3p	1.72	1.04	1.3
hsa-miR-34a-5p	1.76	1.13	1.22
hsa-miR-34b-3p	1.1	1.15	1.58
hsa-miR-34b-5p	0.55	1.01	1.05
hsa-miR-34c-3p	0.45	1.12	0.7
hsa-miR-34c-5p	0.85	0.79	0.72
hsa-miR-3529-5p	0.87	0.76	1.51
hsa-miR-3591-5p	3.48	1.82	1.32
hsa-miR-3605-3p	0.74	0.81	0.63
hsa-miR-3605-5p	2.32	0.56	1.56
hsa-miR-3606-3p	1.53	1.53	1.45
hsa-miR-3606-5p	3.96	0.91	2.01
hsa-miR-3607-3p	0.46	0.53	0.44
hsa-miR-3607-5p	1.51	0.71	1.33
hsa-miR-3609	0.96	0.96	0.87
hsa-miR-3610	1.27	1.09	1.34
hsa-miR-3611	1.57	1.32	1.52
hsa-miR-3612	1.15	1.09	1.28
hsa-miR-3613-3p	0.98	0.91	1.1
hsa-miR-3613-5p	1.38	1.2	1.1
hsa-miR-361-3p	0.86	0.96	0.9
hsa-miR-3614-3p	2.92	1.3	3.06
hsa-miR-3614-5p	0.87	1.64	0.66
hsa-miR-3615	0.65	0.75	0.69
hsa-miR-361-5p	0.82	0.94	0.77
hsa-miR-3616-3p	1.25	0.44	0.59
hsa-miR-3616-5p	2.96	0.73	2.63
hsa-miR-3617-3p	1.04	1.74	1.36
hsa-miR-3617-5p	0.47	1.88	1.7
hsa-miR-3618	0.73	1.15	1.33
hsa-miR-3619-3p	0.99	0.91	0.71
hsa-miR-3619-5p	0.95	1.09	1.17
hsa-miR-3620-3p	0.37	0.65	0.63
hsa-miR-3620-5p	0.43	0.55	0.25
hsa-miR-3621	2.61	1.27	1.15
hsa-miR-3622a-3p	0.56	0.42	0.84
hsa-miR-3622a-5p	0.81	1.09	0.6
hsa-miR-3622b-3p	0.41	0.43	0.56
hsa-miR-3622b-5p	1.04	1.09	0.99
hsa-miR-362-3p	0.81	0.82	1.02
hsa-miR-362-5p	0.75	0.7	0.8
hsa-miR-363-3p	1.14	1.15	1.19
hsa-miR-363-5p	0.63	1.2	0.89
hsa-miR-3646	0.8	1.51	0.99
hsa-miR-3648	0.91	1.5	1.11
hsa-miR-3649	0.69	1.5	1.18
hsa-miR-3650	1.66	1.39	1.48
hsa-miR-3651	1.18	0.8	0.99
hsa-miR-3652	0.58	0.48	0.59
hsa-miR-3653-3p	0.4	1.06	0.33
hsa-miR-3653-5p	1.24	1.26	1.11
hsa-miR-3654	0.38	1.53	1.11
hsa-miR-3655	0.73	0.87	1.38
hsa-miR-3656	0.49	0.8	0.66
hsa-miR-3657	0.64	0.63	0.73
hsa-miR-3658	2.41	1.43	2.59
hsa-miR-3659	0.12	0.42	0.6
hsa-miR-365a-3p	0.93	1.01	1.1
hsa-miR-365a-5p	0.65	1.13	0.95
hsa-miR-365b-3p	0.81	0.87	1.04
hsa-miR-365b-5p	0.93	1.06	0.66
hsa-miR-3660	1.09	0.79	0.55
hsa-miR-3661	0.66	0.97	1.02
hsa-miR-3662	0.95	1.2	1.04
hsa-miR-3663-3p	0.74	0.8	0.31
hsa-miR-3663-5p	0.35	0.66	0.72
hsa-miR-3664-3p	0.67	1.17	1.06
hsa-miR-3664-5p	1.48	0.91	0.99
hsa-miR-3665	0.83	0.87	0.2
hsa-miR-3666	1.15	1.96	1.68
hsa-miR-3667-3p	0.48	0.69	0.61
hsa-miR-3667-5p	0.73	1.56	0.82
hsa-miR-3668	1.12	0.94	1.05
hsa-miR-3669	0.18	0.51	0.17
hsa-miR-3670	1.01	0.67	1.08
hsa-miR-3671	0.89	1.4	1.69
hsa-miR-3672	1.04	1.33	1.32
hsa-miR-3673	1.2	1.59	1.29
hsa-miR-367-3p	0.49	1.41	0.7
hsa-miR-3674	2.82	1.09	2.17
hsa-miR-3675-3p	0.47	0.92	1.16
hsa-miR-3675-5p	0.94	1.4	1.27
hsa-miR-367-5p	0.85	0.79	0.99
hsa-miR-3677-3p	0.82	1.17	1.13
hsa-miR-3677-5p	0.96	0.91	1.56
hsa-miR-3678-3p	0.85	1.02	0.49
hsa-miR-3678-5p	1.12	0.59	1.52
hsa-miR-3679-3p	2.64	0.92	2
hsa-miR-3679-5p	0.91	1.06	1.1
hsa-miR-3680-3p	0.58	1.15	1.37
hsa-miR-3680-5p	2.09	1.58	1.92
hsa-miR-3681-3p	1.64	0.47	0.78
hsa-miR-3681-5p	1.04	1.78	2.06
hsa-miR-3682-3p	0.64	1.06	1.34
hsa-miR-3682-5p	1.11	0.55	1.05
hsa-miR-3683	0.64	1.17	1.1
hsa-miR-3684	0.61	0.76	0.67
hsa-miR-3685	0.76	1.38	0.65
hsa-miR-3686	2.09	1.34	2.51
hsa-miR-3687	0.48	1.38	1.33
hsa-miR-3688-3p	1.55	1.34	1.38
hsa-miR-3688-5p	1.13	0.82	1.64
hsa-miR-3689a-3p	1.88	0.87	0.2
hsa-miR-3689a-5p	15.86	1.09	8.68
hsa-miR-3689b-3p	0.74	1.27	0.7
hsa-miR-3689b-5p	1.16	1.21	0.55
hsa-miR-3689c	6.26	2.45	5.18
hsa-miR-3689d	0.45	1.4	0.99
hsa-miR-3689e	3.13	1.82	2.3
hsa-miR-3689f	0.21	0.11	0.89
hsa-miR-3690	0.57	1.09	1.61
hsa-miR-3691-3p	0.92	0.9	0.93
hsa-miR-3691-5p	1.18	0.84	1.24
hsa-miR-3692-3p	0.98	1.47	0.84
hsa-miR-3692-5p	0.94	0.94	0.66
hsa-miR-369-3p	1	0.85	1.02
hsa-miR-369-5p	0.87	0.98	0.95
hsa-miR-370-3p	0.82	0.95	0.9
hsa-miR-370-5p	0.84	1	0.72
hsa-miR-3713	0.3	0.49	0.51
hsa-miR-3714	7.3	3.27	2.96
hsa-miR-371a-3p	1.33	2.08	1.26
hsa-miR-371a-5p	0.11	1.09	0.36
hsa-miR-371b-3p	1	0.95	1.01
hsa-miR-371b-5p	0.82	0.71	0.98
hsa-miR-372-3p	0.97	1.09	1.78
hsa-miR-372-5p	2.58	1.26	1.45
hsa-miR-373-3p	0.54	1.13	0.87
hsa-miR-373-5p	1.19	1.4	1.41
hsa-miR-374a-3p	1.31	1.5	1.19
hsa-miR-374a-5p	1.28	1.18	1.17
hsa-miR-374b-3p	1.17	1.29	1.28
hsa-miR-374b-5p	1.1	0.87	1.05
hsa-miR-374c-5p	1.4	0.84	1.11
hsa-miR-375	0.47	2.18	1.18
hsa-miR-376a-2-5p	1.59	1.26	1.22
hsa-miR-376a-3p	1.01	1.03	1.01
hsa-miR-376a-5p	1.02	1.44	1.39
hsa-miR-376b-3p	1.42	1.19	1.15
hsa-miR-376b-5p	1.49	1.31	1.28
hsa-miR-376c-3p	1.04	0.91	0.99
hsa-miR-376c-5p	1.32	0.95	1.12
hsa-miR-377-3p	1.47	1.15	1.18
hsa-miR-377-5p	0.53	0.7	0.69
hsa-miR-378a-3p	0.64	0.72	0.81
hsa-miR-378a-5p	0.76	0.98	0.93
hsa-miR-378b	0.7	0.51	0.26
hsa-miR-378c	0.81	0.78	0.78
hsa-miR-378d	1.46	1.45	1.58
hsa-miR-378e	1.28	1.76	1.06
hsa-miR-378f	0.78	1.58	0.84
hsa-miR-378g	0.5	0.46	0.64
hsa-miR-378h	0.48	1.05	0.7
hsa-miR-378i	0.99	0.97	0.85
hsa-miR-378j	1.32	1.21	1.09
hsa-miR-379-3p	1.32	1.17	1.07
hsa-miR-379-5p	1.12	1.11	1.16
hsa-miR-380-3p	1.41	1.05	0.99
hsa-miR-380-5p	0.9	1.11	0.9
hsa-miR-381-3p	1.19	1.1	1.05
hsa-miR-381-5p	0.83	0.89	0.97
hsa-miR-382-3p	0.84	0.93	0.87
hsa-miR-382-5p	0.87	1.03	1.05
hsa-miR-383-3p	0.42	1.15	0.99
hsa-miR-383-5p	1.44	1.76	0.61
hsa-miR-384	2.25	1.78	1.97
hsa-miR-3907	1.16	1.09	1.16
hsa-miR-3908	0.68	1.47	1.04
hsa-miR-3909	0.54	0.85	1.13
hsa-miR-3910	0.87	0.92	1
hsa-miR-3911	0.8	0.67	0.3
hsa-miR-3912-3p	0.95	1.12	0.99
hsa-miR-3912-5p	1.54	1.61	1.69
hsa-miR-3913-3p	0.42	0.84	0.51
hsa-miR-3913-5p	1.54	1.61	1.72
hsa-miR-3914	1.47	1.37	1.1
hsa-miR-3915	1.66	0.83	2.21
hsa-miR-3916	5.03	1.73	2.48
hsa-miR-3917	0.89	1.25	0.85
hsa-miR-3918	0.21	3.49	1.78
hsa-miR-3919	2.04	1.19	1.79
hsa-miR-3920	1.23	0.69	0.99
hsa-miR-3921	0.88	1.34	0.53
hsa-miR-3922-3p	0.6	0.69	0.59
hsa-miR-3922-5p	0.69	0.84	1.24
hsa-miR-3923	4.04	1.31	1.67
hsa-miR-3924	0.98	1.02	1.17
hsa-miR-3925-3p	2.05	1.09	0.59
hsa-miR-3925-5p	0.7	1.23	0.84
hsa-miR-3926	1.24	1.35	0.85
hsa-miR-3927-3p	0.66	1.42	1.15
hsa-miR-3927-5p	1.25	1.75	0.99
hsa-miR-3928-3p	1.04	0.65	0.96
hsa-miR-3928-5p	0.72	1.06	0.85
hsa-miR-3929	0.45	0.62	0.99
hsa-miR-3934-3p	0.86	0.87	1.04
hsa-miR-3934-5p	0.74	0.73	1.04
hsa-miR-3935	1.14	1.59	1.26
hsa-miR-3936	0.46	1.36	1.42
hsa-miR-3937	0.5	1.14	0.6
hsa-miR-3938	0.82	0.95	0.86
hsa-miR-3939	1.37	1.84	1.35
hsa-miR-3940-3p	0.65	1.54	0.92
hsa-miR-3940-5p	0.18	0.58	0.52
hsa-miR-3941	0.76	1.57	2.72
hsa-miR-3942-3p	1.82	0.9	1.8
hsa-miR-3942-5p	1.87	1	1.58
hsa-miR-3943	0.76	1.17	0.72
hsa-miR-3944-3p	0.96	0.59	0.61
hsa-miR-3944-5p	0.88	0.63	0.88
hsa-miR-3945	1.6	2.47	1.45
hsa-miR-3960	0.52	0.95	0.56
hsa-miR-3972	0.22	0.93	0.6
hsa-miR-3973	1.42	0.25	1.17
hsa-miR-3974	0.62	1.22	0.84
hsa-miR-3975	0.7	1.64	1.97
hsa-miR-3976	0.99	1.71	1.27
hsa-miR-3977	0.89	1.03	1.22
hsa-miR-3978	0.69	1.03	0.79
hsa-miR-409-3p	0.87	0.99	0.99
hsa-miR-409-5p	0.77	0.94	0.7
hsa-miR-410-3p	0.98	0.77	0.98
hsa-miR-410-5p	0.81	0.91	0.84
hsa-miR-411-3p	0.77	0.88	0.77
hsa-miR-411-5p	1.13	1.14	1.07
hsa-miR-412-3p	0.88	1.32	0.62
hsa-miR-412-5p	0.89	1.19	1.1
hsa-miR-421	1.01	1.03	0.9
hsa-miR-422a	0.92	1.15	0.75
hsa-miR-423-3p	0.71	0.64	0.78
hsa-miR-423-5p	0.84	0.88	0.71
hsa-miR-424-3p	2.92	0.98	1.18
hsa-miR-424-5p	2.77	1.15	1.12
hsa-miR-4251	0.89	1.28	1.18
hsa-miR-4252	0.37	0.62	0.7
hsa-miR-4253	1.04	1.09	4.44
hsa-miR-425-3p	0.86	0.96	0.9
hsa-miR-4254	1.89	2.59	2.22
hsa-miR-4255	0.2	0.34	0.19
hsa-miR-425-5p	0.89	0.92	0.83
hsa-miR-4256	34.67	1.34	6.55
hsa-miR-4257	0.82	1.4	1.83
hsa-miR-4258	0.52	1.09	1.48
hsa-miR-4259	0.5	1.25	0.97
hsa-miR-4260	0.65	1.5	0.86
hsa-miR-4261	1.3	2.18	0.74
hsa-miR-4262	1.39	2.91	1.1
hsa-miR-4263	1.27	0.92	1.45
hsa-miR-4264	1.3	1	0.82
hsa-miR-4265	1.83	3	1.73
hsa-miR-4266	1.46	2.4	1.18
hsa-miR-4267	0.54	0.53	0.75
hsa-miR-4268	0.92	1.8	1.28
hsa-miR-4269	0.56	0.5	0.61
hsa-miR-4270	0.38	0.89	1.44
hsa-miR-4271	0.34	0.8	0.87
hsa-miR-4272	0.99	1.53	1.11
hsa-miR-4273	0.72	1.65	0.95
hsa-miR-4274	0.35	1.09	1.1
hsa-miR-4275	0.38	0.67	0.58
hsa-miR-4276	1.04	0.82	0.74
hsa-miR-4277	0.57	0.5	0.45
hsa-miR-4278	0.45	0.47	0.56
hsa-miR-4279	1.25	1.53	0.99
hsa-miR-4280	1.32	0.94	1.19
hsa-miR-4281	0.45	0.59	0.7
hsa-miR-4282	0.5	0.49	0.41
hsa-miR-4283	0.7	0.91	1.32
hsa-miR-4284	0.35	0.89	0.77
hsa-miR-4285	3.59	1.33	0.99
hsa-miR-4286	0.69	0.84	0.64
hsa-miR-4287	0.6	0.86	0.73
hsa-miR-4288	0.48	0.88	0.58
hsa-miR-4289	0.42	1.09	0.89
hsa-miR-429	1.21	1.2	0.83
hsa-miR-4290	0.7	1.2	1.06
hsa-miR-4291	0.85	1.23	1.23
hsa-miR-4292	0.21	1.75	0.59
hsa-miR-4293	0.46	0.81	0.62
hsa-miR-4294	0.45	0.93	0.85
hsa-miR-4295	0.92	1.18	1.03
hsa-miR-4296	0.23	0.61	0.55
hsa-miR-4297	0.73	1.31	1.38
hsa-miR-4298	0.87	0.73	0.58
hsa-miR-4299	1.04	1.18	0.66
hsa-miR-4300	1.42	0.93	1.55
hsa-miR-4301	1.19	1.21	0.52
hsa-miR-4302	0.51	1.08	0.8
hsa-miR-4303	6.9	1.38	2.53
hsa-miR-4304	0.74	0.84	0.5
hsa-miR-4305	0.4	0.59	0.35
hsa-miR-4306	0.73	1.09	1.28
hsa-miR-4307	0.98	0.87	1.13
hsa-miR-4308	0.95	1.59	1.17
hsa-miR-4309	0.75	0.93	0.99
hsa-miR-4310	0.7	0.85	0.44
hsa-miR-4311	0.59	1.09	0.72
hsa-miR-4312	0.94	0.96	1.05
hsa-miR-4313	0.45	1.09	0.42
hsa-miR-431-3p	0.85	1.5	1.04
hsa-miR-4314	0.57	0.89	1.08
hsa-miR-4315	0.4	1.01	0.53
hsa-miR-431-5p	0.61	0.96	0.75
hsa-miR-4316	1.88	3.49	0.99
hsa-miR-4317	0.73	0.95	0.77
hsa-miR-4319	0.89	1.71	1.55
hsa-miR-4320	0.93	1.15	0.77
hsa-miR-4321	1.04	0.36	1.1
hsa-miR-4322	3.78	1.45	1.74
hsa-miR-4323	0.81	0.97	0.77
hsa-miR-432-3p	0.75	0.95	0.68
hsa-miR-4324	0.76	1.06	0.78
hsa-miR-4325	0.78	1	1.23
hsa-miR-432-5p	0.72	0.93	0.84
hsa-miR-4326	0.69	0.85	0.85
hsa-miR-4327	0.87	0.55	0.49
hsa-miR-4328	2.68	1.4	2.54
hsa-miR-4329	1.74	0.93	1.79
hsa-miR-4330	1.04	2.79	1.1
hsa-miR-433-3p	1.15	1.06	0.78
hsa-miR-433-5p	4.84	0.69	3.21
hsa-miR-4417	0.55	0.98	0.52
hsa-miR-4418	1.28	0.67	0.44
hsa-miR-4419a	0.92	1.15	0.81
hsa-miR-4419b	1.04	0.93	1.13
hsa-miR-4420	0.7	1.11	0.97
hsa-miR-4421	0.83	1.02	0.66
hsa-miR-4422	1.04	1.54	1.28
hsa-miR-4423-3p	1.74	1.45	2.11
hsa-miR-4423-5p	0.74	1.21	1.44
hsa-miR-4424	1.17	1.12	1.16
hsa-miR-4425	0.7	0.61	0.82
hsa-miR-4426	1.64	1.25	1.27
hsa-miR-4427	0.77	0.75	1.56
hsa-miR-4428	0.35	1.27	0.82
hsa-miR-4429	0.41	0.96	0.74
hsa-miR-4430	0.33	1.03	0.88
hsa-miR-4431	0.63	0.4	0.33
hsa-miR-4432	2.3	1.09	1.97
hsa-miR-4433a-3p	6.26	0.55	2.3
hsa-miR-4433a-5p	1.7	0.95	0.62
hsa-miR-4433b-3p	0.81	1.21	1.75
hsa-miR-4433b-5p	1.39	1.82	1.32
hsa-miR-4434	0.69	0.8	0.7
hsa-miR-4435	1.29	1.25	1.08
hsa-miR-4436a	0.72	0.84	0.99
hsa-miR-4436b-3p	1.83	0.95	1.73
hsa-miR-4436b-5p	1.39	1.09	1.48
hsa-miR-4437	0.96	1.01	0.76
hsa-miR-4438	0.55	0.85	0.87
hsa-miR-4439	1.04	1.4	2.4
hsa-miR-4440	1.18	2.39	1.56
hsa-miR-4441	1.04	1.09	0.99
hsa-miR-4442	0.5	1.21	1.01
hsa-miR-4443	0.93	0.82	0.81
hsa-miR-4444	0.99	1.21	1.15
hsa-miR-4445-3p	2.35	1.6	2.11
hsa-miR-4445-5p	0.71	0.57	0.83
hsa-miR-4446-3p	0.19	0.59	0.72
hsa-miR-4446-5p	0.61	1.03	1.22
hsa-miR-4447	0.17	1.27	0.49
hsa-miR-4448	0.37	0.49	0.74
hsa-miR-4449	0.28	0.65	1.05
hsa-miR-4450	4.87	1.08	2.91
hsa-miR-4451	0.78	0.98	0.59
hsa-miR-4452	8.8	1.13	2.43
hsa-miR-4453	0.3	0.99	1.08
hsa-miR-4454	0.62	1.04	0.84
hsa-miR-4455	0.73	1.23	1.22
hsa-miR-4456	0.87	1.2	1.23
hsa-miR-4457	0.76	0.94	1.12
hsa-miR-4458	0.42	0.94	0.78
hsa-miR-4459	0.78	0.73	0.93
hsa-miR-4460	0.59	0.87	1.11
hsa-miR-4461	0.36	0.8	0.66
hsa-miR-4462	0.59	1.24	0.84
hsa-miR-4463	1.83	1.77	1.48
hsa-miR-4464	0.38	0.33	0.27
hsa-miR-4465	1.57	0.82	0.49
hsa-miR-4466	0.95	1.24	0.67
hsa-miR-4467	1.88	1.75	1.18
hsa-miR-4468	5.54	1.98	4.93
hsa-miR-4469	0.68	0.8	0.57
hsa-miR-4470	0.88	0.61	0.63
hsa-miR-4471	0.86	0.77	0.99
hsa-miR-4472	0.16	0.65	0.45
hsa-miR-4473	0.99	0.6	0.75
hsa-miR-4474-3p	1.83	1.91	2.47
hsa-miR-4474-5p	1.39	1.53	0.72
hsa-miR-4475	0.83	2.4	3.36
hsa-miR-4476	1.12	0.86	1.13
hsa-miR-4477a	2.36	1	1.54
hsa-miR-4477b	1.24	1.06	1.12
hsa-miR-4478	0.42	1.09	0.59
hsa-miR-4479	0.94	1.75	1.18
hsa-miR-448	0.35	1.27	1.32
hsa-miR-4480	0.4	0.71	0.31
hsa-miR-4481	0.79	1.02	0.86
hsa-miR-4482-3p	1.11	1.17	1.44
hsa-miR-4482-5p	0.52	1.42	1.58
hsa-miR-4483	0.33	1.24	0.98
hsa-miR-4484	0.21	0.68	0.49
hsa-miR-4485-3p	0.51	1.38	1.16
hsa-miR-4485-5p	0.83	1.09	1.38
hsa-miR-4486	0.63	0.65	0.2
hsa-miR-4487	1.94	1.09	1.97
hsa-miR-4488	2.78	1.09	0.66
hsa-miR-4489	0.83	1.09	0.99
hsa-miR-4490	0.7	2	2.8
hsa-miR-4491	0.22	0.7	0.63
hsa-miR-4492	2.31	0.78	0.85
hsa-miR-4493	1.38	1.2	1.56
hsa-miR-4494	0.61	1	0.74
hsa-miR-4495	0.42	0.98	0.89
hsa-miR-4496	1.76	1.89	1.4
hsa-miR-4497	0.55	0.57	0.57
hsa-miR-4498	0.58	0.36	0.55
hsa-miR-4499	0.52	1.09	0.49
hsa-miR-449a	0.84	0.69	0.88
hsa-miR-449b-3p	0.68	0.9	0.75
hsa-miR-449b-5p	1.28	1.34	1.75
hsa-miR-449c-3p	0.69	0.76	0.65
hsa-miR-449c-5p	0.16	0.93	0.68
hsa-miR-4500	2.09	1.42	1.46
hsa-miR-4501	0.6	1.3	0.92
hsa-miR-4502	1.09	1.43	1.41
hsa-miR-4503	5.74	1.82	3.78
hsa-miR-4504	1.13	1.19	0.69
hsa-miR-4505	0.64	1.26	0.15
hsa-miR-4506	0.93	0.36	1.1
hsa-miR-4507	0.78	0.55	1.23
hsa-miR-4508	1.04	0.82	0.99
hsa-miR-4509	1.17	1.36	1.48
hsa-miR-450a-1-3p	1.4	0.83	1.27
hsa-miR-450a-2-3p	1.45	0.92	1.65
hsa-miR-450a-5p	2.31	1.3	1.85
hsa-miR-450b-3p	0.92	0.79	0.59
hsa-miR-450b-5p	2.1	1.23	1.4
hsa-miR-4510	0.66	0.76	0.69
hsa-miR-4511	2.72	1.01	0.99
hsa-miR-4512	0.83	0.65	0.59
hsa-miR-4513	0.15	1.01	0.63
hsa-miR-4514	0.32	0.68	0.68
hsa-miR-4515	0.47	0.75	0.29
hsa-miR-4516	0.31	0.55	0.69
hsa-miR-4517	2.96	1.27	2.13
hsa-miR-4518	0.52	1.15	0.77
hsa-miR-4519	0.82	0.58	0.49
hsa-miR-451a	0.73	1.22	1
hsa-miR-451b	0.47	0.9	0.89
hsa-miR-4520-2-3p	0.63	0.92	0.55
hsa-miR-4520-3p	0.6	0.39	0.85
hsa-miR-4520-5p	0.89	0.31	0.42
hsa-miR-4521	0.74	0.83	1.11
hsa-miR-4522	0.74	1.48	0.87
hsa-miR-4523	1.36	0.92	1.52
hsa-miR-452-3p	0.7	1.09	0.79
hsa-miR-4524a-3p	0.23	1.58	1.21
hsa-miR-4524a-5p	2.33	1.09	1.12
hsa-miR-4524b-3p	4.08	0.99	2.87
hsa-miR-4524b-5p	0.49	0.92	0.68
hsa-miR-4525	0.83	0.55	1.28
hsa-miR-452-5p	1.26	1.14	1.2
hsa-miR-4526	1.04	1.71	1.69
hsa-miR-4527	1.57	2.62	1.38
hsa-miR-4528	2.58	1.06	1.88
hsa-miR-4529-5p	1.44	1.16	0.73
hsa-miR-4530	0.39	1.09	0.49
hsa-miR-4531	0.72	1.09	0.76
hsa-miR-4532	2.04	0.73	0.47
hsa-miR-4533	3.28	3.27	2.68
hsa-miR-4534	1.04	3.82	3.95
hsa-miR-4535	0.6	1.56	0.99
hsa-miR-4536-3p	1.25	0.87	0.39
hsa-miR-4536-5p	0.89	0.93	1.27
hsa-miR-4537	1.13	2.55	1.07
hsa-miR-4538	1.49	0.62	1.9
hsa-miR-4539	0.78	2.73	1.97
hsa-miR-4540	1.17	2.05	1.73
hsa-miR-454-3p	1.2	1.1	1.09
hsa-miR-454-5p	0.75	0.98	0.81
hsa-miR-455-3p	1.17	1.05	0.85
hsa-miR-455-5p	1.5	1.37	1.3
hsa-miR-4632-3p	1.25	2.4	1.38
hsa-miR-4632-5p	0.4	0.59	0.84
hsa-miR-4633-3p	0.57	1.19	0.99
hsa-miR-4634	0.61	0.86	0.66
hsa-miR-4635	0.4	0.79	0.61
hsa-miR-4636	1.6	1.22	1.28
hsa-miR-4637	2.01	1.32	1.9
hsa-miR-4638-3p	0.75	0.78	0.85
hsa-miR-4638-5p	0.45	0.86	0.63
hsa-miR-4639-3p	0.64	1.01	0.46
hsa-miR-4639-5p	0.74	1.64	1.32
hsa-miR-4640-3p	0.78	0.91	1.4
hsa-miR-4640-5p	1.25	2.84	0.59
hsa-miR-4641	1.22	0.73	0.49
hsa-miR-4642	0.93	0.97	0.85
hsa-miR-4643	1	1.09	1.38
hsa-miR-4644	0.91	1.16	0.99
hsa-miR-4645-3p	1.68	1.5	1.18
hsa-miR-4645-5p	2.57	2.01	2.2
hsa-miR-4646-3p	0.52	1.27	3.95
hsa-miR-4646-5p	0.38	0.5	0.54
hsa-miR-4647	1.1	1.09	1.04
hsa-miR-4648	1.93	1.09	1.44
hsa-miR-4649-3p	1.04	1.09	0.99
hsa-miR-4649-5p	0.6	1.01	0.7
hsa-miR-4650-3p	1.36	0.65	0.39
hsa-miR-4650-5p	3.25	1.88	2.58
hsa-miR-4651	0.37	0.39	0.7
hsa-miR-4652-3p	1.16	0.8	0.85
hsa-miR-4652-5p	0.36	0.95	0.67
hsa-miR-4653-3p	0.9	0.84	1.05
hsa-miR-4653-5p	1.35	0.9	1.22
hsa-miR-4654	0.6	0.8	0.68
hsa-miR-4655-3p	1.11	0.95	0.56
hsa-miR-4655-5p	0.61	1.28	0.87
hsa-miR-4656	2.43	2.91	1.64
hsa-miR-4657	0.64	1.01	0.53
hsa-miR-4658	1.44	0.95	1.07
hsa-miR-4659a-3p	1.24	1.18	1.48
hsa-miR-4659a-5p	4.62	2.26	2.33
hsa-miR-4659b-3p	0.5	0.88	0.83
hsa-miR-4659b-5p	1.13	2.27	1.56
hsa-miR-466	1.93	1.93	1.97
hsa-miR-4660	0.57	1.23	0.78
hsa-miR-4661-5p	1.08	1.22	1.06
hsa-miR-4662a-3p	1.39	0.73	0.72
hsa-miR-4662a-5p	1.11	0.94	0.94
hsa-miR-4663	2.26	0.73	1.81
hsa-miR-4664-3p	0.35	0.88	0.85
hsa-miR-4664-5p	1.63	1.15	1.8
hsa-miR-4665-3p	0.52	1.09	0.86
hsa-miR-4665-5p	0.66	0.69	0.27
hsa-miR-4666a-3p	0.91	3.14	2.47
hsa-miR-4666b	1.16	1.4	1.06
hsa-miR-4667-3p	0.49	0.29	0.46
hsa-miR-4667-5p	0.48	1.37	0.89
hsa-miR-4668-3p	0.93	0.8	0.99
hsa-miR-4668-5p	0.36	0.89	0.82
hsa-miR-4669	0.66	0.69	0.54
hsa-miR-4670-3p	0.87	0.91	0.82
hsa-miR-4670-5p	1.04	1.45	1.75
hsa-miR-4671-3p	0.94	1.06	1.24
hsa-miR-4671-5p	1.34	3.43	1.97
hsa-miR-4672	0.36	0.56	0.78
hsa-miR-4673	0.91	1.23	1.48
hsa-miR-4674	0.28	0.5	0.63
hsa-miR-4675	0.61	1.18	0.58
hsa-miR-4676-3p	0.84	0.91	0.94
hsa-miR-4676-5p	0.91	0.89	0.8
hsa-miR-4677-3p	1.01	1.08	1.31
hsa-miR-4677-5p	1.01	1	0.95
hsa-miR-4678	1.6	1.41	1.34
hsa-miR-4679	5.19	1.49	2.13
hsa-miR-4680-3p	14.15	0.9	4.25
hsa-miR-4680-5p	0.41	1.17	0.72
hsa-miR-4681	3.39	1.02	2.04
hsa-miR-4682	2.67	1.21	3.62
hsa-miR-4683	0.3	0.39	0.56
hsa-miR-4684-3p	0.83	1.02	0.95
hsa-miR-4684-5p	0.35	0.77	0.66
hsa-miR-4685-3p	0.18	0.96	0.7
hsa-miR-4685-5p	2.43	0.91	1.4
hsa-miR-4686	0.52	1.04	0.85
hsa-miR-4687-3p	0.58	1.09	1.54
hsa-miR-4687-5p	2.21	1.29	2.24
hsa-miR-4688	0.48	0.92	0.68
hsa-miR-4689	0.46	0.73	1.43
hsa-miR-4690-3p	0.52	0.95	0.86
hsa-miR-4690-5p	0.12	1.33	0.66
hsa-miR-4691-3p	1.42	1.19	0.81
hsa-miR-4691-5p	1.49	4.05	1.69
hsa-miR-4692	1.46	3.49	1.97
hsa-miR-4693-3p	1.17	2.23	1.32
hsa-miR-4693-5p	0.41	0.98	0.46
hsa-miR-4694-3p	0.97	1.25	1.27
hsa-miR-4694-5p	0.62	1.09	1.66
hsa-miR-4695-3p	1	0.81	0.86
hsa-miR-4695-5p	0.37	1.48	0.49
hsa-miR-4696	0.32	1.43	1.44
hsa-miR-4697-3p	0.89	1.09	0.85
hsa-miR-4697-5p	0.83	1.42	0.89
hsa-miR-4698	2.22	2.05	0.99
hsa-miR-4699-3p	0.64	0.79	0.6
hsa-miR-4699-5p	1.34	1.25	1.13
hsa-miR-4700-3p	30.14	2.55	4.61
hsa-miR-4700-5p	2.4	1.17	1.24
hsa-miR-4701-3p	1.14	0.5	0.45
hsa-miR-4701-5p	0.47	0.65	0.49
hsa-miR-4703-3p	2.09	5.09	3.62
hsa-miR-4703-5p	1.57	1.98	1.48
hsa-miR-4704-3p	0.86	1.92	1.34
hsa-miR-4704-5p	1.34	1.09	1.55
hsa-miR-4705	0.75	0.46	0.32
hsa-miR-4706	0.37	0.93	0.35
hsa-miR-4707-3p	0.29	0.88	0.48
hsa-miR-4707-5p	0.98	1.09	0.93
hsa-miR-4708-3p	0.47	1.15	0.25
hsa-miR-4709-3p	2.38	5.3	3.1
hsa-miR-4709-5p	0.97	1.28	0.95
hsa-miR-4710	3.39	0.68	1.73
hsa-miR-4711-3p	0.52	0.79	0.82
hsa-miR-4711-5p	0.56	0.84	0.84
hsa-miR-4712-3p	1.91	2.36	1.64
hsa-miR-4712-5p	0.91	0.85	0.73
hsa-miR-4713-3p	0.32	0.91	0.64
hsa-miR-4713-5p	0.69	0.93	0.76
hsa-miR-4714-3p	0.63	0.71	0.62
hsa-miR-4714-5p	0.72	1.09	0.84
hsa-miR-4715-3p	1.25	0.87	1.18
hsa-miR-4715-5p	0.42	1.31	0.89
hsa-miR-4716-3p	1.7	0.61	0.99
hsa-miR-4716-5p	0.7	1.01	1.13
hsa-miR-4717-3p	0.21	0.87	0.89
hsa-miR-4717-5p	0.63	1.42	0.69
hsa-miR-4718	1.18	0.85	0.82
hsa-miR-4719	0.59	0.47	0.82
hsa-miR-4720-3p	11.43	0.86	3.25
hsa-miR-4720-5p	1.57	2.29	1.68
hsa-miR-4721	0.58	0.85	0.63
hsa-miR-4722-3p	1.04	1.09	0.99
hsa-miR-4722-5p	1.57	1.31	1.18
hsa-miR-4723-3p	0.49	0.36	0.26
hsa-miR-4723-5p	1.54	1.01	1.23
hsa-miR-4724-3p	2.09	1.69	2.24
hsa-miR-4724-5p	1.92	0.98	1.3
hsa-miR-4725-3p	2.4	1.01	1.36
hsa-miR-4725-5p	0.78	0.82	0.68
hsa-miR-4726-3p	1.21	0.86	0.78
hsa-miR-4726-5p	0.49	1.09	1.28
hsa-miR-4727-3p	2.16	1.02	2.17
hsa-miR-4727-5p	0.64	0.42	0.91
hsa-miR-4728-3p	0.81	1.33	0.66
hsa-miR-4728-5p	1.83	1.36	2.22
hsa-miR-4729	0.46	0.99	0.94
hsa-miR-4730	1.09	1	0.9
hsa-miR-4731-3p	0.28	1.64	0.45
hsa-miR-4731-5p	1.3	3.54	2.22
hsa-miR-4732-3p	0.55	0.73	0.99
hsa-miR-4732-5p	0.66	0.91	0.55
hsa-miR-4733-3p	0.85	1.49	1.08
hsa-miR-4733-5p	0.64	1.17	0.61
hsa-miR-4734	0.76	0.69	0.63
hsa-miR-4735-3p	1.83	1.5	1.11
hsa-miR-4735-5p	2.13	1.13	2.77
hsa-miR-4736	1.04	1.09	0.99
hsa-miR-4737	0.55	0.93	0.47
hsa-miR-4738-3p	1.28	1.21	1.64
hsa-miR-4738-5p	0.97	1.27	1.15
hsa-miR-4739	2.09	2.91	2.96
hsa-miR-4740-3p	0.32	0.71	0.47
hsa-miR-4740-5p	0.75	0.91	0.66
hsa-miR-4741	0.75	1.71	1.06
hsa-miR-4742-3p	1.15	1.03	0.94
hsa-miR-4742-5p	1.1	1.38	0.68
hsa-miR-4743-3p	1.11	1.06	1.08
hsa-miR-4743-5p	0.89	0.93	0.7
hsa-miR-4744	0.61	0.67	0.7
hsa-miR-4745-3p	0.16	0.6	0.69
hsa-miR-4745-5p	1.71	0.79	1.26
hsa-miR-4746-3p	0.93	0.97	1.86
hsa-miR-4746-5p	0.75	0.9	0.67
hsa-miR-4747-3p	0.42	0.65	0.59
hsa-miR-4747-5p	0.58	0.97	1.64
hsa-miR-4748	0.92	1.09	0.7
hsa-miR-4749-3p	1.04	1.09	0.99
hsa-miR-4749-5p	0.64	0.84	0.61
hsa-miR-4750-3p	1.74	0.73	0.99
hsa-miR-4750-5p	11.09	1.72	3.27
hsa-miR-4751	1.04	0.47	1.55
hsa-miR-4752	0.79	1.19	1.34
hsa-miR-4753-3p	1.39	1.67	1.64
hsa-miR-4753-5p	0.78	1.02	0.74
hsa-miR-4754	1.48	1.04	0.89
hsa-miR-4755-3p	1.97	2.42	1.43
hsa-miR-4755-5p	0.87	2.18	1.48
hsa-miR-4756-3p	0.7	1.45	1.75
hsa-miR-4756-5p	0.17	1.82	1.15
hsa-miR-4757-3p	0.92	0.83	0.75
hsa-miR-4757-5p	0.46	0.79	0.67
hsa-miR-4758-3p	1.83	0.82	1.73
hsa-miR-4758-5p	1.04	1.96	1.97
hsa-miR-4759	1.78	0.93	1.26
hsa-miR-4760-3p	1.04	1.53	1.43
hsa-miR-4760-5p	2.24	1.56	0.99
hsa-miR-4761-3p	1.28	1.33	1.54
hsa-miR-4761-5p	0.38	0.5	0.54
hsa-miR-4762-3p	0.95	0.83	0.72
hsa-miR-4762-5p	2.21	1	1.11
hsa-miR-4763-3p	0.26	1.91	1.23
hsa-miR-4763-5p	0.32	0.84	0.46
hsa-miR-4764-3p	0.68	1.12	1.23
hsa-miR-4764-5p	0.47	1.24	0.27
hsa-miR-4765	0.85	1.24	1.12
hsa-miR-4766-3p	1.11	0.86	1.07
hsa-miR-4766-5p	1.02	0.35	0.53
hsa-miR-4767	0.57	0.4	0.9
hsa-miR-4768-3p	0.79	0.83	0.78
hsa-miR-4768-5p	1.04	1.56	1.27
hsa-miR-4769-3p	0.57	1.03	0.79
hsa-miR-4769-5p	0.66	0.55	0.76
hsa-miR-4770	0.35	0.73	0.88
hsa-miR-4771	11.62	1.91	5.15
hsa-miR-4772-3p	0.75	0.94	0.89
hsa-miR-4772-5p	3.57	0.77	1.85
hsa-miR-4773	0.3	0.7	1.27
hsa-miR-4774-3p	2.61	1.64	2.22
hsa-miR-4774-5p	1.12	1.01	0.78
hsa-miR-4775	1.25	1.34	1.32
hsa-miR-4776-3p	0.83	1.53	1.97
hsa-miR-4776-5p	1.83	1.91	2.47
hsa-miR-4777-3p	1.33	1.39	0.63
hsa-miR-4777-5p	1.04	1.31	1.58
hsa-miR-4778-3p	0.77	1.54	1.14
hsa-miR-4778-5p	0.86	1.12	1.04
hsa-miR-4779	1.34	1.01	1.2
hsa-miR-4780	0.76	1.26	0.75
hsa-miR-4781-3p	0.83	0.74	0.87
hsa-miR-4781-5p	0.38	1.15	0.87
hsa-miR-4782-3p	1.61	2.35	1.29
hsa-miR-4782-5p	1.03	1.45	0.71
hsa-miR-4783-3p	0.6	0.39	1.06
hsa-miR-4783-5p	0.52	0.98	0.39
hsa-miR-4784	0.6	0.73	0.41
hsa-miR-4785	0.96	0.77	1.11
hsa-miR-4786-3p	1	1.49	1.7
hsa-miR-4786-5p	1.97	0.75	1.35
hsa-miR-4787-3p	0.38	0.59	0.36
hsa-miR-4787-5p	0.15	1.25	0.28
hsa-miR-4788	0.49	1.02	1.11
hsa-miR-4789-3p	0.56	1.3	1.06
hsa-miR-4789-5p	1.7	4.23	1.6
hsa-miR-4790-3p	0.7	0.36	1.64
hsa-miR-4790-5p	0.89	1.09	0.85
hsa-miR-4791	1.51	1.17	1.34
hsa-miR-4792	0.42	0.93	0.59
hsa-miR-4793-3p	0.9	0.8	1.38
hsa-miR-4793-5p	0.51	1.45	1.03
hsa-miR-4794	0.52	1.64	0.94
hsa-miR-4795-3p	0.51	1.28	0.9
hsa-miR-4795-5p	1.12	0.78	0.35
hsa-miR-4796-3p	1.61	0.82	1.97
hsa-miR-4796-5p	0.88	1.4	1.3
hsa-miR-4797-3p	0.73	0.76	1.04
hsa-miR-4798-3p	2.35	1.91	2.71
hsa-miR-4798-5p	0.42	0.9	0.87
hsa-miR-4799-3p	5.63	0.87	2.96
hsa-miR-4799-5p	1.88	3.71	1.78
hsa-miR-4800-3p	0.64	1.38	1.31
hsa-miR-4800-5p	0.67	0.95	0.84
hsa-miR-4801	2.8	0.89	1.36
hsa-miR-4802-3p	1.28	2.08	1.17
hsa-miR-4802-5p	1.04	0.98	0.59
hsa-miR-4803	1.23	1.95	0.92
hsa-miR-4804-3p	0.85	1.07	0.83
hsa-miR-4804-5p	0.66	0.98	0.76
hsa-miR-483-3p	0.5	0.78	0.46
hsa-miR-483-5p	0.55	0.93	0.64
hsa-miR-484	0.54	0.72	0.54
hsa-miR-485-3p	0.49	0.78	0.41
hsa-miR-485-5p	0.73	0.7	0.66
hsa-miR-486-3p	0.7	0.61	1.32
hsa-miR-486-5p	0.59	0.74	0.77
hsa-miR-487a-3p	0.88	0.79	0.82
hsa-miR-487a-5p	0.77	1.17	1.11
hsa-miR-487b-3p	0.73	0.75	0.77
hsa-miR-487b-5p	0.56	1	0.73
hsa-miR-488-3p	0.73	0.66	0.77
hsa-miR-488-5p	1.21	1.26	0.83
hsa-miR-489-3p	5.74	3.82	5.43
hsa-miR-489-5p	0.94	1.09	0.99
hsa-miR-490-3p	2.83	1.87	1.48
hsa-miR-490-5p	1.83	3.27	2.47
hsa-miR-491-3p	1.11	1.05	1.06
hsa-miR-491-5p	0.81	0.89	0.91
hsa-miR-492	2.52	1.64	1.4
hsa-miR-493-3p	1.25	1.12	1.12
hsa-miR-493-5p	0.96	1.01	0.97
hsa-miR-494-3p	1.01	0.99	1.01
hsa-miR-494-5p	1.2	0.93	0.9
hsa-miR-495-3p	1.39	1.09	1.29
hsa-miR-495-5p	0.98	0.99	0.9
hsa-miR-496	0.84	0.83	1.08
hsa-miR-497-3p	0.89	1.12	1.02
hsa-miR-497-5p	1.23	1.07	0.98
hsa-miR-498	2.2	1.09	2.52
hsa-miR-4999-3p	0.87	0.69	0.86
hsa-miR-4999-5p	1.77	2.07	1.88
hsa-miR-499a-3p	1.88	2.4	0.99
hsa-miR-499a-5p	0.8	1.34	1.37
hsa-miR-499b-3p	0.29	0.87	0.5
hsa-miR-499b-5p	0.87	1.04	0.94
hsa-miR-5000-3p	0.37	0.9	0.85
hsa-miR-5000-5p	1.39	1.16	1.05
hsa-miR-5001-3p	0.65	1.18	0.93
hsa-miR-5001-5p	0.52	0.47	0.92
hsa-miR-5002-3p	1.16	2.06	1.54
hsa-miR-5002-5p	1.28	0.78	1.16
hsa-miR-5003-3p	2.65	1.09	1.44
hsa-miR-5003-5p	1.26	1.32	1.3
hsa-miR-5004-3p	0.67	1.07	0.92
hsa-miR-5004-5p	1.39	0.61	0.77
hsa-miR-5006-3p	0.86	1.18	0.83
hsa-miR-5006-5p	1.94	1.25	1.13
hsa-miR-5007-3p	2.24	0.96	1.82
hsa-miR-5007-5p	1.04	0.79	0.71
hsa-miR-5008-3p	0.23	0.97	0.88
hsa-miR-5008-5p	1.04	0.84	0.61
hsa-miR-5009-3p	0.59	0.63	0.69
hsa-miR-5009-5p	3.13	2.12	2.9
hsa-miR-500a-3p	0.73	0.87	0.91
hsa-miR-500a-5p	1.17	1.09	0.85
hsa-miR-500b-3p	0.37	0.65	0.7
hsa-miR-500b-5p	0.97	0.98	1.02
hsa-miR-5010-3p	0.72	0.73	1.27
hsa-miR-5010-5p	1.48	1.91	1.32
hsa-miR-5011-5p	0.58	1	1.07
hsa-miR-501-3p	0.57	0.75	0.83
hsa-miR-501-5p	0.71	0.93	0.83
hsa-miR-502-3p	0.8	0.75	0.88
hsa-miR-502-5p	1.01	1.13	1.18
hsa-miR-503-3p	3.24	1.33	1.99
hsa-miR-503-5p	2.31	1.02	1.15
hsa-miR-504-3p	0.56	0.8	0.39
hsa-miR-504-5p	1.04	0.61	1.36
hsa-miR-5047	0.45	0.91	2.05
hsa-miR-505-3p	1.07	0.99	0.97
hsa-miR-505-5p	3.99	0.54	1.61
hsa-miR-506-3p	0.7	1.82	1.54
hsa-miR-506-5p	2.55	2.42	5.04
hsa-miR-507	0.82	1.28	0.9
hsa-miR-508-3p	0.76	1.38	1.02
hsa-miR-508-5p	0.52	0.89	0.65
hsa-miR-5087	0.63	0.58	0.49
hsa-miR-5088-3p	0.63	1.75	0.89
hsa-miR-5088-5p	0.58	0.53	0.58
hsa-miR-5089-3p	0.59	1.85	0.9
hsa-miR-5089-5p	0.54	1.01	0.84
hsa-miR-5090	0.82	1.71	0.99
hsa-miR-5091	0.63	0.6	0.44
hsa-miR-5092	0.45	0.47	0.63
hsa-miR-5093	0.67	0.31	0.85
hsa-miR-509-3p	0.87	1.27	1.15
hsa-miR-5094	0.85	1.16	1.38
hsa-miR-5095	5.63	1.14	1.2
hsa-miR-509-5p	1.19	1.34	1.26
hsa-miR-5096	0.3	1.12	0.78
hsa-miR-5100	1.7	1.47	2.13
hsa-miR-510-3p	2.08	1.1	1.28
hsa-miR-510-5p	0.94	1.42	2.66
hsa-miR-511-3p	0.94	1.61	0.61
hsa-miR-511-5p	0.61	1.67	1.18
hsa-miR-512-3p	2.01	1.43	1.59
hsa-miR-512-5p	0.51	1.18	0.83
hsa-miR-513a-3p	0.65	0.79	0.67
hsa-miR-513a-5p	0.87	2.18	0.66
hsa-miR-513b-3p	1.15	1.49	1.19
hsa-miR-513b-5p	0.28	0.36	0.26
hsa-miR-513c-3p	1.39	1.33	0.99
hsa-miR-513c-5p	0.43	0.89	0.85
hsa-miR-514a-3p	0.7	1.09	0.66
hsa-miR-514a-5p	0.52	0.89	0.93
hsa-miR-514b-3p	1.19	1.25	0.85
hsa-miR-514b-5p	0.68	0.96	0.75
hsa-miR-515-3p	0.97	0.78	0.99
hsa-miR-515-5p	0.36	1.22	0.87
hsa-miR-516a-5p	1.17	0.55	1.73
hsa-miR-516b-3p	0.82	1.52	0.95
hsa-miR-516b-5p	1.64	0.62	1.13
hsa-miR-517-5p	1.04	0.61	0.66
hsa-miR-517a-3p	0.35	2.55	0.99
hsa-miR-517b-3p	0.05	0.05	0.31
hsa-miR-517c-3p	6.26	1.09	1.97
hsa-miR-5186	1.46	1.25	1.66
hsa-miR-5187-3p	0.81	1	1.05
hsa-miR-5187-5p	0.7	0.88	0.47
hsa-miR-5188	1.26	1.06	0.9
hsa-miR-5189-3p	5.31	1.28	1.8
hsa-miR-5189-5p	0.52	1.64	0.63
hsa-miR-518a-3p	6.09	1.27	1.71
hsa-miR-518b	0.6	1.06	0.75
hsa-miR-518c-3p	0.48	0.92	0.97
hsa-miR-518c-5p	1.57	0.82	1.23
hsa-miR-518d-3p	3.84	1.53	1.86
hsa-miR-518e-3p	0.52	1.16	0.92
hsa-miR-518e-5p	0.58	1.09	0.66
hsa-miR-518f-3p	0.71	1.13	1.27
hsa-miR-518f-5p	1.04	1.45	2.3
hsa-miR-5190	1.43	1.64	0.86
hsa-miR-5191	1.71	2.65	1.55
hsa-miR-5192	1.49	1.09	2.68
hsa-miR-5193	0.61	1.2	0.71
hsa-miR-5194	0.65	0.73	0.42
hsa-miR-5195-3p	0.51	1.02	0.93
hsa-miR-5195-5p	0.97	1.01	1.2
hsa-miR-5196-3p	0.8	1	0.86
hsa-miR-5196-5p	0.7	0.85	0.75
hsa-miR-5197-3p	1.26	1.18	1.31
hsa-miR-5197-5p	0.96	1.16	1.07
hsa-miR-519a-3p	1.57	0.55	2.96
hsa-miR-519a-5p	1.04	2.18	0.99
hsa-miR-519b-3p	1.91	0.18	0.82
hsa-miR-519c-3p	2.09	1.09	1.61
hsa-miR-519d-3p	0.42	1.42	1.28
hsa-miR-519d-5p	0.66	0.57	0.55
hsa-miR-519e-3p	1.04	1.09	0.99
hsa-miR-519e-5p	1.19	2.53	1.17
hsa-miR-520a-3p	0.21	1.31	1.05
hsa-miR-520a-5p	6.26	7.64	9.87
hsa-miR-520d-3p	1.57	1.11	1.24
hsa-miR-520d-5p	1.04	1.45	1.54
hsa-miR-520e	0.26	0.64	1.23
hsa-miR-520f-3p	1.04	1.09	0.99
hsa-miR-520f-5p	0.43	0.64	0.74
hsa-miR-520g-3p	0.35	2	0.66
hsa-miR-520g-5p	0.94	1.09	1.28
hsa-miR-520h	1.1	1.56	1.1
hsa-miR-522-3p	0.88	2.27	0.76
hsa-miR-522-5p	1.57	0.55	0.49
hsa-miR-523-3p	0.82	1.3	1.23
hsa-miR-524-5p	0.55	0.51	0.41
hsa-miR-525-3p	1.04	2.18	1.23
hsa-miR-525-5p	2.32	1.33	1.54
hsa-miR-526b-3p	0.26	0.82	1.23
hsa-miR-526b-5p	0.76	1.09	0.54
hsa-miR-532-3p	0.6	0.75	0.68
hsa-miR-532-5p	0.84	1.02	0.92
hsa-miR-539-3p	1.27	1.3	1.16
hsa-miR-539-5p	1.8	1.58	0.88
hsa-miR-541-3p	1.39	1.39	0.82
hsa-miR-541-5p	0.56	0.76	0.78
hsa-miR-542-3p	2.07	1.33	1.41
hsa-miR-542-5p	1.33	0.97	1.01
hsa-miR-543	0.92	0.94	0.78
hsa-miR-544a	1.08	1.1	0.97
hsa-miR-544b	0.77	0.95	0.92
hsa-miR-545-3p	1.13	1.65	1.14
hsa-miR-545-5p	1.39	1.45	1.39
hsa-miR-548-3p	0.26	0.36	0.41
hsa-miR-548a	0.75	0.55	1.06
hsa-miR-548a-3p	1.98	1.68	1.88
hsa-miR-548a-5p	2	1.09	1.07
hsa-miR-548ab	0.5	0.73	1.02
hsa-miR-548ac	1.19	1.29	1.27
hsa-miR-548ad-3p	1.83	1.27	1.81
hsa-miR-548ad-5p	0.68	0.96	0.98
hsa-miR-548ae-3p	1.37	1.09	1.02
hsa-miR-548ae-5p	1.49	1.25	1.27
hsa-miR-548ag	0.97	1.64	0.85
hsa-miR-548ah-5p	1.67	1.96	0.79
hsa-miR-548ai	2.3	1.09	1.97
hsa-miR-548aj-3p	0.99	0.86	1.4
hsa-miR-548aj-5p	1.17	1.61	1.26
hsa-miR-548ak	2.09	1.36	2.22
hsa-miR-548al	1.24	1.09	1.45
hsa-miR-548am-3p	1.53	0.44	2.11
hsa-miR-548an	1.79	1.29	1.31
hsa-miR-548ao-3p	0.92	1.2	1.1
hsa-miR-548ao-5p	1.3	0.76	1.41
hsa-miR-548ap-3p	1.11	1.13	1.16
hsa-miR-548ap-5p	1.07	1.08	1.23
hsa-miR-548aq-3p	1.08	1.65	1.15
hsa-miR-548aq-5p	1.08	1.32	1.2
hsa-miR-548ar-3p	1.37	0.89	0.8
hsa-miR-548ar-5p	0.74	0.87	0.93
hsa-miR-548as-3p	1.04	1.24	1.67
hsa-miR-548as-5p	1.09	1.24	1.26
hsa-miR-548at-3p	0.57	0.79	0.45
hsa-miR-548at-5p	1.48	0.86	0.78
hsa-miR-548au-5p	1.28	1.17	1.26
hsa-miR-548av-5p	0.91	0.93	0.95
hsa-miR-548aw	1.11	1.03	1.09
hsa-miR-548ay-3p	0.88	0.94	0.76
hsa-miR-548ay-5p	0.91	0.87	0.72
hsa-miR-548az-3p	0.55	0.57	0.68
hsa-miR-548az-5p	1.2	1.45	1.38
hsa-miR-548b-3p	1	0.71	0.99
hsa-miR-548b-5p	1.36	1.09	1.67
hsa-miR-548ba	1.18	0.65	1.05
hsa-miR-548bb-3p	1.42	1.4	1.7
hsa-miR-548bb-5p	2.46	1.15	1.51
hsa-miR-548c-3p	1.39	1.03	1.26
hsa-miR-548d-3p	0.82	1.23	1.07
hsa-miR-548d-5p	1.2	1.29	0.84
hsa-miR-548e-3p	1.23	1.03	1.31
hsa-miR-548e-5p	1.61	1.41	1.71
hsa-miR-548f-3p	0.66	1.12	1.1
hsa-miR-548f-5p	1.44	1.2	1.23
hsa-miR-548g-3p	1.09	0.88	1.09
hsa-miR-548g-5p	1.44	1.76	1.06
hsa-miR-548h-3p	0.9	1.11	1.18
hsa-miR-548h-5p	1.39	1.24	1.27
hsa-miR-548i	1.19	0.84	1.53
hsa-miR-548j-3p	0.7	0.73	0.37
hsa-miR-548l	0.54	0.91	0.97
hsa-miR-548m	2.3	1.42	1.68
hsa-miR-548n	1.19	1.26	1.16
hsa-miR-548o-3p	2.52	2.64	2.96
hsa-miR-548p	1.22	2.18	0.33
hsa-miR-548q	0.82	0.59	0.81
hsa-miR-548s	2.43	1.09	2.22
hsa-miR-548t-5p	0.39	0.9	0.68
hsa-miR-548u	1.01	1.12	1.2
hsa-miR-548v	0.41	1.34	0.67
hsa-miR-548w	1.46	1.03	1.27
hsa-miR-548x-5p	2.61	2.18	2.22
hsa-miR-548y	1.3	1	0.58
hsa-miR-548z	1.17	1.09	1.34
hsa-miR-549a	0.79	1.48	1.14
hsa-miR-550a-3-5p	0.82	1.66	0.83
hsa-miR-550a-3p	0.75	0.77	0.74
hsa-miR-550a-5p	0.66	1.39	1.03
hsa-miR-550b-2-5p	2.3	2.4	2.37
hsa-miR-551a	1.43	1.17	0.99
hsa-miR-551b-3p	1.34	2.96	1.97
hsa-miR-551b-5p	1.09	0.83	1.07
hsa-miR-552-3p	0.92	0.83	0.72
hsa-miR-552-5p	0.81	1.34	1.08
hsa-miR-553	1.86	1.68	1.95
hsa-miR-554	0.77	0.99	0.96
hsa-miR-555	0.42	1.19	0.86
hsa-miR-556-3p	1.11	0.8	0.84
hsa-miR-556-5p	1.98	1.04	1.18
hsa-miR-557	1.61	1.49	0.99
hsa-miR-5571-3p	0.85	1.14	1.08
hsa-miR-5571-5p	0.96	0.82	0.82
hsa-miR-5572	1.79	1.87	1.41
hsa-miR-5579-3p	0.35	0.36	0.33
hsa-miR-5579-5p	2.25	2.01	1.75
hsa-miR-558	0.27	0.95	0.61
hsa-miR-5580-3p	0.95	1.53	1.21
hsa-miR-5580-5p	1.01	1.32	1.09
hsa-miR-5581-3p	0.97	1.56	0.99
hsa-miR-5581-5p	1	1.56	0.77
hsa-miR-5582-3p	1.74	1.31	1.32
hsa-miR-5582-5p	5.91	1.82	4.93
hsa-miR-5583-3p	1.47	1.69	1.97
hsa-miR-5583-5p	1.79	1.25	2.26
hsa-miR-5584-3p	0.36	0.63	0.61
hsa-miR-5584-5p	1.17	0.93	1.1
hsa-miR-5585-3p	1.13	1.18	0.82
hsa-miR-5585-5p	2.14	1.4	1.41
hsa-miR-5586-3p	1.37	1.16	1.42
hsa-miR-5586-5p	0.64	1.3	1.14
hsa-miR-5587-3p	2.78	2.55	2.3
hsa-miR-5587-5p	1.57	0.95	0.86
hsa-miR-5588-5p	2.73	1	1.23
hsa-miR-5589-3p	0.28	0.3	0.18
hsa-miR-5589-5p	1.04	1.36	0.99
hsa-miR-559	1.57	1.64	1.73
hsa-miR-5590-3p	2.43	2.91	3.29
hsa-miR-5590-5p	2.14	0.61	0.99
hsa-miR-5591-3p	0.29	0.79	0.44
hsa-miR-5591-5p	0.87	1.15	1.28
hsa-miR-561-3p	1	1.35	1.22
hsa-miR-561-5p	1.35	1.41	1.24
hsa-miR-562	4	1	2.56
hsa-miR-563	1.57	0.55	1.11
hsa-miR-564	2.3	1.75	3.16
hsa-miR-566	0.48	1.17	0.72
hsa-miR-567	0.35	1.12	0.97
hsa-miR-568	1.29	1.6	1.45
hsa-miR-5680	0.64	1.85	0.99
hsa-miR-5681a	3.88	0.67	2.47
hsa-miR-5681b	0.88	0.92	0.68
hsa-miR-5682	0.82	1.09	1.2
hsa-miR-5683	1.3	1.2	1.38
hsa-miR-5684	5.93	1.09	1.67
hsa-miR-5685	1.24	1.25	0.94
hsa-miR-5687	0.43	1.03	0.7
hsa-miR-5688	5.13	1.28	1.93
hsa-miR-5689	0.6	0.8	0.42
hsa-miR-569	3.51	1.15	1.97
hsa-miR-5690	1.81	1.55	1.3
hsa-miR-5691	0.78	1.5	0.8
hsa-miR-5692a	0.44	0.96	0.72
hsa-miR-5692b	1.27	1.25	0.96
hsa-miR-5692c	0.7	2	0.49
hsa-miR-5693	1.6	1.09	1.12
hsa-miR-5694	3.69	0.52	1.55
hsa-miR-5695	1	0.98	0.93
hsa-miR-5696	0.9	1.12	0.99
hsa-miR-5697	0.97	1.17	1.55
hsa-miR-5698	2.4	0.98	2.17
hsa-miR-5699-3p	1.48	1.34	1.1
hsa-miR-5699-5p	1.46	0.98	1.68
hsa-miR-5700	1.72	0.8	1.31
hsa-miR-5701	1.21	1.41	1.47
hsa-miR-5702	1.71	2.28	2.69
hsa-miR-5703	0.37	1.35	0.93
hsa-miR-570-3p	1.44	1.41	1.27
hsa-miR-5704	0.63	0.63	0.78
hsa-miR-5705	0.25	1.4	0.52
hsa-miR-570-5p	0.42	1.02	0.79
hsa-miR-5706	0.95	1.09	1.23
hsa-miR-5707	0.66	1.33	0.8
hsa-miR-5708	0.65	3.14	1.85
hsa-miR-571	2.09	3.27	4.28
hsa-miR-572	0.21	0.33	0.49
hsa-miR-573	1.08	1.3	1.07
hsa-miR-5739	1.12	1.17	0.56
hsa-miR-574-3p	0.99	0.92	0.79
hsa-miR-574-5p	1.11	0.95	1.12
hsa-miR-575	0.42	0.95	0.86
hsa-miR-576-3p	0.97	0.98	1.06
hsa-miR-576-5p	0.93	0.9	0.95
hsa-miR-577	0.9	0.73	1.64
hsa-miR-578	1.37	1.58	1.31
hsa-miR-5787	0.26	1.36	0.49
hsa-miR-579-3p	0.75	1.25	0.95
hsa-miR-579-5p	0.54	0.95	0.71
hsa-miR-580-3p	1.15	0.89	1.09
hsa-miR-580-5p	1.08	0.48	0.84
hsa-miR-581	1.35	1.21	1.32
hsa-miR-582-3p	1.44	1.24	1.26
hsa-miR-582-5p	1.68	1.39	1.74
hsa-miR-583	1.96	0.9	1.04
hsa-miR-584-3p	0.22	1.18	0.94
hsa-miR-584-5p	0.83	1.12	1.06
hsa-miR-585-3p	3.65	3	4.69
hsa-miR-585-5p	0.7	1.21	0.77
hsa-miR-586	0.32	0.95	0.72
hsa-miR-587	0.57	0.59	0.9
hsa-miR-588	1.72	0.9	0.58
hsa-miR-589-3p	0.92	1.03	1
hsa-miR-589-5p	0.87	1.03	1.06
hsa-miR-590-3p	1.3	1.41	1.17
hsa-miR-590-5p	1.4	1.15	0.99
hsa-miR-591	0.83	1.43	1.67
hsa-miR-592	0.46	1.18	0.83
hsa-miR-593-3p	1.72	0.51	1.39
hsa-miR-593-5p	0.97	0.75	0.51
hsa-miR-595	0.35	1.45	0.9
hsa-miR-596	0.85	1.43	0.86
hsa-miR-597-3p	0.77	1.13	1.3
hsa-miR-597-5p	0.99	1.04	0.67
hsa-miR-598-3p	1.04	1.08	1.03
hsa-miR-598-5p	0.59	1.36	1.36
hsa-miR-599	0.19	0.87	0.66
hsa-miR-600	0.32	0.92	0.76
hsa-miR-601	1.12	2.65	1.83
hsa-miR-602	1.04	1.64	1.23
hsa-miR-603	1.32	1.26	1.14
hsa-miR-604	0.76	0.69	0.72
hsa-miR-605-3p	2.26	1.45	1.81
hsa-miR-605-5p	1.88	2.94	1.28
hsa-miR-606	0.7	1	0.75
hsa-miR-6068	1.25	2.29	1.09
hsa-miR-6069	1.19	1.21	1.23
hsa-miR-607	0.93	0.91	0.61
hsa-miR-6070	1.39	1.82	1.07
hsa-miR-6071	1.02	0.96	0.72
hsa-miR-6072	0.47	0.92	0.6
hsa-miR-6073	1.45	0.67	0.9
hsa-miR-6074	0.52	3.27	1.73
hsa-miR-6075	0.31	1.42	0.49
hsa-miR-6076	1.28	0.85	1.43
hsa-miR-6077	0.82	1.19	0.9
hsa-miR-6078	0.27	1.03	0.88
hsa-miR-6079	0.47	0.59	0.54
hsa-miR-608	0.52	1.14	0.63
hsa-miR-6080	0.63	2.62	1.78
hsa-miR-6081	1.04	0.99	0.6
hsa-miR-6082	0.48	0.48	0.77
hsa-miR-6083	0.97	1.15	1.35
hsa-miR-6084	0.24	0.34	0.46
hsa-miR-6085	0.85	1.39	0.9
hsa-miR-6086	0.85	1.64	1.12
hsa-miR-6087	0.76	0.67	0.68
hsa-miR-6088	0.82	1.32	1.2
hsa-miR-6089	0.52	4.36	1.48
hsa-miR-609	1	0.71	0.94
hsa-miR-6090	0.39	0.95	0.25
hsa-miR-610	1.13	1.04	1.16
hsa-miR-611	0.81	1.21	0.77
hsa-miR-612	1.67	0.98	0.99
hsa-miR-6124	0.6	1.09	1.34
hsa-miR-6125	2.09	1.09	0.93
hsa-miR-6126	0.85	0.82	0.72
hsa-miR-6127	1.34	1.09	0.85
hsa-miR-6128	1.04	1.26	0.88
hsa-miR-6129	0.45	0.16	0.7
hsa-miR-613	1.27	1.09	1.2
hsa-miR-6130	1.84	1.04	1.55
hsa-miR-6131	2.71	0.65	0.79
hsa-miR-6132	0.52	0.91	1.15
hsa-miR-6133	0.92	1.03	1.04
hsa-miR-6134	0.73	0.65	0.91
hsa-miR-614	0.54	1.64	1.1
hsa-miR-615-3p	0.62	0.36	0.66
hsa-miR-615-5p	1.7	1.16	1.67
hsa-miR-616-3p	0.77	0.95	0.8
hsa-miR-6165	0.75	0.78	0.7
hsa-miR-616-5p	0.65	1.12	1.08
hsa-miR-617	3.41	1.07	1.84
hsa-miR-618	0.8	1.18	1.1
hsa-miR-619-3p	1.57	1.36	1.02
hsa-miR-619-5p	0.54	0.88	0.54
hsa-miR-620	1.16	2.18	0.77
hsa-miR-621	0.89	2.49	0.85
hsa-miR-622	0.39	1.57	0.93
hsa-miR-623	1.39	2.06	0.77
hsa-miR-624-3p	1.67	1.21	1.22
hsa-miR-624-5p	1.18	1.19	1.4
hsa-miR-625-3p	1.26	0.88	1.17
hsa-miR-625-5p	0.97	0.91	0.95
hsa-miR-626	0.7	1.22	1.01
hsa-miR-627-3p	0.75	1.48	0.85
hsa-miR-627-5p	1.32	1.26	1.4
hsa-miR-628-3p	0.93	1.03	0.99
hsa-miR-628-5p	0.74	1.05	0.95
hsa-miR-629-3p	0.64	0.7	1.06
hsa-miR-629-5p	1.17	1.11	1.2
hsa-miR-630	0.77	0.87	0.66
hsa-miR-631	0.28	0.4	0.24
hsa-miR-632	1.04	1.31	1.38
hsa-miR-633	1.88	1.42	1.38
hsa-miR-634	1.28	1.21	0.99
hsa-miR-635	0.43	0.7	1.22
hsa-miR-636	0.78	0.79	0.72
hsa-miR-637	0.7	1.45	0.99
hsa-miR-638	0.38	1.19	1.7
hsa-miR-639	2.87	2.45	1.6
hsa-miR-640	1.13	0.65	0.68
hsa-miR-641	1.15	0.99	0.86
hsa-miR-642a-3p	3.13	2.18	0.99
hsa-miR-642a-5p	1.28	1.21	0.88
hsa-miR-642b-3p	0.35	1.45	0.66
hsa-miR-642b-5p	0.7	0.61	1.21
hsa-miR-643	1.22	0.99	1.11
hsa-miR-644a	0.33	1.29	0.4
hsa-miR-645	2.35	1.91	0.99
hsa-miR-646	0.7	1.33	1.32
hsa-miR-647	4.06	1.82	2.52
hsa-miR-648	0.7	0.18	0.66
hsa-miR-649	4.07	1.31	1.48
hsa-miR-6499-3p	1.15	0.86	0.93
hsa-miR-6499-5p	0.14	0.87	0.26
hsa-miR-650	0.52	1.4	0.99
hsa-miR-6500-3p	0.44	2.12	0.99
hsa-miR-6500-5p	1.29	1.71	1.27
hsa-miR-6501-3p	0.73	1.09	0.59
hsa-miR-6501-5p	0.56	1.01	0.59
hsa-miR-6502-3p	1.04	1.7	1.64
hsa-miR-6502-5p	3.29	1.53	1.38
hsa-miR-6503-3p	0.15	0.12	0.21
hsa-miR-6503-5p	0.4	1.35	1.79
hsa-miR-6504-3p	1.18	1.75	0.82
hsa-miR-6504-5p	1.83	1.91	0.99
hsa-miR-6505-3p	0.84	1.4	0.99
hsa-miR-6505-5p	0.75	0.79	0.77
hsa-miR-6506-3p	0.8	0.59	1.14
hsa-miR-6506-5p	1.69	1.34	0.99
hsa-miR-6507-3p	0.6	0.92	0.76
hsa-miR-6507-5p	0.6	2.07	1.09
hsa-miR-6508-3p	3.13	1.09	1.23
hsa-miR-6508-5p	1.04	1.31	1.38
hsa-miR-6509-3p	0.7	1.03	0.86
hsa-miR-6509-5p	1.04	1.91	0.99
hsa-miR-6510-3p	1.8	0.9	1.05
hsa-miR-6510-5p	0.55	0.51	0.87
hsa-miR-6511a-3p	0.92	0.77	0.64
hsa-miR-6511a-5p	0.7	1.82	0.88
hsa-miR-6511b-3p	0.16	1.17	0.76
hsa-miR-6511b-5p	0.63	1.09	1.38
hsa-miR-6512-3p	0.38	0.8	0.93
hsa-miR-6512-5p	0.75	1.03	1.37
hsa-miR-6513-3p	1.23	1.49	1.88
hsa-miR-6513-5p	0.7	1.64	2.14
hsa-miR-651-3p	1.48	1.09	1.25
hsa-miR-6514-3p	0.52	0.82	0.7
hsa-miR-6514-5p	5.62	0.95	3.2
hsa-miR-6515-3p	0.57	0.63	0.48
hsa-miR-6515-5p	0.6	0.56	0.82
hsa-miR-651-5p	1.09	1.03	1.29
hsa-miR-6516-3p	1.16	1.44	0.78
hsa-miR-6516-5p	1.17	0.95	0.62
hsa-miR-652-3p	1.1	0.98	0.87
hsa-miR-652-5p	1.04	1.17	0.89
hsa-miR-653-3p	0.7	1.17	1.26
hsa-miR-653-5p	1.04	1.17	1.29
hsa-miR-654-3p	0.91	1.06	0.78
hsa-miR-654-5p	1.21	1.09	0.73
hsa-miR-655-3p	1.27	1.06	1.11
hsa-miR-655-5p	0.96	0.48	0.83
hsa-miR-656-3p	0.99	0.91	1.05
hsa-miR-656-5p	0.6	0.92	0.46
hsa-miR-657	0.83	0.65	0.79
hsa-miR-658	0.78	1.07	1.06
hsa-miR-659-3p	1.15	1.2	1.28
hsa-miR-659-5p	0.53	0.64	0.6
hsa-miR-660-3p	0.69	0.88	0.71
hsa-miR-660-5p	1	1.1	1
hsa-miR-661	0.43	0.91	0.53
hsa-miR-662	0.46	1.27	0.91
hsa-miR-663a	1.48	0.55	0.49
hsa-miR-663b	0.12	0.61	0.55
hsa-miR-664a-3p	1.63	1.44	1.62
hsa-miR-664a-5p	2.46	1.01	1.36
hsa-miR-664b-3p	1.39	1.91	1.56
hsa-miR-664b-5p	1.49	1.21	0.78
hsa-miR-665	1.08	1.02	1.08
hsa-miR-668-3p	0.75	0.85	0.49
hsa-miR-670-3p	1.04	1.23	0.77
hsa-miR-670-5p	0.61	1.24	1.21
hsa-miR-671-3p	0.55	0.95	0.78
hsa-miR-6715a-3p	3.13	0.65	1.97
hsa-miR-6715b-3p	0.4	0.74	0.73
hsa-miR-6715b-5p	0.49	0.97	1.26
hsa-miR-671-5p	0.88	0.92	1.05
hsa-miR-6716-3p	0.99	0.95	0.96
hsa-miR-6716-5p	0.22	0.7	0.56
hsa-miR-6717-5p	0.73	0.93	0.91
hsa-miR-6718-5p	1.04	0.78	0.78
hsa-miR-6719-3p	1.17	1.3	0.8
hsa-miR-6720-3p	2.71	1.89	1.25
hsa-miR-6720-5p	0.5	0.78	0.8
hsa-miR-6721-5p	0.36	0.51	0.61
hsa-miR-6722-3p	0.42	0.87	0.69
hsa-miR-6722-5p	0.19	1.34	0.58
hsa-miR-6723-5p	0.18	0.62	0.41
hsa-miR-6724-5p	1.23	0.78	0.78
hsa-miR-6726-3p	0.72	0.84	0.68
hsa-miR-6726-5p	1.19	0.78	2.11
hsa-miR-6727-3p	0.76	1.19	0.81
hsa-miR-6727-5p	0.37	0.73	0.75
hsa-miR-6728-3p	1.83	1.5	1.23
hsa-miR-6728-5p	0.31	0.71	0.93
hsa-miR-6729-3p	0.1	0.55	0.59
[truncated: 880 more rows]

## Sheet: miRNA Table
Position	miRNA ID	miScript miRNA qPCR Assay Catalog #
m1	hsa-let-7a-2-3p	MS00037205
m2	hsa-let-7a-3p	MS00008274
m3	hsa-let-7a-5p	MS00031220
m4	hsa-let-7b-3p	MS00008281
m5	hsa-let-7b-5p	MS00003122
m6	hsa-let-7c-3p	MS00045815
m7	hsa-let-7c-5p	MS00003129
m8	hsa-let-7d-3p	MS00008302
m9	hsa-let-7d-5p	MS00003136
m10	hsa-let-7e-3p	MS00008316
m11	hsa-let-7e-5p	MS00031227
m12	hsa-let-7f-1-3p	MS00008323
m13	hsa-let-7f-2-3p	MS00008330
m14	hsa-let-7f-5p	MS00006489
m15	hsa-let-7g-3p	MS00008344
m16	hsa-let-7g-5p	MS00008337
m17	hsa-let-7i-3p	MS00008351
m18	hsa-let-7i-5p	MS00003157
m19	hsa-miR-100-3p	MS00008365
m20	hsa-miR-100-5p	MS00031234
m21	hsa-miR-101-3p	MS00008372
m22	hsa-miR-101-5p	MS00008379
m23	hsa-miR-103a-2-5p	MS00016765
m24	hsa-miR-103a-3p	MS00031241
m25	hsa-miR-103b	MS00016520
m26	hsa-miR-105-3p	MS00008386
m27	hsa-miR-105-5p	MS00031248
m28	hsa-miR-106a-3p	MS00008393
m29	hsa-miR-106a-5p	MS00029274
m30	hsa-miR-106b-3p	MS00008400
m31	hsa-miR-106b-5p	MS00003402
m32	hsa-miR-107	MS00031255
m33	hsa-miR-10a-3p	MS00008407
m34	hsa-miR-10a-5p	MS00031262
m35	hsa-miR-10b-3p	MS00008421
m36	hsa-miR-10b-5p	MS00031269
m37	hsa-miR-1178-3p	MS00014077
m38	hsa-miR-1178-5p	MS00045199
m39	hsa-miR-1179	MS00014084
m40	hsa-miR-1180-3p	MS00031276
m41	hsa-miR-1180-5p	MS00046158
m42	hsa-miR-1181	MS00043484
m43	hsa-miR-1182	MS00014098
m44	hsa-miR-1183	MS00014105
m45	hsa-miR-1184	MS00031283
m46	hsa-miR-1185-1-3p	MS00042406
m47	hsa-miR-1185-2-3p	MS00042399
m48	hsa-miR-1185-5p	MS00014119
m49	hsa-miR-1193	MS00020265
m50	hsa-miR-1197	MS00014126
m51	hsa-miR-1199-3p	MS00048888
m52	hsa-miR-1199-5p
m53	hsa-miR-1200	MS00042392
m54	hsa-miR-1202
m55	hsa-miR-1203	MS00014154
m56	hsa-miR-1204	MS00014161
m57	hsa-miR-1205	MS00014168
m58	hsa-miR-1206	MS00014175
m59	hsa-miR-1207-3p	MS00014182
m60	hsa-miR-1207-5p	MS00014189
m61	hsa-miR-1208	MS00014196
m62	hsa-miR-122-3p	MS00008428
m63	hsa-miR-1224-3p	MS00008435
m64	hsa-miR-1224-5p	MS00008442
m65	hsa-miR-1225-3p	MS00037653
m66	hsa-miR-1225-5p
m67	hsa-miR-122-5p	MS00003416
m68	hsa-miR-1226-3p	MS00008463
m69	hsa-miR-1226-5p
m70	hsa-miR-1227-3p	MS00008477
m71	hsa-miR-1228-3p	MS00042385
m72	hsa-miR-1229-3p	MS00042378
m73	hsa-miR-1229-5p	MS00045206
m74	hsa-miR-1231	MS00031290
m75	hsa-miR-1233-3p	MS00008512
m76	hsa-miR-1233-5p	MS00045213
m77	hsa-miR-1234-3p	MS00044555
m78	hsa-miR-1236-3p	MS00008526
m79	hsa-miR-1236-5p	MS00045220
m80	hsa-miR-1237-3p	MS00008533
m81	hsa-miR-1237-5p	MS00044562
m82	hsa-miR-1238-3p	MS00031297
m83	hsa-miR-1238-5p	MS00045227
m84	hsa-miR-1243	MS00014203
m85	hsa-miR-124-3p	MS00006622
m86	hsa-miR-1244	MS00031304
m87	hsa-miR-1245a	MS00014217
m88	hsa-miR-1245b-3p	MS00042371
m89	hsa-miR-1245b-5p	MS00042364
m90	hsa-miR-124-5p	MS00008547
m91	hsa-miR-1246	MS00043491
m92	hsa-miR-1247-3p	MS00042357
m93	hsa-miR-1247-5p	MS00031311
m94	hsa-miR-1248	MS00014238
m95	hsa-miR-1249-3p	MS00014245
m96	hsa-miR-1249-5p
m97	hsa-miR-1250-3p	MS00046186
m98	hsa-miR-1250-5p	MS00014252
m99	hsa-miR-1251-3p	MS00046193
m100	hsa-miR-1251-5p	MS00014259
m101	hsa-miR-1252-3p	MS00046214
m102	hsa-miR-1252-5p	MS00031318
m103	hsa-miR-1253	MS00014273
m104	hsa-miR-1254	MS00042350
m105	hsa-miR-1255a	MS00014287
m106	hsa-miR-1255b-5p	MS00014294
m107	hsa-miR-1256	MS00031325
m108	hsa-miR-1257	MS00014308
m109	hsa-miR-1258	MS00014315
m110	hsa-miR-125a-3p	MS00008554
m111	hsa-miR-125a-5p	MS00003423
m112	hsa-miR-125b-1-3p	MS00008561
m113	hsa-miR-125b-2-3p	MS00008568
m114	hsa-miR-125b-5p	MS00006629
m115	hsa-miR-1260a	MS00014329
m116	hsa-miR-1260b	MS00020279
m117	hsa-miR-1261	MS00014336
m118	hsa-miR-1262	MS00014343
m119	hsa-miR-1263	MS00014350
m120	hsa-miR-126-3p	MS00003430
m121	hsa-miR-1264	MS00014357
m122	hsa-miR-1265	MS00014364
m123	hsa-miR-126-5p	MS00006636
m124	hsa-miR-1266-3p	MS00046200
m125	hsa-miR-1266-5p	MS00014371
m126	hsa-miR-1267	MS00014378
m127	hsa-miR-1268a	MS00020286
m128	hsa-miR-1268b	MS00042336
m129	hsa-miR-1269a	MS00014385
m130	hsa-miR-1269b	MS00042329
m131	hsa-miR-1270	MS00014392
m132	hsa-miR-1271-3p	MS00042322
m133	hsa-miR-1271-5p	MS00014399
m134	hsa-miR-1272	MS00031332
m135	hsa-miR-1273a	MS00031339
m136	hsa-miR-1273c
m137	hsa-miR-1273d	MS00020300
m138	hsa-miR-1273e	MS00042315
m139	hsa-miR-1273f
m140	hsa-miR-1273g-3p
m141	hsa-miR-1273g-5p	MS00042308
m142	hsa-miR-1273h-3p	MS00048545
m143	hsa-miR-1273h-5p
m144	hsa-miR-127-3p	MS00003437
m145	hsa-miR-1275	MS00037786
m146	hsa-miR-127-5p	MS00008575
m147	hsa-miR-1276	MS00014434
m148	hsa-miR-1277-3p	MS00031346
m149	hsa-miR-1277-5p
m150	hsa-miR-1278	MS00014441
m151	hsa-miR-1279	MS00014448
m152	hsa-miR-1281	MS00014455
m153	hsa-miR-128-1-5p	MS00045850
m154	hsa-miR-1282	MS00014462
m155	hsa-miR-128-2-5p	MS00048881
m156	hsa-miR-1283	MS00031353
m157	hsa-miR-128-3p	MS00008582
m158	hsa-miR-1284	MS00031360
m159	hsa-miR-1285-3p	MS00031367
m160	hsa-miR-1286	MS00014490
m161	hsa-miR-1287-3p
m162	hsa-miR-1287-5p	MS00014497
m163	hsa-miR-1288-3p	MS00014504
m164	hsa-miR-1288-5p	MS00046207
m165	hsa-miR-1289	MS00014511
m166	hsa-miR-1290	MS00014518
m167	hsa-miR-1291	MS00014525
m168	hsa-miR-129-1-3p	MS00008589
m169	hsa-miR-129-2-3p	MS00008596
m170	hsa-miR-1292-3p
m171	hsa-miR-1292-5p	MS00044954
m172	hsa-miR-1293	MS00014539
m173	hsa-miR-1294	MS00014546
m174	hsa-miR-1295a	MS00014553
m175	hsa-miR-1295b-3p	MS00042294
m176	hsa-miR-129-5p	MS00006643
m177	hsa-miR-1296-3p	MS00046074
m178	hsa-miR-1296-5p	MS00014560
m179	hsa-miR-1297	MS00031374
m180	hsa-miR-1298-3p	MS00046102
m181	hsa-miR-1298-5p	MS00014574
m182	hsa-miR-1299	MS00014581
m183	hsa-miR-1301-3p	MS00031381
m184	hsa-miR-1301-5p	MS00046088
m185	hsa-miR-1302	MS00014602
m186	hsa-miR-1303	MS00031388
m187	hsa-miR-1304-3p	MS00042280
m188	hsa-miR-1304-5p	MS00031395
m189	hsa-miR-1305	MS00031402
m190	hsa-miR-1306-3p	MS00014630
m191	hsa-miR-1306-5p	MS00042273
m192	hsa-miR-1307-3p	MS00016394
m193	hsa-miR-1307-5p	MS00044611
m194	hsa-miR-130a-3p	MS00003444
m195	hsa-miR-130a-5p	MS00008603
m196	hsa-miR-130b-3p	MS00003451
m197	hsa-miR-130b-5p	MS00008610
m198	hsa-miR-1321	MS00014644
m199	hsa-miR-1322	MS00031416
m200	hsa-miR-1323	MS00014658
m201	hsa-miR-132-3p	MS00003458
m202	hsa-miR-1324	MS00014665
m203	hsa-miR-132-5p	MS00031409
m204	hsa-miR-133a-3p	MS00031423
m205	hsa-miR-133a-5p	MS00045857
m206	hsa-miR-133b	MS00031430
m207	hsa-miR-1343-3p	MS00042266
m208	hsa-miR-1343-5p	MS00046284
m209	hsa-miR-134-3p	MS00045871
m210	hsa-miR-134-5p	MS00031437
m211	hsa-miR-135a-3p	MS00042259
m212	hsa-miR-135a-5p	MS00008624
m213	hsa-miR-135b-3p	MS00031444
m214	hsa-miR-135b-5p	MS00003472
m215	hsa-miR-136-3p	MS00008645
m216	hsa-miR-136-5p	MS00003479
m217	hsa-miR-137	MS00003486
m218	hsa-miR-138-1-3p	MS00008652
m219	hsa-miR-138-2-3p	MS00008659
m220	hsa-miR-138-5p	MS00006657
m221	hsa-miR-139-3p	MS00008666
m222	hsa-miR-139-5p	MS00003493
m223	hsa-miR-1-3p	MS00008358
m224	hsa-miR-140-3p	MS00008673
m225	hsa-miR-140-5p	MS00003500
m226	hsa-miR-141-3p	MS00003507
m227	hsa-miR-141-5p	MS00008680
m228	hsa-miR-142-3p	MS00031451
m229	hsa-miR-142-5p	MS00006671
m230	hsa-miR-143-3p	MS00003514
m231	hsa-miR-143-5p	MS00008687
m232	hsa-miR-144-3p	MS00020328
m233	hsa-miR-144-5p	MS00008701
m234	hsa-miR-145-3p	MS00008708
m235	hsa-miR-145-5p	MS00003528
m236	hsa-miR-1468-3p	MS00046081
m237	hsa-miR-1468-5p	MS00016562
m238	hsa-miR-1469	MS00037800
m239	hsa-miR-146a-3p	MS00008715
m240	hsa-miR-146a-5p	MS00003535
m241	hsa-miR-146b-3p	MS00008722
m242	hsa-miR-146b-5p	MS00003542
m243	hsa-miR-1470	MS00044961
m244	hsa-miR-1471	MS00016499
m245	hsa-miR-147a	MS00003549
m246	hsa-miR-147b	MS00008729
m247	hsa-miR-148a-3p	MS00003556
m248	hsa-miR-148a-5p	MS00008736
m249	hsa-miR-148b-3p	MS00031458
m250	hsa-miR-148b-5p	MS00008743
m251	hsa-miR-149-3p	MS00037702
m252	hsa-miR-149-5p	MS00003570
m253	hsa-miR-150-3p	MS00049952
m254	hsa-miR-150-5p	MS00003577
m255	hsa-miR-151a-3p	MS00007665
m256	hsa-miR-151b/151a-5p	MS00037513
m257	hsa-miR-152-3p	MS00003591
m258	hsa-miR-152-5p	MS00045864
m259	hsa-miR-153-3p	MS00008771
m260	hsa-miR-153-5p
m261	hsa-miR-1537-3p	MS00016471
m262	hsa-miR-1537-5p	MS00046228
m263	hsa-miR-1538	MS00031465
m264	hsa-miR-1539	MS00031472
m265	hsa-miR-154-3p	MS00031479
m266	hsa-miR-154-5p	MS00003598
m267	hsa-miR-155-3p	MS00008778
m268	hsa-miR-155-5p	MS00031486
m269	hsa-miR-1587	MS00037492
m270	hsa-miR-15a-3p	MS00008785
m271	hsa-miR-15a-5p	MS00003178
m272	hsa-miR-15b-3p	MS00008799
m273	hsa-miR-15b-5p	MS00008792
m274	hsa-miR-1-5p
m275	hsa-miR-16-1-3p	MS00008806
m276	hsa-miR-16-2-3p	MS00008813
m277	hsa-miR-16-5p	MS00031493
m278	hsa-miR-17-3p	MS00006524
m279	hsa-miR-17-5p	MS00029274
m280	hsa-miR-181a-2-3p	MS00008834
m281	hsa-miR-181a-3p	MS00006692
m282	hsa-miR-181a-5p	MS00008827
m283	hsa-miR-181b-2-3p
m284	hsa-miR-181b-3p	MS00042252
m285	hsa-miR-181b-5p	MS00006699
m286	hsa-miR-181c-3p	MS00008848
m287	hsa-miR-181c-5p	MS00008841
m288	hsa-miR-181d-3p	MS00045969
m289	hsa-miR-181d-5p	MS00031500
m290	hsa-miR-182-3p	MS00008862
m291	hsa-miR-1825	MS00014672
m292	hsa-miR-182-5p	MS00008855
m293	hsa-miR-1827	MS00014686
m294	hsa-miR-183-3p	MS00008869
m295	hsa-miR-183-5p	MS00031507
m296	hsa-miR-184	MS00003640
m297	hsa-miR-185-3p	MS00008876
m298	hsa-miR-185-5p	MS00003647
m299	hsa-miR-186-3p	MS00008883
m300	hsa-miR-186-5p	MS00003654
m301	hsa-miR-187-3p	MS00003661
m302	hsa-miR-187-5p	MS00008890
m303	hsa-miR-188-3p	MS00008897
m304	hsa-miR-188-5p	MS00003668
m305	hsa-miR-18a-3p	MS00006538
m306	hsa-miR-18a-5p	MS00031514
m307	hsa-miR-18b-3p	MS00008904
m308	hsa-miR-18b-5p	MS00031521
m309	hsa-miR-1908-3p
m310	hsa-miR-1908-5p	MS00016527
m311	hsa-miR-1909-3p	MS00042245
m312	hsa-miR-1909-5p	MS00016513
m313	hsa-miR-190a-3p	MS00045878
m314	hsa-miR-190a-5p	MS00008911
m315	hsa-miR-190b	MS00008918
m316	hsa-miR-1910-3p	MS00046235
m317	hsa-miR-1910-5p	MS00016464
m318	hsa-miR-1911-3p	MS00016478
m319	hsa-miR-1911-5p	MS00016534
m320	hsa-miR-1912	MS00016485
m321	hsa-miR-1913	MS00037569
m322	hsa-miR-191-3p	MS00031528
m323	hsa-miR-1914-3p	MS00016548
m324	hsa-miR-1914-5p	MS00031535
m325	hsa-miR-1915-3p	MS00044604
m326	hsa-miR-1915-5p	MS00042238
m327	hsa-miR-191-5p	MS00003682
m328	hsa-miR-192-3p	MS00008925
m329	hsa-miR-192-5p	MS00003689
m330	hsa-miR-193a-3p	MS00031542
m331	hsa-miR-193a-5p	MS00008932
m332	hsa-miR-193b-3p	MS00031549
m333	hsa-miR-193b-5p	MS00008939
m334	hsa-miR-194-3p	MS00031556
m335	hsa-miR-194-5p	MS00006727
m336	hsa-miR-195-3p	MS00008953
m337	hsa-miR-195-5p	MS00003703
m338	hsa-miR-196a-3p	MS00008960
m339	hsa-miR-196a-5p	MS00031563
m340	hsa-miR-196b-3p	MS00031577
m341	hsa-miR-196b-5p	MS00031570
m342	hsa-miR-1972	MS00042231
m343	hsa-miR-1973
m344	hsa-miR-197-3p	MS00008967
m345	hsa-miR-197-5p	MS00043631
m346	hsa-miR-1976	MS00016751
m347	hsa-miR-198	MS00033824
m348	hsa-miR-199a-3p	MS00007602
m349	hsa-miR-199a-5p	MS00006741
m350	hsa-miR-199b-3p	MS00007602
m351	hsa-miR-199b-5p	MS00003731
m352	hsa-miR-19a-3p	MS00003192
m353	hsa-miR-19a-5p	MS00008988
m354	hsa-miR-19b-1-5p	MS00008995
m355	hsa-miR-19b-2-5p	MS00031591
m356	hsa-miR-19b-3p	MS00031584
m357	hsa-miR-200a-3p	MS00003738
m358	hsa-miR-200a-5p	MS00009009
m359	hsa-miR-200b-3p	MS00009016
m360	hsa-miR-200b-5p	MS00009023
m361	hsa-miR-200c-3p	MS00003752
m362	hsa-miR-200c-5p	MS00009030
m363	hsa-miR-202-3p	MS00009037
m364	hsa-miR-202-5p	MS00009044
m365	hsa-miR-203a-3p	MS00003766
m366	hsa-miR-203a-5p
m367	hsa-miR-203b-3p	MS00042224
m368	hsa-miR-203b-5p	MS00042217
m369	hsa-miR-204-3p	MS00037821
m370	hsa-miR-204-5p	MS00003773
m371	hsa-miR-2052	MS00016737
m372	hsa-miR-2053	MS00044569
m373	hsa-miR-205-3p	MS00016793
m374	hsa-miR-2054
m375	hsa-miR-205-5p	MS00003780
m376	hsa-miR-206	MS00003787
m377	hsa-miR-208a-3p	MS00003794
m378	hsa-miR-208a-5p	MS00045829
m379	hsa-miR-208b-3p	MS00009058
m380	hsa-miR-208b-5p	MS00046144
m381	hsa-miR-20a-3p	MS00009065
m382	hsa-miR-20a-5p	MS00003199
m383	hsa-miR-20b-3p	MS00009072
m384	hsa-miR-20b-5p	MS00003206
m385	hsa-miR-210-3p	MS00003801
m386	hsa-miR-210-5p	MS00045836
m387	hsa-miR-2110	MS00016772
m388	hsa-miR-2113	MS00016814
m389	hsa-miR-211-3p	MS00042210
m390	hsa-miR-2114-3p	MS00017227
m391	hsa-miR-2114-5p	MS00017234
m392	hsa-miR-2115-3p	MS00017241
m393	hsa-miR-2115-5p	MS00017248
m394	hsa-miR-211-5p	MS00003808
m395	hsa-miR-2116-3p	MS00017255
m396	hsa-miR-2116-5p	MS00031598
m397	hsa-miR-2117	MS00017269
m398	hsa-miR-212-3p	MS00003815
m399	hsa-miR-212-5p	MS00042203
m400	hsa-miR-21-3p	MS00009086
m401	hsa-miR-214-3p	MS00031605
m402	hsa-miR-214-5p	MS00009093
m403	hsa-miR-215-3p	MS00045843
m404	hsa-miR-215-5p	MS00003829
m405	hsa-miR-21-5p	MS00009079
m406	hsa-miR-216a-3p	MS00045143
m407	hsa-miR-216a-5p	MS00009100
m408	hsa-miR-216b-3p	MS00046137
m409	hsa-miR-216b-5p	MS00009107
m410	hsa-miR-217	MS00003843
m411	hsa-miR-218-1-3p	MS00031612
m412	hsa-miR-218-2-3p	MS00031619
m413	hsa-miR-218-5p	MS00006769
m414	hsa-miR-219a-1-3p	MS00009128
m415	hsa-miR-219a-2-3p	MS00009135
m416	hsa-miR-219a-5p	MS00006776
m417	hsa-miR-219b-3p	MS00042133
m418	hsa-miR-219b-5p	MS00045031
m419	hsa-miR-221-3p	MS00003857
m420	hsa-miR-221-5p	MS00009170
m421	hsa-miR-222-3p	MS00007609
m422	hsa-miR-222-5p	MS00009177
m423	hsa-miR-223-3p	MS00003871
m424	hsa-miR-223-5p	MS00009184
m425	hsa-miR-22-3p	MS00003220
m426	hsa-miR-224-3p	MS00031626
m427	hsa-miR-224-5p	MS00003878
m428	hsa-miR-22-5p	MS00009142
m429	hsa-miR-2276-3p	MS00017276
m430	hsa-miR-2276-5p	MS00046242
m431	hsa-miR-2277-3p	MS00042196
m432	hsa-miR-2277-5p	MS00042189
m433	hsa-miR-2278	MS00017290
m434	hsa-miR-2355-3p	MS00022890
m435	hsa-miR-2355-5p	MS00020370
m436	hsa-miR-2392	MS00042182
m437	hsa-miR-23a-3p	MS00031633
m438	hsa-miR-23a-5p	MS00031640
m439	hsa-miR-23b-3p	MS00031647
m440	hsa-miR-23b-5p	MS00031654
m441	hsa-miR-23c	MS00022897
m442	hsa-miR-24-1-5p	MS00007588
m443	hsa-miR-24-2-5p	MS00009205
m444	hsa-miR-24-3p	MS00006552
m445	hsa-miR-2467-3p	MS00037674
m446	hsa-miR-2467-5p	MS00042175
m447	hsa-miR-25-3p	MS00003227
m448	hsa-miR-25-5p	MS00009212
m449	hsa-miR-2681-3p	MS00042168
m450	hsa-miR-2681-5p	MS00042161
m451	hsa-miR-2682-3p	MS00042154
m452	hsa-miR-2682-5p	MS00042147
m453	hsa-miR-26a-1-3p	MS00009219
m454	hsa-miR-26a-2-3p	MS00031661
m455	hsa-miR-26a-5p	MS00029239
m456	hsa-miR-26b-3p	MS00009233
m457	hsa-miR-26b-5p	MS00003234
m458	hsa-miR-27a-3p	MS00003241
m459	hsa-miR-27a-5p	MS00009240
m460	hsa-miR-27b-3p	MS00031668
m461	hsa-miR-27b-5p	MS00009247
m462	hsa-miR-28-3p	MS00009254
m463	hsa-miR-28-5p	MS00003255
m464	hsa-miR-2861	MS00042140
m465	hsa-miR-2909	MS00020384
m466	hsa-miR-296-3p	MS00009261
m467	hsa-miR-296-5p	MS00016401
m468	hsa-miR-297	MS00031675
m469	hsa-miR-298	MS00009275
m470	hsa-miR-299-3p	MS00031682
m471	hsa-miR-299-5p	MS00006790
m472	hsa-miR-29a-3p	MS00003262
m473	hsa-miR-29a-5p	MS00009282
m474	hsa-miR-29b-1-5p	MS00009289
m475	hsa-miR-29b-2-5p	MS00009296
m476	hsa-miR-29b-3p	MS00006566
m477	hsa-miR-29c-3p	MS00003269
m478	hsa-miR-29c-5p	MS00009303
m479	hsa-miR-300	MS00031689
m480	hsa-miR-301a-3p	MS00009317
m481	hsa-miR-301a-5p	MS00042126
m482	hsa-miR-301b-3p	MS00009324
m483	hsa-miR-301b-5p
m484	hsa-miR-302a-3p	MS00009331
m485	hsa-miR-302a-5p	MS00009338
m486	hsa-miR-302b-3p	MS00003906
m487	hsa-miR-302b-5p	MS00007644
m488	hsa-miR-302c-3p	MS00003913
m489	hsa-miR-302c-5p	MS00037212
m490	hsa-miR-302d-3p	MS00003920
m491	hsa-miR-302d-5p	MS00009345
m492	hsa-miR-302e	MS00014693
m493	hsa-miR-302f	MS00014700
m494	hsa-miR-3064-3p	MS00042119
m495	hsa-miR-3064-5p	MS00042112
m496	hsa-miR-30a-3p	MS00009352
m497	hsa-miR-30a-5p	MS00007350
m498	hsa-miR-30b-3p	MS00009359
m499	hsa-miR-30b-5p	MS00003276
m500	hsa-miR-30c-1-3p	MS00009373
m501	hsa-miR-30c-2-3p	MS00009380
m502	hsa-miR-30c-5p	MS00009366
m503	hsa-miR-30d-3p	MS00009394
m504	hsa-miR-30d-5p	MS00009387
m505	hsa-miR-30e-3p	MS00009408
m506	hsa-miR-30e-5p	MS00009401
m507	hsa-miR-3115	MS00020412
m508	hsa-miR-3116	MS00020419
m509	hsa-miR-3117-3p	MS00020426
m510	hsa-miR-3117-5p	MS00042098
m511	hsa-miR-3118	MS00020433
m512	hsa-miR-3119	MS00020440
m513	hsa-miR-3120-3p	MS00020447
m514	hsa-miR-3121-3p	MS00020454
m515	hsa-miR-3121-5p	MS00042084
m516	hsa-miR-3122	MS00020461
m517	hsa-miR-3123	MS00042077
m518	hsa-miR-3124-3p	MS00042070
m519	hsa-miR-3124-5p	MS00020475
m520	hsa-miR-3125	MS00020482
m521	hsa-miR-3126-3p	MS00020489
m522	hsa-miR-3126-5p	MS00020496
m523	hsa-miR-3127-3p	MS00042063
m524	hsa-miR-3127-5p	MS00020503
m525	hsa-miR-3128	MS00020510
m526	hsa-miR-3129-3p	MS00042056
m527	hsa-miR-3129-5p	MS00020517
m528	hsa-miR-3130-3p	MS00020524
m529	hsa-miR-3130-5p	MS00020531
m530	hsa-miR-3131	MS00020538
m531	hsa-miR-3132	MS00020545
m532	hsa-miR-3133	MS00020552
m533	hsa-miR-3134	MS00020559
m534	hsa-miR-3135a	MS00020566
m535	hsa-miR-3135b	MS00037534
m536	hsa-miR-3136-3p	MS00042049
m537	hsa-miR-3136-5p	MS00020573
m538	hsa-miR-3137	MS00020580
m539	hsa-miR-3138	MS00020587
m540	hsa-miR-3139	MS00020594
m541	hsa-miR-31-3p	MS00009415
m542	hsa-miR-3140-3p	MS00020601
m543	hsa-miR-3140-5p	MS00042042
m544	hsa-miR-3141	MS00020608
m545	hsa-miR-3142	MS00020615
m546	hsa-miR-3143	MS00020622
m547	hsa-miR-3144-3p	MS00020629
m548	hsa-miR-3144-5p	MS00020636
m549	hsa-miR-3145-3p	MS00020643
m550	hsa-miR-3145-5p	MS00042035
m551	hsa-miR-3146	MS00020650
m552	hsa-miR-3147	MS00020657
m553	hsa-miR-3148	MS00020664
m554	hsa-miR-3149	MS00020671
m555	hsa-miR-3150a-3p	MS00020678
m556	hsa-miR-3150b-3p	MS00022904
m557	hsa-miR-3150b-5p	MS00042021
m558	hsa-miR-3151-3p	MS00046249
m559	hsa-miR-3151-5p	MS00031696
m560	hsa-miR-3152-3p	MS00020692
m561	hsa-miR-3152-5p	MS00042014
m562	hsa-miR-3153	MS00020699
m563	hsa-miR-3154	MS00020706
m564	hsa-miR-3155a	MS00020713
m565	hsa-miR-3155b	MS00020713
m566	hsa-miR-3156-3p	MS00042007
m567	hsa-miR-3156-5p	MS00020720
m568	hsa-miR-3157-3p	MS00042000
m569	hsa-miR-3157-5p	MS00020727
m570	hsa-miR-3158-3p	MS00020734
m571	hsa-miR-3159	MS00020741
m572	hsa-miR-31-5p	MS00003290
m573	hsa-miR-3160-3p	MS00020748
m574	hsa-miR-3160-5p	MS00041986
m575	hsa-miR-3161	MS00020755
m576	hsa-miR-3162-3p	MS00045017
m577	hsa-miR-3162-5p	MS00020762
m578	hsa-miR-3163	MS00020769
m579	hsa-miR-3164	MS00020776
m580	hsa-miR-3165	MS00020783
m581	hsa-miR-3166	MS00020790
m582	hsa-miR-3167	MS00020797
m583	hsa-miR-3168	MS00020804
m584	hsa-miR-3169	MS00044968
m585	hsa-miR-3170	MS00020818
m586	hsa-miR-3171	MS00020825
m587	hsa-miR-3173-3p	MS00020839
m588	hsa-miR-3173-5p	MS00041979
m589	hsa-miR-3174	MS00020846
m590	hsa-miR-3175	MS00020853
m591	hsa-miR-3176	MS00020860
m592	hsa-miR-3177-3p	MS00020867
m593	hsa-miR-3177-5p	MS00041972
m594	hsa-miR-3178	MS00037814
m595	hsa-miR-3179	MS00020881
m596	hsa-miR-3180	MS00041965
m597	hsa-miR-3180-3p	MS00020888
m598	hsa-miR-3180-5p	MS00041958
m599	hsa-miR-3181	MS00041951
m600	hsa-miR-3182	MS00020909
m601	hsa-miR-3183	MS00037590
m602	hsa-miR-3185	MS00020930
m603	hsa-miR-3186-3p	MS00020937
m604	hsa-miR-3186-5p	MS00020944
m605	hsa-miR-3187-3p	MS00041937
m606	hsa-miR-3187-5p	MS00041930
m607	hsa-miR-3188	MS00041923
m608	hsa-miR-3189-3p	MS00041916
m609	hsa-miR-3189-5p	MS00041909
m610	hsa-miR-3190-3p	MS00037828
m611	hsa-miR-3190-5p	MS00042469
m612	hsa-miR-3191-3p	MS00021000
m613	hsa-miR-3191-5p	MS00041902
m614	hsa-miR-3192-3p	MS00046256
m615	hsa-miR-3192-5p	MS00041895
m616	hsa-miR-3193	MS00021014
m617	hsa-miR-3194-3p	MS00041888
m618	hsa-miR-3194-5p	MS00021021
m619	hsa-miR-3195	MS00044975
m620	hsa-miR-3197	MS00041874
m621	hsa-miR-3198	MS00037443
m622	hsa-miR-3199	MS00021056
m623	hsa-miR-3200-3p	MS00021070
m624	hsa-miR-3200-5p	MS00022925
m625	hsa-miR-3201	MS00021077
m626	hsa-miR-3202	MS00021084
m627	hsa-miR-320a	MS00014707
m628	hsa-miR-320b	MS00031703
m629	hsa-miR-320c	MS00041867
m630	hsa-miR-320d	MS00031710
m631	hsa-miR-320e	MS00021091
m632	hsa-miR-323a-3p	MS00037219
m633	hsa-miR-323a-5p	MS00031717
m634	hsa-miR-323b-3p	MS00031724
m635	hsa-miR-323b-5p	MS00021105
m636	hsa-miR-32-3p	MS00021063
m637	hsa-miR-324-3p	MS00007672
m638	hsa-miR-324-5p	MS00006825
m639	hsa-miR-325	MS00003941
m640	hsa-miR-32-5p	MS00003297
m641	hsa-miR-326	MS00003948
m642	hsa-miR-328-3p	MS00081472
m643	hsa-miR-328-5p	MS00045906
m644	hsa-miR-329-3p	MS00006832
m645	hsa-miR-329-5p	MS00045920
m646	hsa-miR-330-3p	MS00031738
m647	hsa-miR-330-5p	MS00009450
m648	hsa-miR-331-3p	MS00003969
m649	hsa-miR-331-5p	MS00031745
m650	hsa-miR-335-3p	MS00009464
m651	hsa-miR-335-5p	MS00003976
m652	hsa-miR-337-3p	MS00007651
m653	hsa-miR-337-5p	MS00031752
m654	hsa-miR-338-3p	MS00003990
m655	hsa-miR-338-5p	MS00009478
m656	hsa-miR-339-3p	MS00009485
m657	hsa-miR-339-5p	MS00003997
m658	hsa-miR-33a-3p	MS00009492
m659	hsa-miR-33a-5p	MS00003304
m660	hsa-miR-33b-3p	MS00037436
m661	hsa-miR-33b-5p	MS00007819
m662	hsa-miR-340-3p	MS00004004
m663	hsa-miR-340-5p	MS00031759
m664	hsa-miR-342-3p	MS00004011
m665	hsa-miR-342-5p	MS00009520
m666	hsa-miR-345-3p	MS00041860
m667	hsa-miR-345-5p	MS00031766
m668	hsa-miR-346	MS00031773
m669	hsa-miR-34a-3p	MS00009534
m670	hsa-miR-34a-5p	MS00003318
m671	hsa-miR-34b-3p	MS00008190
m672	hsa-miR-34b-5p	MS00031780
m673	hsa-miR-34c-3p	MS00009548
m674	hsa-miR-34c-5p	MS00003332
m675	hsa-miR-3529-5p	MS00041846
m676	hsa-miR-3591-5p	MS00041832
m677	hsa-miR-3605-3p	MS00022932
m678	hsa-miR-3605-5p	MS00022939
m679	hsa-miR-3606-3p	MS00045234
m680	hsa-miR-3606-5p	MS00022946
m681	hsa-miR-3607-3p	MS00022953
m682	hsa-miR-3607-5p	MS00022960
m683	hsa-miR-3609	MS00041825
m684	hsa-miR-3610	MS00037499
m685	hsa-miR-3611	MS00022981
m686	hsa-miR-3612	MS00022988
m687	hsa-miR-3613-3p	MS00031787
m688	hsa-miR-3613-5p
m689	hsa-miR-361-3p	MS00009555
m690	hsa-miR-3614-3p	MS00022995
m691	hsa-miR-3614-5p	MS00041818
m692	hsa-miR-3615	MS00041811
m693	hsa-miR-361-5p	MS00004032
m694	hsa-miR-3616-3p	MS00023016
m695	hsa-miR-3616-5p	MS00023023
m696	hsa-miR-3617-3p	MS00045241
m697	hsa-miR-3617-5p	MS00023030
m698	hsa-miR-3618	MS00023037
m699	hsa-miR-3619-3p	MS00041804
m700	hsa-miR-3619-5p	MS00041797
m701	hsa-miR-3620-3p	MS00041790
m702	hsa-miR-3620-5p
m703	hsa-miR-3621	MS00041783
m704	hsa-miR-3622a-3p	MS00041776
m705	hsa-miR-3622a-5p	MS00023072
m706	hsa-miR-3622b-3p	MS00023079
m707	hsa-miR-3622b-5p	MS00041769
m708	hsa-miR-362-3p	MS00009562
m709	hsa-miR-362-5p	MS00009569
m710	hsa-miR-363-3p	MS00009576
m711	hsa-miR-363-5p	MS00006839
m712	hsa-miR-3646	MS00037541
m713	hsa-miR-3648	MS00043498
m714	hsa-miR-3649	MS00023107
m715	hsa-miR-3650	MS00023114
m716	hsa-miR-3651	MS00023121
m717	hsa-miR-3652	MS00023128
m718	hsa-miR-3653-3p	MS00023135
m719	hsa-miR-3653-5p
m720	hsa-miR-3654	MS00023142
m721	hsa-miR-3655	MS00023149
m722	hsa-miR-3656
m723	hsa-miR-3657	MS00023156
m724	hsa-miR-3658	MS00023163
m725	hsa-miR-3659	MS00023170
m726	hsa-miR-365a-3p	MS00031801
m727	hsa-miR-365a-5p	MS00041762
m728	hsa-miR-365b-3p	MS00031801
m729	hsa-miR-365b-5p	MS00041755
m730	hsa-miR-3660	MS00023177
m731	hsa-miR-3661	MS00023184
m732	hsa-miR-3662	MS00023191
m733	hsa-miR-3663-3p	MS00037793
m734	hsa-miR-3663-5p	MS00041748
m735	hsa-miR-3664-3p	MS00041741
m736	hsa-miR-3664-5p	MS00023212
m737	hsa-miR-3665	MS00043736
m738	hsa-miR-3666	MS00023219
m739	hsa-miR-3667-3p	MS00023226
m740	hsa-miR-3667-5p	MS00023233
m741	hsa-miR-3668	MS00023240
m742	hsa-miR-3669	MS00023247
m743	hsa-miR-3670	MS00023254
m744	hsa-miR-3671	MS00023261
m745	hsa-miR-3672	MS00023268
m746	hsa-miR-3673	MS00023275
m747	hsa-miR-367-3p	MS00009583
m748	hsa-miR-3674	MS00023282
m749	hsa-miR-3675-3p	MS00023289
m750	hsa-miR-3675-5p	MS00023296
m751	hsa-miR-367-5p	MS00031808
m752	hsa-miR-3677-3p	MS00041727
m753	hsa-miR-3677-5p	MS00041720
m754	hsa-miR-3678-3p	MS00023317
m755	hsa-miR-3678-5p	MS00023324
m756	hsa-miR-3679-3p	MS00023331
m757	hsa-miR-3679-5p	MS00023338
m758	hsa-miR-3680-3p	MS00023345
m759	hsa-miR-3680-5p	MS00023352
m760	hsa-miR-3681-3p	MS00023359
m761	hsa-miR-3681-5p	MS00023366
m762	hsa-miR-3682-3p	MS00023373
m763	hsa-miR-3682-5p	MS00041713
m764	hsa-miR-3683	MS00023380
m765	hsa-miR-3684	MS00023387
m766	hsa-miR-3685	MS00023394
m767	hsa-miR-3686	MS00041706
m768	hsa-miR-3687	MS00023408
m769	hsa-miR-3688-3p	MS00023415
m770	hsa-miR-3688-5p	MS00041699
m771	hsa-miR-3689a-3p	MS00041692
m772	hsa-miR-3689a-5p	MS00023429
m773	hsa-miR-3689b-3p	MS00023443
m774	hsa-miR-3689b-5p	MS00023429
m775	hsa-miR-3689c	MS00023443
m776	hsa-miR-3689d	MS00041685
m777	hsa-miR-3689e	MS00023429
m778	hsa-miR-3689f	MS00041678
m779	hsa-miR-3690	MS00023450
m780	hsa-miR-3691-3p	MS00041671
m781	hsa-miR-3691-5p	MS00023457
m782	hsa-miR-3692-3p	MS00023471
m783	hsa-miR-3692-5p	MS00041664
m784	hsa-miR-369-3p	MS00006853
m785	hsa-miR-369-5p	MS00006860
m786	hsa-miR-370-3p	MS00004053
m787	hsa-miR-370-5p	MS00045885
m788	hsa-miR-3713	MS00023478
m789	hsa-miR-3714	MS00023485
m790	hsa-miR-371a-3p	MS00004060
m791	hsa-miR-371a-5p	MS00037191
m792	hsa-miR-371b-3p	MS00041657
m793	hsa-miR-371b-5p	MS00041650
m794	hsa-miR-372-3p	MS00004067
m795	hsa-miR-372-5p	MS00045892
m796	hsa-miR-373-3p	MS00031815
m797	hsa-miR-373-5p	MS00031822
m798	hsa-miR-374a-3p	MS00009611
m799	hsa-miR-374a-5p	MS00009604
m800	hsa-miR-374b-3p	MS00009625
m801	hsa-miR-374b-5p	MS00009618
m802	hsa-miR-374c-5p	MS00023492
m803	hsa-miR-375	MS00031829
m804	hsa-miR-376a-2-5p	MS00045178
m805	hsa-miR-376a-3p	MS00007392
m806	hsa-miR-376a-5p	MS00009632
m807	hsa-miR-376b-3p	MS00007399
m808	hsa-miR-376b-5p	MS00045164
m809	hsa-miR-376c-3p	MS00004046
m810	hsa-miR-376c-5p	MS00045150
m811	hsa-miR-377-3p	MS00004095
m812	hsa-miR-377-5p	MS00009639
m813	hsa-miR-378a-3p	MS00006909
m814	hsa-miR-378a-5p	MS00009646
m815	hsa-miR-378b	MS00021112
m816	hsa-miR-378c	MS00021119
m817	hsa-miR-378d	MS00041636
m818	hsa-miR-378e	MS00037632
m819	hsa-miR-378f	MS00041629
m820	hsa-miR-378g	MS00037618
m821	hsa-miR-378h	MS00037604
m822	hsa-miR-378i	MS00037667
m823	hsa-miR-378j	MS00045437
m824	hsa-miR-379-3p	MS00009660
m825	hsa-miR-379-5p	MS00009653
m826	hsa-miR-380-3p	MS00006881
m827	hsa-miR-380-5p	MS00006888
m828	hsa-miR-381-3p	MS00004116
m829	hsa-miR-381-5p	MS00045157
m830	hsa-miR-382-3p	MS00041622
m831	hsa-miR-382-5p	MS00031836
m832	hsa-miR-383-3p	MS00045899
m833	hsa-miR-383-5p	MS00004130
m834	hsa-miR-384	MS00009667
m835	hsa-miR-3907	MS00023499
m836	hsa-miR-3908	MS00023506
m837	hsa-miR-3909	MS00023513
m838	hsa-miR-3910	MS00023520
m839	hsa-miR-3911	MS00037485
m840	hsa-miR-3912-3p	MS00023534
m841	hsa-miR-3912-5p	MS00046270
m842	hsa-miR-3913-3p	MS00041615
m843	hsa-miR-3913-5p	MS00023541
m844	hsa-miR-3914	MS00023548
m845	hsa-miR-3915	MS00023555
m846	hsa-miR-3916	MS00023562
m847	hsa-miR-3917	MS00023569
m848	hsa-miR-3918	MS00023576
m849	hsa-miR-3919	MS00023583
m850	hsa-miR-3920	MS00023590
m851	hsa-miR-3921	MS00023597
m852	hsa-miR-3922-3p	MS00023604
m853	hsa-miR-3922-5p	MS00041608
m854	hsa-miR-3923	MS00023611
m855	hsa-miR-3924	MS00031843
m856	hsa-miR-3925-3p	MS00041601
m857	hsa-miR-3925-5p	MS00023618
m858	hsa-miR-3926	MS00023625
m859	hsa-miR-3927-3p	MS00023632
m860	hsa-miR-3927-5p	MS00045248
m861	hsa-miR-3928-3p	MS00041594
m862	hsa-miR-3928-5p	MS00046277
m863	hsa-miR-3929	MS00041587
m864	hsa-miR-3934-3p	MS00045255
m865	hsa-miR-3934-5p	MS00023653
m866	hsa-miR-3935	MS00023660
m867	hsa-miR-3936	MS00041580
m868	hsa-miR-3937	MS00023674
m869	hsa-miR-3938	MS00023681
m870	hsa-miR-3939	MS00023688
m871	hsa-miR-3940-3p	MS00041573
m872	hsa-miR-3940-5p	MS00041566
m873	hsa-miR-3941	MS00023702
m874	hsa-miR-3942-3p	MS00045024
m875	hsa-miR-3942-5p	MS00023709
m876	hsa-miR-3943	MS00023716
m877	hsa-miR-3944-3p	MS00041559
m878	hsa-miR-3944-5p	MS00041552
m879	hsa-miR-3945	MS00023730
m880	hsa-miR-3960
m881	hsa-miR-3972	MS00037709
m882	hsa-miR-3973	MS00041545
m883	hsa-miR-3974	MS00041538
m884	hsa-miR-3975	MS00041531
m885	hsa-miR-3976	MS00041524
m886	hsa-miR-3977	MS00041517
m887	hsa-miR-3978	MS00041510
m888	hsa-miR-409-3p	MS00006895
m889	hsa-miR-409-5p	MS00006902
m890	hsa-miR-410-3p	MS00004144
m891	hsa-miR-410-5p	MS00045934
m892	hsa-miR-411-3p	MS00009674
m893	hsa-miR-411-5p	MS00004151
m894	hsa-miR-412-3p	MS00004158
m895	hsa-miR-412-5p	MS00045927
m896	hsa-miR-421	MS00004165
m897	hsa-miR-422a	MS00004172
m898	hsa-miR-423-3p	MS00004179
m899	hsa-miR-423-5p	MS00009681
m900	hsa-miR-424-3p	MS00009688
m901	hsa-miR-424-5p	MS00004186
m902	hsa-miR-4251	MS00021126
m903	hsa-miR-4252	MS00021133
m904	hsa-miR-4253	MS00021140
m905	hsa-miR-425-3p	MS00006916
m906	hsa-miR-4254	MS00021147
m907	hsa-miR-4255	MS00021154
m908	hsa-miR-425-5p	MS00009695
m909	hsa-miR-4256	MS00041503
m910	hsa-miR-4257	MS00021168
m911	hsa-miR-4258	MS00021175
m912	hsa-miR-4259	MS00041496
m913	hsa-miR-4260	MS00021189
m914	hsa-miR-4261	MS00021196
m915	hsa-miR-4262	MS00021203
m916	hsa-miR-4263	MS00021210
m917	hsa-miR-4264	MS00021217
m918	hsa-miR-4265	MS00021224
m919	hsa-miR-4266	MS00041489
m920	hsa-miR-4267	MS00021238
m921	hsa-miR-4268	MS00021245
m922	hsa-miR-4269	MS00044982
m923	hsa-miR-4270	MS00021259
m924	hsa-miR-4271	MS00021266
m925	hsa-miR-4272	MS00021273
m926	hsa-miR-4273	MS00021280
m927	hsa-miR-4274	MS00021287
m928	hsa-miR-4275	MS00021294
m929	hsa-miR-4276	MS00021301
m930	hsa-miR-4277	MS00021308
m931	hsa-miR-4278	MS00021315
m932	hsa-miR-4279	MS00021322
m933	hsa-miR-4280	MS00021329
m934	hsa-miR-4281	MS00041482
m935	hsa-miR-4282	MS00021343
m936	hsa-miR-4283	MS00021350
m937	hsa-miR-4284
m938	hsa-miR-4285	MS00021364
m939	hsa-miR-4286	MS00021371
m940	hsa-miR-4287	MS00021378
m941	hsa-miR-4288	MS00021385
m942	hsa-miR-4289	MS00021392
m943	hsa-miR-429	MS00004193
m944	hsa-miR-4290	MS00021399
m945	hsa-miR-4291	MS00021406
m946	hsa-miR-4292	MS00021413
m947	hsa-miR-4293	MS00021420
m948	hsa-miR-4294	MS00021427
m949	hsa-miR-4295	MS00021434
m950	hsa-miR-4296	MS00021441
m951	hsa-miR-4297	MS00021448
m952	hsa-miR-4298	MS00021455
m953	hsa-miR-4299	MS00021462
m954	hsa-miR-4300	MS00021469
m955	hsa-miR-4301	MS00021476
m956	hsa-miR-4302	MS00021483
m957	hsa-miR-4303	MS00021490
m958	hsa-miR-4304	MS00021497
m959	hsa-miR-4305	MS00021504
m960	hsa-miR-4306	MS00021511
m961	hsa-miR-4307	MS00021518
m962	hsa-miR-4308	MS00021525
m963	hsa-miR-4309	MS00021532
m964	hsa-miR-4310	MS00021539
m965	hsa-miR-4311	MS00021546
m966	hsa-miR-4312	MS00021553
m967	hsa-miR-4313
m968	hsa-miR-431-3p	MS00009702
m969	hsa-miR-4314	MS00021567
m970	hsa-miR-4315	MS00021574
m971	hsa-miR-431-5p	MS00004200
m972	hsa-miR-4316	MS00021581
m973	hsa-miR-4317	MS00021588
m974	hsa-miR-4319	MS00021602
m975	hsa-miR-4320	MS00041475
m976	hsa-miR-4321	MS00041468
m977	hsa-miR-4322	MS00044576
m978	hsa-miR-4323	MS00021630
m979	hsa-miR-432-3p	MS00006930
m980	hsa-miR-4324	MS00021637
m981	hsa-miR-4325	MS00031857
m982	hsa-miR-432-5p	MS00031850
m983	hsa-miR-4326	MS00021651
m984	hsa-miR-4327
m985	hsa-miR-4328	MS00021665
m986	hsa-miR-4329	MS00041461
m987	hsa-miR-4330	MS00021679
m988	hsa-miR-433-3p	MS00004214
m989	hsa-miR-433-5p	MS00045913
m990	hsa-miR-4417
m991	hsa-miR-4418	MS00041454
m992	hsa-miR-4419a	MS00041447
m993	hsa-miR-4419b	MS00041440
m994	hsa-miR-4420	MS00041433
m995	hsa-miR-4421	MS00041426
m996	hsa-miR-4422	MS00037583
m997	hsa-miR-4423-3p	MS00041419
m998	hsa-miR-4423-5p	MS00041412
m999	hsa-miR-4424	MS00041405
m1000	hsa-miR-4425	MS00041398
m1001	hsa-miR-4426	MS00041391
m1002	hsa-miR-4427
m1003	hsa-miR-4428	MS00041384
m1004	hsa-miR-4429	MS00041377
m1005	hsa-miR-4430	MS00037772
m1006	hsa-miR-4431	MS00041370
m1007	hsa-miR-4432	MS00041363
m1008	hsa-miR-4433a-3p	MS00041356
m1009	hsa-miR-4433a-5p	MS00041349
m1010	hsa-miR-4433b-3p	MS00048538
m1011	hsa-miR-4433b-5p	MS00048531
m1012	hsa-miR-4434	MS00041342
m1013	hsa-miR-4435	MS00041335
m1014	hsa-miR-4436a	MS00041328
m1015	hsa-miR-4436b-3p	MS00041321
m1016	hsa-miR-4436b-5p	MS00041314
m1017	hsa-miR-4437	MS00041307
m1018	hsa-miR-4438	MS00041300
m1019	hsa-miR-4439	MS00041293
m1020	hsa-miR-4440	MS00037716
m1021	hsa-miR-4441	MS00041286
m1022	hsa-miR-4442	MS00041279
m1023	hsa-miR-4443	MS00041272
m1024	hsa-miR-4444	MS00041265
m1025	hsa-miR-4445-3p	MS00041258
m1026	hsa-miR-4445-5p	MS00041251
m1027	hsa-miR-4446-3p	MS00041244
m1028	hsa-miR-4446-5p	MS00041237
m1029	hsa-miR-4447	MS00041230
m1030	hsa-miR-4448	MS00041223
m1031	hsa-miR-4449	MS00041216
m1032	hsa-miR-4450	MS00041209
m1033	hsa-miR-4451	MS00041202
m1034	hsa-miR-4452	MS00041195
m1035	hsa-miR-4453	MS00041188
m1036	hsa-miR-4454	MS00037597
m1037	hsa-miR-4455	MS00041181
m1038	hsa-miR-4456	MS00041174
m1039	hsa-miR-4457	MS00041167
m1040	hsa-miR-4458	MS00041160
m1041	hsa-miR-4459	MS00041153
m1042	hsa-miR-4460	MS00041146
m1043	hsa-miR-4461	MS00041139
m1044	hsa-miR-4462	MS00044989
m1045	hsa-miR-4463	MS00044996
m1046	hsa-miR-4464	MS00041132
m1047	hsa-miR-4465	MS00041125
m1048	hsa-miR-4466
m1049	hsa-miR-4467	MS00041118
m1050	hsa-miR-4468	MS00041111
m1051	hsa-miR-4469	MS00037723
m1052	hsa-miR-4470	MS00041104
m1053	hsa-miR-4471	MS00041097
m1054	hsa-miR-4472	MS00044583
m1055	hsa-miR-4473	MS00041090
m1056	hsa-miR-4474-3p	MS00041083
m1057	hsa-miR-4474-5p	MS00041076
m1058	hsa-miR-4475	MS00041069
m1059	hsa-miR-4476	MS00041062
m1060	hsa-miR-4477a	MS00041055
m1061	hsa-miR-4477b	MS00041048
m1062	hsa-miR-4478	MS00041041
m1063	hsa-miR-4479	MS00041034
m1064	hsa-miR-448	MS00004221
m1065	hsa-miR-4480	MS00041027
m1066	hsa-miR-4481	MS00041020
m1067	hsa-miR-4482-3p	MS00041013
m1068	hsa-miR-4482-5p	MS00041006
m1069	hsa-miR-4483	MS00040999
m1070	hsa-miR-4484
m1071	hsa-miR-4485-3p
m1072	hsa-miR-4485-5p
m1073	hsa-miR-4486
m1074	hsa-miR-4487	MS00037730
m1075	hsa-miR-4488
m1076	hsa-miR-4489	MS00040992
m1077	hsa-miR-4490	MS00040985
m1078	hsa-miR-4491	MS00040978
m1079	hsa-miR-4492
m1080	hsa-miR-4493	MS00040971
m1081	hsa-miR-4494	MS00040964
m1082	hsa-miR-4495	MS00040957
m1083	hsa-miR-4496	MS00040950
m1084	hsa-miR-4497
m1085	hsa-miR-4498	MS00045003
m1086	hsa-miR-4499	MS00040943
m1087	hsa-miR-449a	MS00004228
m1088	hsa-miR-449b-3p	MS00031864
m1089	hsa-miR-449b-5p	MS00004235
m1090	hsa-miR-449c-3p	MS00017297
m1091	hsa-miR-449c-5p	MS00017304
m1092	hsa-miR-4500	MS00040936
m1093	hsa-miR-4501	MS00040929
m1094	hsa-miR-4502	MS00040922
m1095	hsa-miR-4503	MS00040915
m1096	hsa-miR-4504	MS00040908
m1097	hsa-miR-4505	MS00037611
m1098	hsa-miR-4506	MS00040901
m1099	hsa-miR-4507	MS00040894
m1100	hsa-miR-4508
m1101	hsa-miR-4509	MS00040887
m1102	hsa-miR-450a-1-3p	MS00040880
m1103	hsa-miR-450a-2-3p	MS00044919
m1104	hsa-miR-450a-5p	MS00006937
m1105	hsa-miR-450b-3p	MS00009709
m1106	hsa-miR-450b-5p	MS00033831
m1107	hsa-miR-4510	MS00040873
m1108	hsa-miR-4511	MS00040866
m1109	hsa-miR-4512	MS00040859
m1110	hsa-miR-4513	MS00040852
m1111	hsa-miR-4514	MS00040845
m1112	hsa-miR-4515
m1113	hsa-miR-4516	MS00037555
m1114	hsa-miR-4517	MS00040838
m1115	hsa-miR-4518	MS00040831
m1116	hsa-miR-4519	MS00040824
m1117	hsa-miR-451a	MS00004242
m1118	hsa-miR-451b	MS00040817
m1119	hsa-miR-4520-2-3p	MS00040803
m1120	hsa-miR-4520-3p	MS00040810
m1121	hsa-miR-4520-5p	MS00042462
m1122	hsa-miR-4521	MS00040796
m1123	hsa-miR-4522	MS00040789
m1124	hsa-miR-4523	MS00040782
m1125	hsa-miR-452-3p	MS00009730
m1126	hsa-miR-4524a-3p	MS00037646
m1127	hsa-miR-4524a-5p	MS00045010
m1128	hsa-miR-4524b-3p	MS00040775
m1129	hsa-miR-4524b-5p	MS00040768
m1130	hsa-miR-4525	MS00040761
m1131	hsa-miR-452-5p	MS00031871
m1132	hsa-miR-4526	MS00040754
m1133	hsa-miR-4527	MS00040747
m1134	hsa-miR-4528	MS00040740
m1135	hsa-miR-4529-5p	MS00040726
m1136	hsa-miR-4530	MS00040719
m1137	hsa-miR-4531	MS00040712
m1138	hsa-miR-4532	MS00040705
m1139	hsa-miR-4533	MS00040698
m1140	hsa-miR-4534	MS00040691
m1141	hsa-miR-4535	MS00040684
m1142	hsa-miR-4536-3p	MS00040677
m1143	hsa-miR-4536-5p	MS00040670
m1144	hsa-miR-4537	MS00040663
m1145	hsa-miR-4538	MS00037660
m1146	hsa-miR-4539	MS00037737
m1147	hsa-miR-4540	MS00040656
m1148	hsa-miR-454-3p	MS00007861
m1149	hsa-miR-454-5p	MS00006958
m1150	hsa-miR-455-3p	MS00009744
m1151	hsa-miR-455-5p	MS00031878
m1152	hsa-miR-4632-3p	MS00040649
m1153	hsa-miR-4632-5p
m1154	hsa-miR-4633-3p	MS00040642
m1155	hsa-miR-4634	MS00043771
m1156	hsa-miR-4635	MS00044688
m1157	hsa-miR-4636	MS00040628
m1158	hsa-miR-4637	MS00040621
m1159	hsa-miR-4638-3p	MS00040614
m1160	hsa-miR-4638-5p	MS00040607
m1161	hsa-miR-4639-3p	MS00040600
m1162	hsa-miR-4639-5p	MS00040593
m1163	hsa-miR-4640-3p	MS00040586
m1164	hsa-miR-4640-5p	MS00040579
m1165	hsa-miR-4641	MS00040572
m1166	hsa-miR-4642	MS00040565
m1167	hsa-miR-4643	MS00040558
m1168	hsa-miR-4644	MS00040551
m1169	hsa-miR-4645-3p	MS00040544
m1170	hsa-miR-4645-5p	MS00040537
m1171	hsa-miR-4646-3p	MS00040530
m1172	hsa-miR-4646-5p	MS00040523
m1173	hsa-miR-4647	MS00040516
m1174	hsa-miR-4648	MS00040509
m1175	hsa-miR-4649-3p	MS00040502
m1176	hsa-miR-4649-5p	MS00040495
m1177	hsa-miR-4650-3p	MS00040488
m1178	hsa-miR-4650-5p	MS00040481
m1179	hsa-miR-4651	MS00037527
m1180	hsa-miR-4652-3p	MS00040474
m1181	hsa-miR-4652-5p	MS00040467
m1182	hsa-miR-4653-3p	MS00040460
m1183	hsa-miR-4653-5p	MS00040453
m1184	hsa-miR-4654	MS00040446
m1185	hsa-miR-4655-3p	MS00040439
m1186	hsa-miR-4655-5p	MS00040432
m1187	hsa-miR-4656	MS00040425
m1188	hsa-miR-4657	MS00040418
m1189	hsa-miR-4658	MS00040411
m1190	hsa-miR-4659a-3p	MS00040404
m1191	hsa-miR-4659a-5p	MS00040397
m1192	hsa-miR-4659b-3p	MS00040390
m1193	hsa-miR-4659b-5p	MS00040383
m1194	hsa-miR-466	MS00021686
m1195	hsa-miR-4660	MS00040376
m1196	hsa-miR-4661-5p	MS00040362
m1197	hsa-miR-4662a-3p	MS00040355
m1198	hsa-miR-4662a-5p	MS00040348
m1199	hsa-miR-4663	MS00040334
m1200	hsa-miR-4664-3p	MS00040327
m1201	hsa-miR-4664-5p	MS00040320
m1202	hsa-miR-4665-3p	MS00040313
m1203	hsa-miR-4665-5p
m1204	hsa-miR-4666a-3p	MS00040306
m1205	hsa-miR-4666b	MS00040292
m1206	hsa-miR-4667-3p	MS00040285
m1207	hsa-miR-4667-5p	MS00040278
m1208	hsa-miR-4668-3p	MS00040271
m1209	hsa-miR-4668-5p	MS00040264
m1210	hsa-miR-4669	MS00045038
m1211	hsa-miR-4670-3p	MS00040257
m1212	hsa-miR-4670-5p	MS00040250
m1213	hsa-miR-4671-3p	MS00040243
m1214	hsa-miR-4671-5p	MS00040236
m1215	hsa-miR-4672
m1216	hsa-miR-4673	MS00040229
m1217	hsa-miR-4674	MS00045045
m1218	hsa-miR-4675	MS00040222
m1219	hsa-miR-4676-3p	MS00040215
m1220	hsa-miR-4676-5p	MS00040208
m1221	hsa-miR-4677-3p	MS00040201
m1222	hsa-miR-4677-5p	MS00040194
m1223	hsa-miR-4678	MS00040187
m1224	hsa-miR-4679	MS00040180
m1225	hsa-miR-4680-3p	MS00040173
m1226	hsa-miR-4680-5p	MS00040166
m1227	hsa-miR-4681	MS00040159
m1228	hsa-miR-4682	MS00040152
m1229	hsa-miR-4683	MS00040145
m1230	hsa-miR-4684-3p	MS00040138
m1231	hsa-miR-4684-5p	MS00040131
m1232	hsa-miR-4685-3p	MS00040124
m1233	hsa-miR-4685-5p	MS00040117
m1234	hsa-miR-4686	MS00040110
m1235	hsa-miR-4687-3p	MS00043764
m1236	hsa-miR-4687-5p	MS00037520
m1237	hsa-miR-4688	MS00037681
m1238	hsa-miR-4689	MS00037548
m1239	hsa-miR-4690-3p	MS00040103
m1240	hsa-miR-4690-5p	MS00040096
m1241	hsa-miR-4691-3p	MS00040089
m1242	hsa-miR-4691-5p	MS00040082
m1243	hsa-miR-4692	MS00040075
m1244	hsa-miR-4693-3p	MS00040068
m1245	hsa-miR-4693-5p	MS00040061
m1246	hsa-miR-4694-3p	MS00040054
m1247	hsa-miR-4694-5p	MS00040047
m1248	hsa-miR-4695-3p	MS00040040
m1249	hsa-miR-4695-5p	MS00040033
m1250	hsa-miR-4696	MS00040026
m1251	hsa-miR-4697-3p	MS00040019
m1252	hsa-miR-4697-5p	MS00040012
m1253	hsa-miR-4698	MS00040005
m1254	hsa-miR-4699-3p	MS00039998
m1255	hsa-miR-4699-5p	MS00039991
m1256	hsa-miR-4700-3p	MS00039984
m1257	hsa-miR-4700-5p	MS00039977
m1258	hsa-miR-4701-3p	MS00039970
m1259	hsa-miR-4701-5p	MS00039963
m1260	hsa-miR-4703-3p	MS00039956
m1261	hsa-miR-4703-5p	MS00039949
m1262	hsa-miR-4704-3p	MS00039942
m1263	hsa-miR-4704-5p	MS00039935
m1264	hsa-miR-4705	MS00039928
m1265	hsa-miR-4706	MS00037744
m1266	hsa-miR-4707-3p	MS00037751
m1267	hsa-miR-4707-5p	MS00045052
m1268	hsa-miR-4708-3p	MS00037807
m1269	hsa-miR-4709-3p	MS00039914
m1270	hsa-miR-4709-5p	MS00039907
m1271	hsa-miR-4710	MS00039900
m1272	hsa-miR-4711-3p	MS00039893
m1273	hsa-miR-4711-5p	MS00039886
m1274	hsa-miR-4712-3p	MS00039879
m1275	hsa-miR-4712-5p	MS00039872
m1276	hsa-miR-4713-3p	MS00039865
m1277	hsa-miR-4713-5p	MS00039858
m1278	hsa-miR-4714-3p	MS00039851
m1279	hsa-miR-4714-5p	MS00039844
m1280	hsa-miR-4715-3p	MS00039837
m1281	hsa-miR-4715-5p	MS00039830
m1282	hsa-miR-4716-3p	MS00039823
m1283	hsa-miR-4716-5p	MS00039816
m1284	hsa-miR-4717-3p	MS00039809
m1285	hsa-miR-4717-5p	MS00039802
m1286	hsa-miR-4718	MS00039795
m1287	hsa-miR-4719	MS00039788
m1288	hsa-miR-4720-3p	MS00039781
m1289	hsa-miR-4720-5p	MS00039774
m1290	hsa-miR-4721	MS00039767
m1291	hsa-miR-4722-3p	MS00039760
m1292	hsa-miR-4722-5p	MS00039753
m1293	hsa-miR-4723-3p	MS00039746
m1294	hsa-miR-4723-5p	MS00039739
m1295	hsa-miR-4724-3p	MS00039732
m1296	hsa-miR-4724-5p	MS00039725
m1297	hsa-miR-4725-3p	MS00039718
m1298	hsa-miR-4725-5p	MS00039711
m1299	hsa-miR-4726-3p	MS00039704
m1300	hsa-miR-4726-5p	MS00039697
m1301	hsa-miR-4727-3p	MS00039690
m1302	hsa-miR-4727-5p	MS00039683
m1303	hsa-miR-4728-3p	MS00039676
m1304	hsa-miR-4728-5p	MS00039669
m1305	hsa-miR-4729	MS00039662
m1306	hsa-miR-4730	MS00039655
m1307	hsa-miR-4731-3p	MS00039648
m1308	hsa-miR-4731-5p	MS00037758
m1309	hsa-miR-4732-3p	MS00037562
m1310	hsa-miR-4732-5p	MS00037506
m1311	hsa-miR-4733-3p	MS00039641
m1312	hsa-miR-4733-5p	MS00039634
m1313	hsa-miR-4734	MS00039627
m1314	hsa-miR-4735-3p	MS00039620
m1315	hsa-miR-4735-5p	MS00039613
m1316	hsa-miR-4736	MS00039606
m1317	hsa-miR-4737	MS00039599
m1318	hsa-miR-4738-3p	MS00039592
m1319	hsa-miR-4738-5p	MS00039585
m1320	hsa-miR-4739	MS00039578
m1321	hsa-miR-4740-3p	MS00039571
m1322	hsa-miR-4740-5p	MS00039564
m1323	hsa-miR-4741	MS00039557
m1324	hsa-miR-4742-3p	MS00039550
m1325	hsa-miR-4742-5p	MS00039543
m1326	hsa-miR-4743-3p	MS00045262
m1327	hsa-miR-4743-5p	MS00039536
m1328	hsa-miR-4744	MS00039529
m1329	hsa-miR-4745-3p	MS00039522
m1330	hsa-miR-4745-5p	MS00045059
m1331	hsa-miR-4746-3p	MS00039515
m1332	hsa-miR-4746-5p	MS00039508
m1333	hsa-miR-4747-3p	MS00039501
m1334	hsa-miR-4747-5p	MS00039494
m1335	hsa-miR-4748	MS00039487
m1336	hsa-miR-4749-3p	MS00039480
m1337	hsa-miR-4749-5p	MS00039473
m1338	hsa-miR-4750-3p	MS00045269
m1339	hsa-miR-4750-5p	MS00039466
m1340	hsa-miR-4751	MS00039459
m1341	hsa-miR-4752	MS00039452
m1342	hsa-miR-4753-3p	MS00039445
m1343	hsa-miR-4753-5p	MS00039438
m1344	hsa-miR-4754	MS00039431
m1345	hsa-miR-4755-3p	MS00039424
m1346	hsa-miR-4755-5p	MS00039417
m1347	hsa-miR-4756-3p	MS00039410
m1348	hsa-miR-4756-5p	MS00039403
m1349	hsa-miR-4757-3p	MS00039396
m1350	hsa-miR-4757-5p	MS00039389
m1351	hsa-miR-4758-3p	MS00039382
m1352	hsa-miR-4758-5p	MS00045066
m1353	hsa-miR-4759	MS00039375
m1354	hsa-miR-4760-3p	MS00039368
m1355	hsa-miR-4760-5p	MS00039361
m1356	hsa-miR-4761-3p	MS00039354
m1357	hsa-miR-4761-5p	MS00039347
m1358	hsa-miR-4762-3p	MS00039340
m1359	hsa-miR-4762-5p	MS00039333
m1360	hsa-miR-4763-3p	MS00043750
m1361	hsa-miR-4763-5p	MS00039326
m1362	hsa-miR-4764-3p	MS00039319
m1363	hsa-miR-4764-5p	MS00039312
m1364	hsa-miR-4765	MS00037765
m1365	hsa-miR-4766-3p	MS00039305
m1366	hsa-miR-4766-5p	MS00039298
m1367	hsa-miR-4767	MS00039291
m1368	hsa-miR-4768-3p	MS00039284
m1369	hsa-miR-4768-5p	MS00039277
m1370	hsa-miR-4769-3p	MS00039270
m1371	hsa-miR-4769-5p	MS00039263
m1372	hsa-miR-4770	MS00037576
m1373	hsa-miR-4771	MS00039256
m1374	hsa-miR-4772-3p	MS00039249
m1375	hsa-miR-4772-5p	MS00039242
m1376	hsa-miR-4773	MS00039235
m1377	hsa-miR-4774-3p	MS00039228
m1378	hsa-miR-4774-5p	MS00039221
m1379	hsa-miR-4775	MS00039214
m1380	hsa-miR-4776-3p	MS00039207
m1381	hsa-miR-4776-5p	MS00039200
m1382	hsa-miR-4777-3p	MS00039193
m1383	hsa-miR-4777-5p	MS00039186
m1384	hsa-miR-4778-3p	MS00039179
m1385	hsa-miR-4778-5p	MS00039172
m1386	hsa-miR-4779	MS00039165
m1387	hsa-miR-4780	MS00039158
m1388	hsa-miR-4781-3p	MS00039151
m1389	hsa-miR-4781-5p	MS00039144
m1390	hsa-miR-4782-3p	MS00045073
m1391	hsa-miR-4782-5p	MS00039137
m1392	hsa-miR-4783-3p	MS00039130
m1393	hsa-miR-4783-5p	MS00039123
m1394	hsa-miR-4784	MS00045080
m1395	hsa-miR-4785
m1396	hsa-miR-4786-3p	MS00039116
m1397	hsa-miR-4786-5p	MS00039109
m1398	hsa-miR-4787-3p
m1399	hsa-miR-4787-5p
m1400	hsa-miR-4788	MS00039102
m1401	hsa-miR-4789-3p	MS00039095
m1402	hsa-miR-4789-5p	MS00039088
m1403	hsa-miR-4790-3p	MS00039081
m1404	hsa-miR-4790-5p	MS00039074
m1405	hsa-miR-4791	MS00039067
m1406	hsa-miR-4792	MS00045087
m1407	hsa-miR-4793-3p	MS00039060
m1408	hsa-miR-4793-5p	MS00039053
m1409	hsa-miR-4794	MS00039046
m1410	hsa-miR-4795-3p	MS00039039
m1411	hsa-miR-4795-5p	MS00039032
m1412	hsa-miR-4796-3p	MS00039025
m1413	hsa-miR-4796-5p	MS00039018
m1414	hsa-miR-4797-3p	MS00039011
m1415	hsa-miR-4798-3p	MS00038997
m1416	hsa-miR-4798-5p	MS00038990
m1417	hsa-miR-4799-3p	MS00038983
m1418	hsa-miR-4799-5p	MS00038976
m1419	hsa-miR-4800-3p	MS00038969
m1420	hsa-miR-4800-5p	MS00038962
m1421	hsa-miR-4801	MS00038955
m1422	hsa-miR-4802-3p	MS00038948
m1423	hsa-miR-4802-5p	MS00038941
m1424	hsa-miR-4803	MS00038934
m1425	hsa-miR-4804-3p	MS00038927
m1426	hsa-miR-4804-5p	MS00038920
m1427	hsa-miR-483-3p	MS00009751
m1428	hsa-miR-483-5p	MS00009758
m1429	hsa-miR-484	MS00004277
m1430	hsa-miR-485-3p	MS00031885
m1431	hsa-miR-485-5p	MS00006972
m1432	hsa-miR-486-3p	MS00031892
m1433	hsa-miR-486-5p	MS00004284
m1434	hsa-miR-487a-3p	MS00004291
m1435	hsa-miR-487a-5p	MS00045941
m1436	hsa-miR-487b-3p	MS00004298
m1437	hsa-miR-487b-5p	MS00045990
m1438	hsa-miR-488-3p	MS00009772
m1439	hsa-miR-488-5p	MS00009779
m1440	hsa-miR-489-3p	MS00007700
m1441	hsa-miR-489-5p	MS00045948
m1442	hsa-miR-490-3p	MS00004319
m1443	hsa-miR-490-5p	MS00009786
m1444	hsa-miR-491-3p	MS00009793
m1445	hsa-miR-491-5p	MS00031899
m1446	hsa-miR-492	MS00004333
m1447	hsa-miR-493-3p	MS00006979
m1448	hsa-miR-493-5p	MS00009800
m1449	hsa-miR-494-3p	MS00033754
m1450	hsa-miR-494-5p	MS00045962
m1451	hsa-miR-495-3p	MS00004347
m1452	hsa-miR-495-5p	MS00045171
m1453	hsa-miR-496	MS00007707
m1454	hsa-miR-497-3p	MS00031906
m1455	hsa-miR-497-5p	MS00004361
m1456	hsa-miR-498	MS00004368
m1457	hsa-miR-4999-3p	MS00038913
m1458	hsa-miR-4999-5p	MS00038906
m1459	hsa-miR-499a-3p	MS00031913
m1460	hsa-miR-499a-5p	MS00004375
m1461	hsa-miR-499b-3p	MS00038899
m1462	hsa-miR-499b-5p	MS00038892
m1463	hsa-miR-5000-3p	MS00038885
m1464	hsa-miR-5000-5p	MS00038878
m1465	hsa-miR-5001-3p	MS00038871
m1466	hsa-miR-5001-5p	MS00045094
m1467	hsa-miR-5002-3p	MS00038864
m1468	hsa-miR-5002-5p	MS00038857
m1469	hsa-miR-5003-3p	MS00038850
m1470	hsa-miR-5003-5p	MS00038843
m1471	hsa-miR-5004-3p	MS00038836
m1472	hsa-miR-5004-5p	MS00038829
m1473	hsa-miR-5006-3p	MS00038822
m1474	hsa-miR-5006-5p	MS00038815
m1475	hsa-miR-5007-3p	MS00038808
m1476	hsa-miR-5007-5p	MS00038801
m1477	hsa-miR-5008-3p	MS00038794
m1478	hsa-miR-5008-5p	MS00038787
m1479	hsa-miR-5009-3p	MS00038780
m1480	hsa-miR-5009-5p	MS00038773
m1481	hsa-miR-500a-3p	MS00031920
m1482	hsa-miR-500a-5p	MS00023751
m1483	hsa-miR-500b-3p	MS00046263
m1484	hsa-miR-500b-5p	MS00021693
m1485	hsa-miR-5010-3p	MS00038766
m1486	hsa-miR-5010-5p	MS00038759
m1487	hsa-miR-5011-5p	MS00038745
m1488	hsa-miR-501-3p	MS00009828
m1489	hsa-miR-501-5p	MS00009835
m1490	hsa-miR-502-3p	MS00031927
m1491	hsa-miR-502-5p	MS00004396
m1492	hsa-miR-503-3p	MS00043743
m1493	hsa-miR-503-5p	MS00033838
m1494	hsa-miR-504-3p
m1495	hsa-miR-504-5p	MS00004410
m1496	hsa-miR-5047	MS00037478
m1497	hsa-miR-505-3p	MS00004417
m1498	hsa-miR-505-5p	MS00009849
m1499	hsa-miR-506-3p	MS00009856
m1500	hsa-miR-506-5p	MS00038738
m1501	hsa-miR-507	MS00031934
m1502	hsa-miR-508-3p	MS00009863
m1503	hsa-miR-508-5p	MS00009870
m1504	hsa-miR-5087	MS00038731
m1505	hsa-miR-5088-3p
m1506	hsa-miR-5088-5p	MS00038724
m1507	hsa-miR-5089-3p	MS00043757
m1508	hsa-miR-5089-5p	MS00038717
m1509	hsa-miR-5090	MS00038710
m1510	hsa-miR-5091	MS00038703
m1511	hsa-miR-5092	MS00038696
m1512	hsa-miR-5093	MS00038689
m1513	hsa-miR-509-3p	MS00009884
m1514	hsa-miR-5094	MS00038682
m1515	hsa-miR-5095	MS00037625
m1516	hsa-miR-509-5p	MS00009891
m1517	hsa-miR-5096	MS00038675
m1518	hsa-miR-5100	MS00038668
m1519	hsa-miR-510-3p	MS00045983
m1520	hsa-miR-510-5p	MS00009898
m1521	hsa-miR-511-3p	MS00045955
m1522	hsa-miR-511-5p	MS00006993
m1523	hsa-miR-512-3p	MS00007000
m1524	hsa-miR-512-5p	MS00031941
m1525	hsa-miR-513a-3p	MS00009905
m1526	hsa-miR-513a-5p	MS00009912
m1527	hsa-miR-513b-3p	MS00046221
m1528	hsa-miR-513b-5p	MS00009919
m1529	hsa-miR-513c-3p	MS00038661
m1530	hsa-miR-513c-5p	MS00009926
m1531	hsa-miR-514a-3p	MS00031948
m1532	hsa-miR-514a-5p	MS00038654
m1533	hsa-miR-514b-3p	MS00021707
m1534	hsa-miR-514b-5p	MS00021714
m1535	hsa-miR-515-3p	MS00007028
m1536	hsa-miR-515-5p	MS00007035
m1537	hsa-miR-516a-5p	MS00009940
m1538	hsa-miR-516b-3p	MS00009933
m1539	hsa-miR-516b-5p	MS00007749
m1540	hsa-miR-517-5p	MS00007056
m1541	hsa-miR-517a-3p	MS00004459
m1542	hsa-miR-517b-3p	MS00004459
m1543	hsa-miR-517c-3p	MS00009954
m1544	hsa-miR-5186	MS00038647
m1545	hsa-miR-5187-3p	MS00038640
m1546	hsa-miR-5187-5p	MS00038633
m1547	hsa-miR-5188	MS00038626
m1548	hsa-miR-5189-3p	MS00046291
m1549	hsa-miR-5189-5p	MS00038619
m1550	hsa-miR-518a-3p	MS00007063
m1551	hsa-miR-518b	MS00004466
m1552	hsa-miR-518c-3p	MS00004473
m1553	hsa-miR-518c-5p	MS00038612
m1554	hsa-miR-518d-3p	MS00009968
m1555	hsa-miR-518e-3p	MS00004487
m1556	hsa-miR-518e-5p	MS00037429
m1557	hsa-miR-518f-3p	MS00007735
m1558	hsa-miR-518f-5p	MS00007728
m1559	hsa-miR-5190	MS00038605
m1560	hsa-miR-5191	MS00038598
m1561	hsa-miR-5192	MS00038591
m1562	hsa-miR-5193	MS00038584
m1563	hsa-miR-5194	MS00038577
m1564	hsa-miR-5195-3p	MS00045108
m1565	hsa-miR-5195-5p	MS00038570
m1566	hsa-miR-5196-3p	MS00038563
m1567	hsa-miR-5196-5p	MS00038556
m1568	hsa-miR-5197-3p	MS00044590
m1569	hsa-miR-5197-5p	MS00038549
m1570	hsa-miR-519a-3p	MS00033852
m1571	hsa-miR-519a-5p	MS00037429
m1572	hsa-miR-519b-3p	MS00004501
m1573	hsa-miR-519c-3p	MS00010003
m1574	hsa-miR-519d-3p	MS00004508
m1575	hsa-miR-519d-5p
m1576	hsa-miR-519e-3p	MS00010017
m1577	hsa-miR-519e-5p	MS00007091
m1578	hsa-miR-520a-3p	MS00004522
m1579	hsa-miR-520a-5p	MS00007098
m1580	hsa-miR-520d-3p	MS00004529
m1581	hsa-miR-520d-5p	MS00033866
m1582	hsa-miR-520e	MS00004536
m1583	hsa-miR-520f-3p	MS00033859
m1584	hsa-miR-520f-5p
m1585	hsa-miR-520g-3p	MS00031955
m1586	hsa-miR-520g-5p	MS00045976
m1587	hsa-miR-520h	MS00044926
m1588	hsa-miR-522-3p	MS00007756
m1589	hsa-miR-522-5p	MS00037429
m1590	hsa-miR-523-3p	MS00031962
m1591	hsa-miR-524-5p	MS00031969
m1592	hsa-miR-525-3p	MS00007126
m1593	hsa-miR-525-5p	MS00004557
m1594	hsa-miR-526b-3p	MS00031976
m1595	hsa-miR-526b-5p	MS00033880
m1596	hsa-miR-532-3p	MS00010052
m1597	hsa-miR-532-5p	MS00004571
m1598	hsa-miR-539-3p	MS00038542
m1599	hsa-miR-539-5p	MS00004578
m1600	hsa-miR-541-3p	MS00031983
m1601	hsa-miR-541-5p	MS00010066
m1602	hsa-miR-542-3p	MS00010073
m1603	hsa-miR-542-5p	MS00007147
m1604	hsa-miR-543	MS00010080
m1605	hsa-miR-544a	MS00010087
m1606	hsa-miR-544b	MS00021721
m1607	hsa-miR-545-3p	MS00010094
m1608	hsa-miR-545-5p	MS00010101
m1609	hsa-miR-548-3p
m1610	hsa-miR-548a
m1611	hsa-miR-548a-3p	MS00033887
m1612	hsa-miR-548a-5p	MS00010108
m1613	hsa-miR-548ab	MS00038535
m1614	hsa-miR-548ac	MS00038528
m1615	hsa-miR-548ad-3p	MS00037779
m1616	hsa-miR-548ad-5p
m1617	hsa-miR-548ae-3p	MS00038521
m1618	hsa-miR-548ae-5p
m1619	hsa-miR-548ag	MS00038514
m1620	hsa-miR-548ah-5p	MS00038507
m1621	hsa-miR-548ai	MS00042420
m1622	hsa-miR-548aj-3p	MS00038500
m1623	hsa-miR-548aj-5p	MS00038388
m1624	hsa-miR-548ak	MS00038493
m1625	hsa-miR-548al	MS00038486
m1626	hsa-miR-548am-3p	MS00029267
m1627	hsa-miR-548an	MS00038479
m1628	hsa-miR-548ao-3p	MS00038472
m1629	hsa-miR-548ao-5p	MS00038465
m1630	hsa-miR-548ap-3p/548t-3p/548aa	MS00045101
m1631	hsa-miR-548ap-5p/548j-5p	MS00042427
m1632	hsa-miR-548aq-3p	MS00045122
m1633	hsa-miR-548aq-5p	MS00038458
m1634	hsa-miR-548ar-3p	MS00038451
m1635	hsa-miR-548ar-5p	MS00038444
m1636	hsa-miR-548as-3p	MS00038437
m1637	hsa-miR-548as-5p	MS00038430
m1638	hsa-miR-548at-3p	MS00038423
m1639	hsa-miR-548at-5p	MS00038416
m1640	hsa-miR-548au-5p/548c-5p/548o-5p/548am-5p	MS00045129
m1641	hsa-miR-548av-5p/548k	MS00042434
m1642	hsa-miR-548aw	MS00038402
m1643	hsa-miR-548ay-3p	MS00045514
m1644	hsa-miR-548ay-5p	MS00045507
m1645	hsa-miR-548az-3p	MS00045542
m1646	hsa-miR-548az-5p	MS00045535
m1647	hsa-miR-548b-3p	MS00004599
m1648	hsa-miR-548b-5p	MS00010115
m1649	hsa-miR-548ba	MS00048895
m1650	hsa-miR-548bb-3p
m1651	hsa-miR-548bb-5p
m1652	hsa-miR-548c-3p	MS00010122
m1653	hsa-miR-548d-3p	MS00007161
m1654	hsa-miR-548d-5p	MS00010136
m1655	hsa-miR-548e-3p	MS00014735
m1656	hsa-miR-548e-5p	MS00046165
m1657	hsa-miR-548f-3p	MS00014742
m1658	hsa-miR-548f-5p	MS00046179
m1659	hsa-miR-548g-3p	MS00014749
m1660	hsa-miR-548g-5p	MS00038388
m1661	hsa-miR-548h-3p	MS00042441
m1662	hsa-miR-548h-5p	MS00014756
m1663	hsa-miR-548i	MS00014763
m1664	hsa-miR-548j-3p	MS00046172
m1665	hsa-miR-548l	MS00014784
m1666	hsa-miR-548m	MS00031990
m1667	hsa-miR-548n	MS00014798
m1668	hsa-miR-548o-3p	MS00014805
m1669	hsa-miR-548p	MS00042413
m1670	hsa-miR-548q	MS00017311
m1671	hsa-miR-548s	MS00021728
m1672	hsa-miR-548t-5p	MS00021735
m1673	hsa-miR-548u	MS00021742
m1674	hsa-miR-548v	MS00021749
m1675	hsa-miR-548w	MS00021756
m1676	hsa-miR-548x-5p	MS00038388
m1677	hsa-miR-548y	MS00023765
m1678	hsa-miR-548z	MS00042441
m1679	hsa-miR-549a	MS00004613
m1680	hsa-miR-550a-3-5p	MS00042448
m1681	hsa-miR-550a-3p	MS00023807
m1682	hsa-miR-550a-5p	MS00023814
m1683	hsa-miR-550b-2-5p	MS00038381
m1684	hsa-miR-551a	MS00010150
m1685	hsa-miR-551b-3p	MS00004627
m1686	hsa-miR-551b-5p	MS00031997
m1687	hsa-miR-552-3p	MS00010164
m1688	hsa-miR-552-5p
m1689	hsa-miR-553	MS00010171
m1690	hsa-miR-554	MS00004648
m1691	hsa-miR-555	MS00004655
m1692	hsa-miR-556-3p	MS00032004
m1693	hsa-miR-556-5p	MS00032011
m1694	hsa-miR-557	MS00038374
m1695	hsa-miR-5571-3p	MS00038367
m1696	hsa-miR-5571-5p	MS00038360
m1697	hsa-miR-5572	MS00045115
m1698	hsa-miR-5579-3p	MS00038353
m1699	hsa-miR-5579-5p	MS00038346
m1700	hsa-miR-558	MS00004676
m1701	hsa-miR-5580-3p	MS00038339
m1702	hsa-miR-5580-5p	MS00038332
m1703	hsa-miR-5581-3p	MS00038325
m1704	hsa-miR-5581-5p	MS00038318
m1705	hsa-miR-5582-3p	MS00038311
m1706	hsa-miR-5582-5p	MS00038304
m1707	hsa-miR-5583-3p	MS00038297
m1708	hsa-miR-5583-5p	MS00038290
m1709	hsa-miR-5584-3p	MS00038283
m1710	hsa-miR-5584-5p	MS00038276
m1711	hsa-miR-5585-3p	MS00038269
m1712	hsa-miR-5585-5p	MS00038262
m1713	hsa-miR-5586-3p	MS00038255
m1714	hsa-miR-5586-5p	MS00038248
m1715	hsa-miR-5587-3p	MS00038241
m1716	hsa-miR-5587-5p	MS00038234
m1717	hsa-miR-5588-5p	MS00038220
m1718	hsa-miR-5589-3p	MS00038213
m1719	hsa-miR-5589-5p	MS00038206
m1720	hsa-miR-559	MS00010185
m1721	hsa-miR-5590-3p	MS00038199
m1722	hsa-miR-5590-5p	MS00038192
m1723	hsa-miR-5591-3p	MS00038185
m1724	hsa-miR-5591-5p	MS00038178
m1725	hsa-miR-561-3p	MS00010192
m1726	hsa-miR-561-5p	MS00038171
m1727	hsa-miR-562	MS00004704
m1728	hsa-miR-563	MS00004711
m1729	hsa-miR-564	MS00004718
m1730	hsa-miR-566	MS00032018
m1731	hsa-miR-567	MS00004739
m1732	hsa-miR-568	MS00038164
m1733	hsa-miR-5680	MS00038157
m1734	hsa-miR-5681a	MS00038150
m1735	hsa-miR-5681b	MS00038143
m1736	hsa-miR-5682	MS00038136
m1737	hsa-miR-5683	MS00038129
m1738	hsa-miR-5684
m1739	hsa-miR-5685	MS00038122
m1740	hsa-miR-5687	MS00038108
m1741	hsa-miR-5688	MS00038101
m1742	hsa-miR-5689	MS00038094
m1743	hsa-miR-569	MS00010206
m1744	hsa-miR-5690	MS00038087
m1745	hsa-miR-5691	MS00038080
m1746	hsa-miR-5692a	MS00038073
m1747	hsa-miR-5692b	MS00042455
m1748	hsa-miR-5692c	MS00038066
m1749	hsa-miR-5693	MS00038059
m1750	hsa-miR-5694	MS00038052
m1751	hsa-miR-5695	MS00038045
m1752	hsa-miR-5696	MS00038038
m1753	hsa-miR-5697	MS00038031
m1754	hsa-miR-5698	MS00038024
m1755	hsa-miR-5699-3p	MS00038017
m1756	hsa-miR-5699-5p	MS00046298
m1757	hsa-miR-5700	MS00038010
m1758	hsa-miR-5701	MS00038003
m1759	hsa-miR-5702	MS00037996
m1760	hsa-miR-5703	MS00037989
m1761	hsa-miR-570-3p	MS00007791
m1762	hsa-miR-5704	MS00037982
m1763	hsa-miR-5705	MS00037975
m1764	hsa-miR-570-5p	MS00042420
m1765	hsa-miR-5706	MS00037968
m1766	hsa-miR-5707	MS00037961
m1767	hsa-miR-5708	MS00037954
m1768	hsa-miR-571	MS00004767
m1769	hsa-miR-572	MS00037415
m1770	hsa-miR-573	MS00004781
m1771	hsa-miR-5739	MS00045276
m1772	hsa-miR-574-3p	MS00032025
m1773	hsa-miR-574-5p	MS00043617
m1774	hsa-miR-575	MS00004795
m1775	hsa-miR-576-3p	MS00032032
m1776	hsa-miR-576-5p	MS00007798
m1777	hsa-miR-577	MS00004809
m1778	hsa-miR-578	MS00004816
m1779	hsa-miR-5787	MS00045283
m1780	hsa-miR-579-3p	MS00007805
m1781	hsa-miR-579-5p	MS00045997
m1782	hsa-miR-580-3p	MS00010227
m1783	hsa-miR-580-5p	MS00046004
m1784	hsa-miR-581	MS00004837
m1785	hsa-miR-582-3p	MS00010234
m1786	hsa-miR-582-5p	MS00004844
m1787	hsa-miR-583	MS00004851
m1788	hsa-miR-584-3p	MS00037947
m1789	hsa-miR-584-5p	MS00037198
m1790	hsa-miR-585-3p	MS00010241
m1791	hsa-miR-585-5p	MS00046011
m1792	hsa-miR-586	MS00010248
m1793	hsa-miR-587	MS00004879
m1794	hsa-miR-588	MS00004886
m1795	hsa-miR-589-3p	MS00010262
m1796	hsa-miR-589-5p	MS00010255
m1797	hsa-miR-590-3p	MS00010269
m1798	hsa-miR-590-5p	MS00004900
m1799	hsa-miR-591	MS00004907
m1800	hsa-miR-592	MS00004914
m1801	hsa-miR-593-3p	MS00010276
m1802	hsa-miR-593-5p	MS00010283
m1803	hsa-miR-595	MS00004928
m1804	hsa-miR-596	MS00016359
m1805	hsa-miR-597-3p
m1806	hsa-miR-597-5p	MS00004942
m1807	hsa-miR-598-3p	MS00010290
m1808	hsa-miR-598-5p	MS00046018
m1809	hsa-miR-599	MS00010297
m1810	hsa-miR-600	MS00004963
m1811	hsa-miR-601	MS00004970
m1812	hsa-miR-602	MS00037940
m1813	hsa-miR-603	MS00037933
m1814	hsa-miR-604	MS00004991
m1815	hsa-miR-605-3p	MS00046025
m1816	hsa-miR-605-5p	MS00004998
m1817	hsa-miR-606	MS00005005
m1818	hsa-miR-6068	MS00045290
m1819	hsa-miR-6069	MS00045297
m1820	hsa-miR-607	MS00005012
m1821	hsa-miR-6070	MS00045304
m1822	hsa-miR-6071	MS00045311
m1823	hsa-miR-6072	MS00045318
m1824	hsa-miR-6073	MS00045325
m1825	hsa-miR-6074	MS00045332
m1826	hsa-miR-6075	MS00045339
m1827	hsa-miR-6076	MS00045346
m1828	hsa-miR-6077	MS00045353
m1829	hsa-miR-6078	MS00045360
m1830	hsa-miR-6079	MS00045367
m1831	hsa-miR-608	MS00005019
m1832	hsa-miR-6080	MS00045374
m1833	hsa-miR-6081
m1834	hsa-miR-6082
m1835	hsa-miR-6083	MS00045381
m1836	hsa-miR-6084	MS00045388
m1837	hsa-miR-6085
m1838	hsa-miR-6086	MS00045395
m1839	hsa-miR-6087	MS00045402
m1840	hsa-miR-6088
m1841	hsa-miR-6089
m1842	hsa-miR-609	MS00005026
m1843	hsa-miR-6090
m1844	hsa-miR-610	MS00010311
m1845	hsa-miR-611	MS00044597
m1846	hsa-miR-612	MS00005047
m1847	hsa-miR-6124	MS00045409
m1848	hsa-miR-6125
m1849	hsa-miR-6126	MS00045416
m1850	hsa-miR-6127	MS00045423
m1851	hsa-miR-6128	MS00045430
m1852	hsa-miR-6129	MS00045444
m1853	hsa-miR-613	MS00005054
m1854	hsa-miR-6130	MS00045451
m1855	hsa-miR-6131	MS00045458
m1856	hsa-miR-6132	MS00045465
m1857	hsa-miR-6133	MS00045472
m1858	hsa-miR-6134	MS00045479
m1859	hsa-miR-614	MS00037926
m1860	hsa-miR-615-3p	MS00029225
m1861	hsa-miR-615-5p	MS00010332
m1862	hsa-miR-616-3p	MS00010339
m1863	hsa-miR-6165	MS00045486
m1864	hsa-miR-616-5p	MS00010346
m1865	hsa-miR-617	MS00005082
m1866	hsa-miR-618	MS00005089
m1867	hsa-miR-619-3p	MS00032039
m1868	hsa-miR-619-5p	MS00046032
m1869	hsa-miR-620	MS00010353
m1870	hsa-miR-621	MS00005110
m1871	hsa-miR-622	MS00005117
m1872	hsa-miR-623	MS00005124
m1873	hsa-miR-624-3p	MS00008225
m1874	hsa-miR-624-5p	MS00010360
m1875	hsa-miR-625-3p	MS00032046
m1876	hsa-miR-625-5p	MS00033894
m1877	hsa-miR-626	MS00010374
m1878	hsa-miR-627-3p
m1879	hsa-miR-627-5p	MS00010381
m1880	hsa-miR-628-3p	MS00005159
m1881	hsa-miR-628-5p	MS00010388
m1882	hsa-miR-629-3p	MS00005166
m1883	hsa-miR-629-5p	MS00010395
m1884	hsa-miR-630	MS00005173
m1885	hsa-miR-631	MS00032053
m1886	hsa-miR-632	MS00010402
m1887	hsa-miR-633	MS00010409
m1888	hsa-miR-634	MS00005201
m1889	hsa-miR-635	MS00005208
m1890	hsa-miR-636	MS00033901
m1891	hsa-miR-637	MS00005222
m1892	hsa-miR-638	MS00043624
m1893	hsa-miR-639	MS00032060
m1894	hsa-miR-640	MS00010437
m1895	hsa-miR-641	MS00032067
m1896	hsa-miR-642a-3p	MS00037919
m1897	hsa-miR-642a-5p	MS00023828
m1898	hsa-miR-642b-3p	MS00023835
m1899	hsa-miR-642b-5p	MS00037912
m1900	hsa-miR-643	MS00005264
m1901	hsa-miR-644a	MS00005271
m1902	hsa-miR-645	MS00010444
m1903	hsa-miR-646	MS00032074
m1904	hsa-miR-647	MS00005292
m1905	hsa-miR-648	MS00032081
m1906	hsa-miR-649	MS00005306
m1907	hsa-miR-6499-3p	MS00045500
m1908	hsa-miR-6499-5p	MS00045493
m1909	hsa-miR-650	MS00005313
m1910	hsa-miR-6500-3p	MS00045528
m1911	hsa-miR-6500-5p	MS00045521
m1912	hsa-miR-6501-3p	MS00045556
m1913	hsa-miR-6501-5p	MS00045549
m1914	hsa-miR-6502-3p	MS00045563
m1915	hsa-miR-6502-5p
m1916	hsa-miR-6503-3p	MS00045577
m1917	hsa-miR-6503-5p	MS00045570
m1918	hsa-miR-6504-3p	MS00045591
m1919	hsa-miR-6504-5p	MS00045584
m1920	hsa-miR-6505-3p	MS00045605
m1921	hsa-miR-6505-5p	MS00045598
m1922	hsa-miR-6506-3p	MS00045619
m1923	hsa-miR-6506-5p	MS00045612
m1924	hsa-miR-6507-3p
m1925	hsa-miR-6507-5p	MS00045626
m1926	hsa-miR-6508-3p	MS00045633
m1927	hsa-miR-6508-5p
m1928	hsa-miR-6509-3p	MS00045647
m1929	hsa-miR-6509-5p	MS00045640
m1930	hsa-miR-6510-3p
m1931	hsa-miR-6510-5p	MS00045654
m1932	hsa-miR-6511a-3p	MS00069236
m1933	hsa-miR-6511a-5p	MS00045661
m1934	hsa-miR-6511b-3p	MS00069229
m1935	hsa-miR-6511b-5p	MS00045661
m1936	hsa-miR-6512-3p
m1937	hsa-miR-6512-5p	MS00045668
m1938	hsa-miR-6513-3p	MS00045682
m1939	hsa-miR-6513-5p	MS00045675
m1940	hsa-miR-651-3p	MS00046039
m1941	hsa-miR-6514-3p	MS00045696
m1942	hsa-miR-6514-5p	MS00045689
m1943	hsa-miR-6515-3p	MS00045710
m1944	hsa-miR-6515-5p	MS00045703
m1945	hsa-miR-651-5p	MS00005320
m1946	hsa-miR-6516-3p	MS00048559
m1947	hsa-miR-6516-5p	MS00048552
m1948	hsa-miR-652-3p	MS00010451
m1949	hsa-miR-652-5p	MS00037905
m1950	hsa-miR-653-3p	MS00046046
m1951	hsa-miR-653-5p	MS00010458
m1952	hsa-miR-654-3p	MS00032088
m1953	hsa-miR-654-5p	MS00005341
m1954	hsa-miR-655-3p	MS00010472
m1955	hsa-miR-655-5p	MS00046053
m1956	hsa-miR-656-3p	MS00005355
m1957	hsa-miR-656-5p	MS00046060
m1958	hsa-miR-657	MS00010479
m1959	hsa-miR-658	MS00005369
m1960	hsa-miR-659-3p	MS00032095
m1961	hsa-miR-659-5p	MS00037898
m1962	hsa-miR-660-3p	MS00037891
m1963	hsa-miR-660-5p	MS00005383
m1964	hsa-miR-661	MS00005390
m1965	hsa-miR-662	MS00005397
m1966	hsa-miR-663a	MS00037247
m1967	hsa-miR-663b	MS00037884
m1968	hsa-miR-664a-3p	MS00014819
m1969	hsa-miR-664a-5p	MS00014826
m1970	hsa-miR-664b-3p	MS00037877
m1971	hsa-miR-664b-5p	MS00037870
m1972	hsa-miR-665	MS00037863
m1973	hsa-miR-668-3p	MS00005411
m1974	hsa-miR-670-3p	MS00046095
m1975	hsa-miR-670-5p	MS00017318
m1976	hsa-miR-671-3p	MS00037639
m1977	hsa-miR-6715a-3p	MS00045717
m1978	hsa-miR-6715b-3p
m1979	hsa-miR-6715b-5p	MS00045724
m1980	hsa-miR-671-5p	MS00044933
m1981	hsa-miR-6716-3p	MS00045738
m1982	hsa-miR-6716-5p	MS00045731
m1983	hsa-miR-6717-5p	MS00045745
m1984	hsa-miR-6718-5p	MS00045752
m1985	hsa-miR-6719-3p	MS00045759
m1986	hsa-miR-6720-3p	MS00045766
m1987	hsa-miR-6720-5p	MS00046305
m1988	hsa-miR-6721-5p	MS00045773
m1989	hsa-miR-6722-3p	MS00045787
m1990	hsa-miR-6722-5p	MS00045780
m1991	hsa-miR-6723-5p	MS00045794
m1992	hsa-miR-6724-5p
m1993	hsa-miR-6726-3p	MS00046319
m1994	hsa-miR-6726-5p	MS00046312
m1995	hsa-miR-6727-3p
m1996	hsa-miR-6727-5p
m1997	hsa-miR-6728-3p	MS00046326
m1998	hsa-miR-6728-5p
m1999	hsa-miR-6729-3p
[truncated: 880 more rows]

## Sheet: Sample Manager
Group Definition
Sample Name	Selected Group
Hypox_16h_S13-UMIs	Group 3
Normxoia_S10-UMIs	Control Group
Normalization Method:
geNorm
miRNA Symbol	Group 3	Control Group
	Hypox_16h_S13-UMIs	Normxoia_S10-UMIs
hsa-let-7g-5p	27729	28033
hsa-miR-221-5p	3286	3505
hsa-miR-28-3p	6871	7304
hsa-miR-376a-3p	9772	10110
hsa-miR-4677-5p	139	144
hsa-miR-493-5p	3787	4113
hsa-miR-494-3p	5852	6023
hsa-miR-598-3p	1424	1428
hsa_piR_001159/gb/DQ571511/Homo	188	194
hsa_piR_008112/gb/DQ581031/Homo	30646	32736
Arithmetic Mean	8969.4	9359
Avg. of Arithmetic Mean	8969	9359

## Sheet: Normalized Data by Sample
Position	miRNA ID	Hypox_16h_S13-UMIs	Normxoia_S10-UMIs
		Group 3	Control Group
m1	hsa-let-7a-2-3p	0.0212946	0.0385725
m2	hsa-let-7a-3p	0.24316	0.219254
m3	hsa-let-7a-5p	32.3338	38.3802
m4	hsa-let-7b-3p	0.0787121	0.0822737
m5	hsa-let-7b-5p	6.7757	8.09606
m6	hsa-let-7c-3p	0.0387986	0.0411369
m7	hsa-let-7c-5p	3.10679	3.42088
m8	hsa-let-7d-3p	0.0489442	0.0464793
m9	hsa-let-7d-5p	1.13921	1.3697
m10	hsa-let-7e-3p	0.0276496	0.0233999
m11	hsa-let-7e-5p	4.72061	5.20002
m12	hsa-let-7f-1-3p	0.0297679	0.028315
m13	hsa-let-7f-2-3p	0.0304368	0.0237205
m14	hsa-let-7f-5p	30.1574	32.4448
m15	hsa-let-7g-3p	0.0117065	0.0141041
m16	hsa-let-7g-5p	3.09151	2.9953
m17	hsa-let-7i-3p	0.190202	0.150337
m18	hsa-let-7i-5p	40.8044	42.3606
m19	hsa-miR-100-3p	0.171918	0.20109
m20	hsa-miR-100-5p	19.8808	26.5632
m21	hsa-miR-101-3p	2.61244	1.89272
m22	hsa-miR-101-5p	0.0136018	0.00886847
m23	hsa-miR-103a-2-5p	0.00546302	0.00609039
m24	hsa-miR-103a-3p	10.7341	12.8422
m25	hsa-miR-103b	0.367472	0.458489
m26	hsa-miR-105-3p	0.00479408	0.0058767
m27	hsa-miR-105-5p	0.0130444	0.00192328
m28	hsa-miR-106a-3p	0.00825027	0.0201945
m29	hsa-miR-106a-5p	0.0292104	0.0236136
m30	hsa-miR-106b-3p	0.364573	0.444171
m31	hsa-miR-106b-5p	0.0983343	0.0571642
m32	hsa-miR-107	1.06941	1.11614
m33	hsa-miR-10a-3p	0.186077	0.143926
m34	hsa-miR-10a-5p	6.5127	5.46768
m35	hsa-miR-10b-3p	0.24015	0.135912
m36	hsa-miR-10b-5p	11.4092	7.81782
m37	hsa-miR-1178-3p	0.00624345	0.00438081
m38	hsa-miR-1178-5p	0.000557451	0.000961641
m39	hsa-miR-1179	0.0235244	0.0172027
m40	hsa-miR-1180-3p	0.039356	0.0640026
m41	hsa-miR-1180-5p	0.00100341	0.00138904
m42	hsa-miR-1181	0.000668941	0.00277807
m43	hsa-miR-1182	0.0125984	0.00395341
m44	hsa-miR-1183	0.00390216	0.00181643
m45	hsa-miR-1184	0.00011149	0.000747943
m46	hsa-miR-1185-1-3p	0.0928713	0.108559
m47	hsa-miR-1185-2-3p	0.0210716	0.0288492
m48	hsa-miR-1185-5p	0.0434812	0.0366492
m49	hsa-miR-1193	0.000780431	0.00160274
m50	hsa-miR-1197	0.0421433	0.0427396
m51	hsa-miR-1199-3p	0.00122639	0.00267123
m52	hsa-miR-1199-5p	0.00334471	0.00320547
m53	hsa-miR-1200	0.00178384	0.00331232
m54	hsa-miR-1202	0.000780431	0.00170958
m55	hsa-miR-1203	0.00356769	0.00630409
m56	hsa-miR-1204	0.000668941	0.00277807
m57	hsa-miR-1205	0.00144937	0.00170958
m58	hsa-miR-1206	0.0022298	0.00267123
m59	hsa-miR-1207-3p	0.00011149	0.000106849
m60	hsa-miR-1207-5p	0.000557451	0.000106849
m61	hsa-miR-1208	0.000780431	0.00203013
m62	hsa-miR-122-3p	0.00178384	0.00138904
m63	hsa-miR-1224-3p	0.000780431	0.000641094
m64	hsa-miR-1224-5p	0.0011149	0.00106849
m65	hsa-miR-1225-3p	0.00011149	0.000213698
m66	hsa-miR-1225-5p	0.000445961	0.00106849
m67	hsa-miR-122-5p	0.0597587	0.110054
m68	hsa-miR-1226-3p	0.00758133	0.0100438
m69	hsa-miR-1226-5p	0.0011149	0.000320547
m70	hsa-miR-1227-3p	0.00167235	0.00320547
m71	hsa-miR-1228-3p	0.00167235	0.00512875
m72	hsa-miR-1229-3p	0.00100341	0.00224383
m73	hsa-miR-1229-5p	0.000780431	0.000747943
m74	hsa-miR-1231	0.00367918	0.00609039
m75	hsa-miR-1233-3p	0.000334471	0.00170958
m76	hsa-miR-1233-5p	0.00011149	0.00128219
m77	hsa-miR-1234-3p	0.000445961	0.000854792
m78	hsa-miR-1236-3p	0.00211831	0.00181643
m79	hsa-miR-1236-5p	0.00133788	0.00245753
m80	hsa-miR-1237-3p	0.000780431	0.00117534
m81	hsa-miR-1237-5p	0.00746984	0.00801368
m82	hsa-miR-1238-3p	0.00100341	0.000747943
m83	hsa-miR-1238-5p	0.0011149	0.000641094
m84	hsa-miR-1243	0.00200682	0.00160274
m85	hsa-miR-124-3p	0.000780431	0.000961641
m86	hsa-miR-1244	0.0244163	0.0351533
m87	hsa-miR-1245a	0.00178384	0.00352602
m88	hsa-miR-1245b-3p	0.0214061	0.00406026
m89	hsa-miR-1245b-5p	0.00144937	0.00192328
m90	hsa-miR-124-5p	0.00156086	0.000534245
m91	hsa-miR-1246	0.0224095	0.0168821
m92	hsa-miR-1247-3p	0.00379067	0.00373972
m93	hsa-miR-1247-5p	0.0011149	0.000747943
m94	hsa-miR-1248	0.00914219	0.00779998
m95	hsa-miR-1249-3p	0.00133788	0.00309862
m96	hsa-miR-1249-5p	0.00133788	0.000534245
m97	hsa-miR-1250-3p	0.00367918	0.00224383
m98	hsa-miR-1250-5p	0.00167235	0.00267123
m99	hsa-miR-1251-3p	0.00200682	0.00459451
m100	hsa-miR-1251-5p	0.00267576	0.00128219
m101	hsa-miR-1252-3p	0.00278725	0.00491506
m102	hsa-miR-1252-5p	0.0412514	0.0298109
m103	hsa-miR-1253	0.00735835	0.00341917
m104	hsa-miR-1254	0.00167235	0.00181643
m105	hsa-miR-1255a	0.0105916	0.00844107
m106	hsa-miR-1255b-5p	0.0245278	0.0236136
m107	hsa-miR-1256	0.00211831	0.00224383
m108	hsa-miR-1257	0.145829	0.109948
m109	hsa-miR-1258	0.00178384	0.00320547
m110	hsa-miR-125a-3p	0.0220751	0.0184849
m111	hsa-miR-125a-5p	3.79234	5.43776
m112	hsa-miR-125b-1-3p	0.156309	0.201197
m113	hsa-miR-125b-2-3p	0.0817223	0.0883641
m114	hsa-miR-125b-5p	20.8702	27.2862
m115	hsa-miR-1260a	0.0167235	0.0192328
m116	hsa-miR-1260b	0.0600932	0.0519286
m117	hsa-miR-1261	0.00234129	0.00288492
m118	hsa-miR-1262	0.0356769	0.0259643
m119	hsa-miR-1263	0.000780431	0.000854792
m120	hsa-miR-126-3p	306.279	277.119
m121	hsa-miR-1264	0.00178384	0.000641094
m122	hsa-miR-1265	0.00156086	0.00245753
m123	hsa-miR-126-5p	167.388	123.565
m124	hsa-miR-1266-3p	0.00200682	0.00213698
m125	hsa-miR-1266-5p	0.0190648	0.00470136
m126	hsa-miR-1267	0.00301023	0.00341917
m127	hsa-miR-1268a	0.0138248	0.0132493
m128	hsa-miR-1268b	0.0816108	0.050967
m129	hsa-miR-1269a	0.00133788	0.00170958
m130	hsa-miR-1269b	0.000557451	0.000106849
m131	hsa-miR-1270	0.00390216	0.00438081
m132	hsa-miR-1271-3p	0.0034562	0.00352602
m133	hsa-miR-1271-5p	0.0575289	0.0583396
m134	hsa-miR-1272	0.0211831	0.024789
m135	hsa-miR-1273a	0.00657792	0.00737258
m136	hsa-miR-1273c	0.00858474	0.0112191
m137	hsa-miR-1273d	0.00267576	0.00181643
m138	hsa-miR-1273e	0.000891921	0.00160274
m139	hsa-miR-1273f	0.00178384	0.00170958
m140	hsa-miR-1273g-3p	0.00267576	0.00341917
m141	hsa-miR-1273g-5p	0.00234129	0.000534245
m142	hsa-miR-1273h-3p	0.00133788	0.00224383
m143	hsa-miR-1273h-5p	0.000445961	0.000747943
m144	hsa-miR-127-3p	0.11673	0.114435
m145	hsa-miR-1275	0.011818	0.0192328
m146	hsa-miR-127-5p	0.0715767	0.0711614
m147	hsa-miR-1276	0.00746984	0.0135698
m148	hsa-miR-1277-3p	0.00702388	0.00395341
m149	hsa-miR-1277-5p	0.269583	0.292659
m150	hsa-miR-1278	0.0103686	0.00726573
m151	hsa-miR-1279	0.520882	0.0130356
m152	hsa-miR-1281	0.000334471	0.000534245
m153	hsa-miR-128-1-5p	0.00334471	0.005663
m154	hsa-miR-1282	0.00289874	0.00406026
m155	hsa-miR-128-2-5p	0.000557451	0.00192328
m156	hsa-miR-1283	0.00289874	0.00235068
m157	hsa-miR-128-3p	1.57837	1.90758
m158	hsa-miR-1284	0.0034562	0.00448766
m159	hsa-miR-1285-3p	0.0120409	0.0138904
m160	hsa-miR-1286	0.000780431	0.000961641
m161	hsa-miR-1287-3p	0.00780431	0.00876162
m162	hsa-miR-1287-5p	0.0211831	0.0222246
m163	hsa-miR-1288-3p	0.000780431	0.00192328
m164	hsa-miR-1288-5p	0.00100341	0.000961641
m165	hsa-miR-1289	0.00189533	0.00192328
m166	hsa-miR-1290	0.00624345	0.00459451
m167	hsa-miR-1291	0.00234129	0.00309862
m168	hsa-miR-129-1-3p	0.00133788	0.00128219
m169	hsa-miR-129-2-3p	0.0011149	0.00192328
m170	hsa-miR-1292-3p	0.000668941	0.000747943
m171	hsa-miR-1292-5p	0.350637	0.3947
m172	hsa-miR-1293	0.0119294	0.0141041
m173	hsa-miR-1294	0.005686	0.00512875
m174	hsa-miR-1295a	0.000557451	0.00138904
m175	hsa-miR-1295b-3p	0.00100341	0.00309862
m176	hsa-miR-129-5p	0.00211831	0.00170958
m177	hsa-miR-1296-3p	0.00144937	0.00160274
m178	hsa-miR-1296-5p	0.0280955	0.0281013
m179	hsa-miR-1297	0.00646643	0.00224383
m180	hsa-miR-1298-3p	0.0201797	0.0157068
m181	hsa-miR-1298-5p	0.00847325	0.0135698
m182	hsa-miR-1299	0.00133788	0.00341917
m183	hsa-miR-1301-3p	0.0101456	0.0110054
m184	hsa-miR-1301-5p	0.000445961	0.000106849
m185	hsa-miR-1302	0.00178384	0.00106849
m186	hsa-miR-1303	0.0404709	0.0399615
m187	hsa-miR-1304-3p	0.0206257	0.0254301
m188	hsa-miR-1304-5p	0.0857359	0.114863
m189	hsa-miR-1305	0.000668941	0.00160274
m190	hsa-miR-1306-3p	0.0123754	0.019126
m191	hsa-miR-1306-5p	0.0575289	0.0662464
m192	hsa-miR-1307-3p	0.0887462	0.121274
m193	hsa-miR-1307-5p	0.151181	0.129394
m194	hsa-miR-130a-3p	0.89705	0.601774
m195	hsa-miR-130a-5p	0.00167235	0.00160274
m196	hsa-miR-130b-3p	0.632372	0.553798
m197	hsa-miR-130b-5p	0.170691	0.210065
m198	hsa-miR-1321	0.000891921	0.00149589
m199	hsa-miR-1322	0.00423663	0.00320547
m200	hsa-miR-1323	0.00256427	0.00224383
m201	hsa-miR-132-3p	0.163779	0.175019
m202	hsa-miR-1324	0.00501706	0.00170958
m203	hsa-miR-132-5p	0.0173925	0.0231862
m204	hsa-miR-133a-3p	0.00245278	0.00341917
m205	hsa-miR-133a-5p	0.00133788	0.00128219
m206	hsa-miR-133b	0.00256427	0.00384656
m207	hsa-miR-1343-3p	0.00133788	0.00256438
m208	hsa-miR-1343-5p	0.00133788	0.00192328
m209	hsa-miR-134-3p	0.0011149	0.00181643
m210	hsa-miR-134-5p	0.475171	0.508174
m211	hsa-miR-135a-3p	0.000780431	0.00106849
m212	hsa-miR-135a-5p	0.00524004	0.00299177
m213	hsa-miR-135b-3p	0.00278725	0.00117534
m214	hsa-miR-135b-5p	0.00602047	0.00277807
m215	hsa-miR-136-3p	0.339488	0.27738
m216	hsa-miR-136-5p	0.062769	0.0548135
m217	hsa-miR-137	1.99902	1.73694
m218	hsa-miR-138-1-3p	0.000445961	0.00181643
m219	hsa-miR-138-2-3p	0.0022298	0.00438081
m220	hsa-miR-138-5p	0.0939862	0.0152794
m221	hsa-miR-139-3p	0.00646643	0.00630409
m222	hsa-miR-139-5p	0.0649988	0.0464793
m223	hsa-miR-1-3p	0.00189533	0.00235068
m224	hsa-miR-140-3p	0.53493	0.598568
m225	hsa-miR-140-5p	0.11595	0.0914628
m226	hsa-miR-141-3p	0.00802729	0.0105781
m227	hsa-miR-141-5p	0.0022298	0.00406026
m228	hsa-miR-142-3p	0.00479408	0.00438081
m229	hsa-miR-142-5p	0.00100341	0.00117534
m230	hsa-miR-143-3p	0.0969965	0.106422
m231	hsa-miR-143-5p	0.00133788	0.00213698
m232	hsa-miR-144-3p	0.00423663	0.00160274
m233	hsa-miR-144-5p	0.00245278	0.00267123
m234	hsa-miR-145-3p	0.00546302	0.0050219
m235	hsa-miR-145-5p	0.0125984	0.0144246
m236	hsa-miR-1468-3p	0.00668941	0.00299177
m237	hsa-miR-1468-5p	0.0129329	0.0141041
m238	hsa-miR-1469	0.00524004	0.000747943
m239	hsa-miR-146a-3p	0.00746984	0.00491506
m240	hsa-miR-146a-5p	2.03124	1.37322
m241	hsa-miR-146b-3p	0.000557451	0.00149589
m242	hsa-miR-146b-5p	0.0275381	0.0310931
m243	hsa-miR-1470	0.000557451	0.000427396
m244	hsa-miR-1471	0.00133788	0.000747943
m245	hsa-miR-147a	0.00178384	0.00149589
m246	hsa-miR-147b	0.00256427	0.00256438
m247	hsa-miR-148a-3p	0.213504	0.228336
m248	hsa-miR-148a-5p	0.00301023	0.00406026
m249	hsa-miR-148b-3p	2.73329	2.69463
m250	hsa-miR-148b-5p	0.0460454	0.0346191
m251	hsa-miR-149-3p	0.00557451	0.0058767
m252	hsa-miR-149-5p	0.0189533	0.0230794
m253	hsa-miR-150-3p	0.000668941	0.00203013
m254	hsa-miR-150-5p	0.00379067	0.00576985
m255	hsa-miR-151a-3p	4.57611	4.62475
m256	hsa-miR-151b/151a-5p	0.385087	0.29127
m257	hsa-miR-152-3p	1.04243	0.905866
m258	hsa-miR-152-5p	0.00579749	0.00534245
m259	hsa-miR-153-3p	0.00156086	0.000854792
m260	hsa-miR-153-5p	0.0022298	0.000747943
m261	hsa-miR-1537-3p	0.00256427	0.00117534
m262	hsa-miR-1537-5p	0.00167235	0.00181643
m263	hsa-miR-1538	0.000557451	0.000427396
m264	hsa-miR-1539	0.0258657	0.0255369
m265	hsa-miR-154-3p	0.0238589	0.0192328
m266	hsa-miR-154-5p	0.204584	0.143391
m267	hsa-miR-155-3p	0.00234129	0.00203013
m268	hsa-miR-155-5p	10.8571	10.8328
m269	hsa-miR-1587	0.000557451	0.000641094
m270	hsa-miR-15a-3p	0.00434812	0.00416711
m271	hsa-miR-15a-5p	1.15036	0.988247
m272	hsa-miR-15b-3p	0.542846	0.556683
m273	hsa-miR-15b-5p	1.53979	1.84432
m274	hsa-miR-1-5p	0.00156086	0.00138904
m275	hsa-miR-16-1-3p	0.0157201	0.0119671
m276	hsa-miR-16-2-3p	0.129217	0.111978
m277	hsa-miR-16-5p	54.8403	51.7445
m278	hsa-miR-17-3p	0.254421	0.256545
m279	hsa-miR-17-5p	0.853792	0.676889
m280	hsa-miR-181a-2-3p	0.318193	0.172454
m281	hsa-miR-181a-3p	0.428011	0.343092
m282	hsa-miR-181a-5p	2.36738	3.18453
m283	hsa-miR-181b-2-3p	0.0352309	0.0138904
m284	hsa-miR-181b-3p	0.051174	0.0377177
m285	hsa-miR-181b-5p	5.73974	6.40122
m286	hsa-miR-181c-3p	0.0530693	0.0345122
m287	hsa-miR-181c-5p	0.0617656	0.0516081
m288	hsa-miR-181d-3p	0.00379067	0.00438081
m289	hsa-miR-181d-5p	0.169465	0.130356
m290	hsa-miR-182-3p	0.00301023	0.00138904
m291	hsa-miR-1825	0.000780431	0.00117534
m292	hsa-miR-182-5p	0.0105916	0.0111123
m293	hsa-miR-1827	0.000334471	0.000961641
m294	hsa-miR-183-3p	0.00423663	0.005663
m295	hsa-miR-183-5p	0.00646643	0.00726573
m296	hsa-miR-184	0.00122639	0.00138904
m297	hsa-miR-185-3p	0.005686	0.00512875
m298	hsa-miR-185-5p	0.76984	0.920291
m299	hsa-miR-186-3p	0.00847325	0.00918902
m300	hsa-miR-186-5p	2.34932	2.13196
m301	hsa-miR-187-3p	0.00758133	0.0108986
m302	hsa-miR-187-5p	0.00245278	0.00363287
m303	hsa-miR-188-3p	0.00234129	0.00341917
m304	hsa-miR-188-5p	0.0305483	0.0308794
m305	hsa-miR-18a-3p	0.114054	0.176621
m306	hsa-miR-18a-5p	0.425781	0.303772
m307	hsa-miR-18b-3p	0.00122639	0.00138904
m308	hsa-miR-18b-5p	0.00434812	0.0050219
m309	hsa-miR-1908-3p	0.00334471	0.00267123
m310	hsa-miR-1908-5p	0.011818	0.00203013
m311	hsa-miR-1909-3p	0.0171695	0.0200876
m312	hsa-miR-1909-5p	0.000557451	0.000961641
m313	hsa-miR-190a-3p	0.0121524	0.0129287
m314	hsa-miR-190a-5p	0.0151627	0.0118602
m315	hsa-miR-190b	0.0498361	0.0206219
m316	hsa-miR-1910-3p	0.00245278	0.00170958
m317	hsa-miR-1910-5p	0.00379067	0.00480821
m318	hsa-miR-1911-3p	0.00156086	0.00224383
m319	hsa-miR-1911-5p	0.0144937	0.0114328
m320	hsa-miR-1912	0.000445961	0.00117534
m321	hsa-miR-1913	0.000557451	0.00192328
m322	hsa-miR-191-3p	0.157759	0.082808
m323	hsa-miR-1914-3p	0.00200682	0.00320547
m324	hsa-miR-1914-5p	0.00167235	0.00395341
m325	hsa-miR-1915-3p	0.00133788	0.000747943
m326	hsa-miR-1915-5p	0.00479408	0.00117534
m327	hsa-miR-191-5p	2.66874	3.60818
m328	hsa-miR-192-3p	0.0034562	0.00406026
m329	hsa-miR-192-5p	0.189756	0.1326
m330	hsa-miR-193a-3p	0.017058	0.0153863
m331	hsa-miR-193a-5p	0.0467144	0.0552409
m332	hsa-miR-193b-3p	0.00891921	0.0111123
m333	hsa-miR-193b-5p	0.00301023	0.00299177
m334	hsa-miR-194-3p	0.000668941	0.00138904
m335	hsa-miR-194-5p	0.0386871	0.0288492
m336	hsa-miR-195-3p	0.0277611	0.0338711
m337	hsa-miR-195-5p	0.443842	0.40795
m338	hsa-miR-196a-3p	0.00735835	0.00598355
m339	hsa-miR-196a-5p	0.0636609	0.0536382
m340	hsa-miR-196b-3p	0.00657792	0.00758628
m341	hsa-miR-196b-5p	1.66221	1.37066
m342	hsa-miR-1972	0.00133788	0.00181643
m343	hsa-miR-1973	0.000557451	0.000213698
m344	hsa-miR-197-3p	0.0803844	0.0791751
m345	hsa-miR-197-5p	0.00122639	0.00117534
m346	hsa-miR-1976	0.00234129	0.000641094
m347	hsa-miR-198	0.000557451	0.00192328
m348	hsa-miR-199a-3p	4.58949	3.54386
m349	hsa-miR-199a-5p	0.36736	0.243936
m350	hsa-miR-199b-3p	0.573282	0.495886
m351	hsa-miR-199b-5p	0.00847325	0.0104712
m352	hsa-miR-19a-3p	0.878989	0.706913
m353	hsa-miR-19a-5p	0.0214061	0.0220109
m354	hsa-miR-19b-1-5p	0.0285415	0.0270328
m355	hsa-miR-19b-2-5p	0.00189533	0.00149589
m356	hsa-miR-19b-3p	3.22117	2.48039
m357	hsa-miR-200a-3p	0.0134903	0.0110054
m358	hsa-miR-200a-5p	0.00144937	0.00192328
m359	hsa-miR-200b-3p	0.00646643	0.0050219
m360	hsa-miR-200b-5p	0.0147167	0.00320547
m361	hsa-miR-200c-3p	0.00367918	0.00705204
m362	hsa-miR-200c-5p	0.00512855	0.00128219
m363	hsa-miR-202-3p	0.00144937	0.00138904
m364	hsa-miR-202-5p	0.00234129	0.00117534
m365	hsa-miR-203a-3p	0.0158316	0.0154931
m366	hsa-miR-203a-5p	0.0034562	0.00192328
m367	hsa-miR-203b-3p	0.00211831	0.00170958
m368	hsa-miR-203b-5p	0.00323322	0.00235068
m369	hsa-miR-204-3p	0.000557451	0.000854792
m370	hsa-miR-204-5p	0.0246393	0.0354739
m371	hsa-miR-2052	0.000668941	0.000641094
m372	hsa-miR-2053	0.0011149	0.00213698
m373	hsa-miR-205-3p	0.00122639	0.00160274
m374	hsa-miR-2054	0.0131558	0.0163479
m375	hsa-miR-205-5p	0.00858474	0.0121808
m376	hsa-miR-206	0.00891921	0.00373972
m377	hsa-miR-208a-3p	0.00301023	0.00117534
m378	hsa-miR-208a-5p	0.00312172	0.00277807
m379	hsa-miR-208b-3p	0.0259772	0.0532108
m380	hsa-miR-208b-5p	0.00144937	0.000747943
m381	hsa-miR-20a-3p	0.0768167	0.0860135
m382	hsa-miR-20a-5p	9.64	8.76525
m383	hsa-miR-20b-3p	0.00100341	0.000641094
m384	hsa-miR-20b-5p	0.0154971	0.0138904
m385	hsa-miR-210-3p	0.39579	0.0195534
m386	hsa-miR-210-5p	0.00122639	0.00138904
m387	hsa-miR-2110	0.00501706	0.00555615
m388	hsa-miR-2113	0.00122639	0.00203013
m389	hsa-miR-211-3p	0.000891921	0.00170958
m390	hsa-miR-2114-3p	0.000557451	0.00106849
m391	hsa-miR-2114-5p	0.00100341	0.00149589
m392	hsa-miR-2115-3p	0.0119294	0.00950956
m393	hsa-miR-2115-5p	0.00144937	0.00192328
m394	hsa-miR-211-5p	0.00178384	0.00309862
m395	hsa-miR-2116-3p	0.00557451	0.00598355
m396	hsa-miR-2116-5p	0.0105916	0.0121808
m397	hsa-miR-2117	0.0139363	0.0307725
m398	hsa-miR-212-3p	0.00401365	0.00406026
m399	hsa-miR-212-5p	0.00256427	0.00459451
m400	hsa-miR-21-3p	1.13241	0.706486
m401	hsa-miR-214-3p	0.133119	0.124265
m402	hsa-miR-214-5p	0.0205142	0.0129287
m403	hsa-miR-215-3p	0.00323322	0.00106849
m404	hsa-miR-215-5p	0.00746984	0.0052356
m405	hsa-miR-21-5p	184.267	144.24
m406	hsa-miR-216a-3p	0.248289	0.195747
m407	hsa-miR-216a-5p	2.88782	1.83225
m408	hsa-miR-216b-3p	0.00379067	0.00373972
m409	hsa-miR-216b-5p	0.00780431	0.0058767
m410	hsa-miR-217	4.3421	3.1045
m411	hsa-miR-218-1-3p	0.000334471	0.00203013
m412	hsa-miR-218-2-3p	0.00579749	0.00908217
m413	hsa-miR-218-5p	1.1207	1.05332
m414	hsa-miR-219a-1-3p	0.00825027	0.00427396
m415	hsa-miR-219a-2-3p	0.00156086	0.00245753
m416	hsa-miR-219a-5p	0.0292104	0.0166684
m417	hsa-miR-219b-3p	0.00512855	0.00224383
m418	hsa-miR-219b-5p	0.00969965	0.0175232
m419	hsa-miR-221-3p	33.8127	38.7263
m420	hsa-miR-221-5p	0.366357	0.374506
m421	hsa-miR-222-3p	4.1267	5.1887
m422	hsa-miR-222-5p	0.0692354	0.0928518
m423	hsa-miR-223-3p	0.00468259	0.00267123
m424	hsa-miR-223-5p	0.00479408	0.00299177
m425	hsa-miR-22-3p	1.89232	2.30142
m426	hsa-miR-224-3p	0.000668941	0.00128219
m427	hsa-miR-224-5p	1.64002	1.89133
m428	hsa-miR-22-5p	0.232123	0.201838
m429	hsa-miR-2276-3p	0.00691239	0.00779998
m430	hsa-miR-2276-5p	0.00144937	0.00534245
m431	hsa-miR-2277-3p	0.090307	0.107918
m432	hsa-miR-2277-5p	0.00735835	0.00844107
m433	hsa-miR-2278	0.0034562	0.00299177
m434	hsa-miR-2355-3p	0.0473833	0.0307725
m435	hsa-miR-2355-5p	0.0187303	0.0139972
m436	hsa-miR-2392	0.0167235	0.027567
m437	hsa-miR-23a-3p	9.83511	13.6351
m438	hsa-miR-23a-5p	0.00412514	0.00341917
m439	hsa-miR-23b-3p	0.577408	0.660541
m440	hsa-miR-23b-5p	0.00367918	0.00448766
m441	hsa-miR-23c	0.00780431	0.00918902
m442	hsa-miR-24-1-5p	0.00635494	0.00267123
m443	hsa-miR-24-2-5p	0.0185074	0.0117534
m444	hsa-miR-24-3p	4.84503	6.28037
m445	hsa-miR-2467-3p	0.00546302	0.00822737
m446	hsa-miR-2467-5p	0.0195108	0.0369698
m447	hsa-miR-25-3p	6.42061	6.7988
m448	hsa-miR-25-5p	0.0241934	0.0307725
m449	hsa-miR-2681-3p	0.00289874	0.00480821
m450	hsa-miR-2681-5p	0.00245278	0.00341917
m451	hsa-miR-2682-3p	0.106585	0.11123
m452	hsa-miR-2682-5p	0.0122639	0.0119671
m453	hsa-miR-26a-1-3p	0.0134903	0.0139972
m454	hsa-miR-26a-2-3p	0.0864049	0.0567368
m455	hsa-miR-26a-5p	7.84545	7.30334
m456	hsa-miR-26b-3p	0.0107031	0.00790683
m457	hsa-miR-26b-5p	8.18316	6.47697
m458	hsa-miR-27a-3p	6.88987	7.21776
m459	hsa-miR-27a-5p	0.26412	0.293087
m460	hsa-miR-27b-3p	2.90053	2.47719
m461	hsa-miR-27b-5p	0.00880772	0.00619724
m462	hsa-miR-28-3p	0.766049	0.780425
m463	hsa-miR-28-5p	0.0499476	0.0434876
m464	hsa-miR-2861	0.00011149	0.000106849
m465	hsa-miR-2909	0.00445961	0.00630409
m466	hsa-miR-296-3p	0.0185074	0.0181643
m467	hsa-miR-296-5p	0.00234129	0.00235068
m468	hsa-miR-297	0.000334471	0.000747943
m469	hsa-miR-298	0.00334471	0.00641094
m470	hsa-miR-299-3p	0.14438	0.101934
m471	hsa-miR-299-5p	0.197895	0.223421
m472	hsa-miR-29a-3p	20.7995	21.9698
m473	hsa-miR-29a-5p	0.172698	0.162197
m474	hsa-miR-29b-1-5p	0.039579	0.0406026
m475	hsa-miR-29b-2-5p	0.0123754	0.0131424
m476	hsa-miR-29b-3p	2.42513	2.20857
m477	hsa-miR-29c-3p	2.36381	1.94401
m478	hsa-miR-29c-5p	0.0668941	0.0723368
m479	hsa-miR-300	0.00390216	0.00395341
m480	hsa-miR-301a-3p	0.0701273	0.0569505
m481	hsa-miR-301a-5p	0.028207	0.0315205
m482	hsa-miR-301b-3p	0.0117065	0.00886847
m483	hsa-miR-301b-5p	0.00557451	0.00918902
m484	hsa-miR-302a-3p	0.000445961	0.000320547
m485	hsa-miR-302a-5p	0.000891921	0.00128219
m486	hsa-miR-302b-3p	0.000445961	0.00106849
m487	hsa-miR-302b-5p	0.535376	0.524842
m488	hsa-miR-302c-3p	0.00122639	0.00267123
m489	hsa-miR-302c-5p	0.00211831	0.00149589
m490	hsa-miR-302d-3p	0.00100341	0.00224383
m491	hsa-miR-302d-5p	0.00323322	0.00309862
m492	hsa-miR-302e	0.00022298	0.000961641
m493	hsa-miR-302f	0.00423663	0.00427396
m494	hsa-miR-3064-3p	0.00434812	0.00534245
m495	hsa-miR-3064-5p	0.00412514	0.00331232
m496	hsa-miR-30a-3p	1.26742	1.24885
m497	hsa-miR-30a-5p	13.0542	13.6257
m498	hsa-miR-30b-3p	0.0022298	0.00299177
m499	hsa-miR-30b-5p	0.242491	0.147452
m500	hsa-miR-30c-1-3p	0.0100341	0.00897532
m501	hsa-miR-30c-2-3p	0.0643298	0.0885778
m502	hsa-miR-30c-5p	2.20227	1.94775
m503	hsa-miR-30d-3p	0.0430352	0.0264986
m504	hsa-miR-30d-5p	0.928936	1.06122
m505	hsa-miR-30e-3p	0.388989	0.307725
m506	hsa-miR-30e-5p	2.40105	1.95202
m507	hsa-miR-3115	0.00468259	0.00747943
m508	hsa-miR-3116	0.00144937	0.0050219
m509	hsa-miR-3117-3p	0.0308828	0.0128219
m510	hsa-miR-3117-5p	0.00234129	0.00598355
m511	hsa-miR-3118	0.00234129	0.00245753
m512	hsa-miR-3119	0.00490557	0.00170958
m513	hsa-miR-3120-3p	0.00312172	0.00512875
m514	hsa-miR-3121-3p	0.00245278	0.00245753
m515	hsa-miR-3121-5p	0.00178384	0.00245753
m516	hsa-miR-3122	0.0119294	0.00972326
m517	hsa-miR-3123	0.0068009	0.00534245
m518	hsa-miR-3124-3p	0.00122639	0.00267123
m519	hsa-miR-3124-5p	0.00156086	0.00170958
m520	hsa-miR-3125	0.00434812	0.00341917
m521	hsa-miR-3126-3p	0.005686	0.00395341
m522	hsa-miR-3126-5p	0.00445961	0.00726573
m523	hsa-miR-3127-3p	0.00256427	0.00181643
m524	hsa-miR-3127-5p	0.00245278	0.00224383
m525	hsa-miR-3128	0.0079158	0.00427396
m526	hsa-miR-3129-3p	0.00445961	0.00662464
m527	hsa-miR-3129-5p	0.00468259	0.00448766
m528	hsa-miR-3130-3p	0.0022298	0.00395341
m529	hsa-miR-3130-5p	0.00323322	0.00406026
m530	hsa-miR-3131	0.0673401	0.00256438
m531	hsa-miR-3132	0.0068009	0.00224383
m532	hsa-miR-3133	0.005686	0.00427396
m533	hsa-miR-3134	0.00200682	0.00192328
m534	hsa-miR-3135a	0.000668941	0.000854792
m535	hsa-miR-3135b	0.00278725	0.00384656
m536	hsa-miR-3136-3p	0.00356769	0.00534245
m537	hsa-miR-3136-5p	0.00657792	0.0054493
m538	hsa-miR-3137	0.000780431	0.00181643
m539	hsa-miR-3138	0.0090307	0.00651779
m540	hsa-miR-3139	0.00200682	0.00149589
m541	hsa-miR-31-3p	0.222757	0.191687
m542	hsa-miR-3140-3p	0.00635494	0.00576985
m543	hsa-miR-3140-5p	0.00468259	0.00277807
m544	hsa-miR-3141	0.00802729	0.00822737
m545	hsa-miR-3142	0.00278725	0.00224383
m546	hsa-miR-3143	0.00613196	0.005663
m547	hsa-miR-3144-3p	0.00390216	0.0054493
m548	hsa-miR-3144-5p	0.00200682	0.00341917
m549	hsa-miR-3145-3p	0.011818	0.00908217
m550	hsa-miR-3145-5p	0.00468259	0.00320547
m551	hsa-miR-3146	0.00546302	0.00470136
m552	hsa-miR-3147	0.00022298	0.00170958
m553	hsa-miR-3148	0.00189533	0.00309862
m554	hsa-miR-3149	0.00401365	0.00427396
m555	hsa-miR-3150a-3p	0.000891921	0.00352602
m556	hsa-miR-3150b-3p	0.00501706	0.00416711
m557	hsa-miR-3150b-5p	0.000445961	0.00117534
m558	hsa-miR-3151-3p	0.00122639	0.00117534
m559	hsa-miR-3151-5p	0.000668941	0.00181643
m560	hsa-miR-3152-3p	0.00323322	0.00363287
m561	hsa-miR-3152-5p	0.00390216	0.00416711
m562	hsa-miR-3153	0.0581979	0.0616519
m563	hsa-miR-3154	0.000445961	0.00106849
m564	hsa-miR-3155a	0.00100341	0.00213698
m565	hsa-miR-3155b	0.0011149	0.00170958
m566	hsa-miR-3156-3p	0.00189533	0.00235068
m567	hsa-miR-3156-5p	0.000445961	0.000747943
m568	hsa-miR-3157-3p	0.00200682	0.00106849
m569	hsa-miR-3157-5p	0.00256427	0.00128219
m570	hsa-miR-3158-3p	0.00178384	0.00320547
m571	hsa-miR-3159	0.000780431	0.00128219
m572	hsa-miR-31-5p	11.0603	14.7351
m573	hsa-miR-3160-3p	0.00133788	0.00181643
m574	hsa-miR-3160-5p	0.00122639	0.00181643
m575	hsa-miR-3161	0.00390216	0.00320547
m576	hsa-miR-3162-3p	0.00156086	0.00149589
m577	hsa-miR-3162-5p	0.00100341	0.00160274
m578	hsa-miR-3163	0.0022298	0.00203013
m579	hsa-miR-3164	0.00278725	0.00320547
m580	hsa-miR-3165	0.00133788	0.000961641
m581	hsa-miR-3166	0.0022298	0.00203013
m582	hsa-miR-3167	0.00100341	0.000747943
m583	hsa-miR-3168	0.708297	0.0675286
m584	hsa-miR-3169	0.0011149	0.000534245
m585	hsa-miR-3170	0.00301023	0.00598355
m586	hsa-miR-3171	0.00200682	0.00192328
m587	hsa-miR-3173-3p	0.00100341	0.00106849
m588	hsa-miR-3173-5p	0.00847325	0.00908217
m589	hsa-miR-3174	0.00869623	0.00983011
m590	hsa-miR-3175	0.00312172	0.00224383
m591	hsa-miR-3176	0.00691239	0.0119671
m592	hsa-miR-3177-3p	0.00211831	0.00235068
m593	hsa-miR-3177-5p	0.000780431	0.000747943
m594	hsa-miR-3178	0.0022298	0.00470136
m595	hsa-miR-3179	0.0253083	0.00416711
m596	hsa-miR-3180	0.000334471	0.000747943
m597	hsa-miR-3180-3p	0.000445961	0.000641094
m598	hsa-miR-3180-5p	0.00167235	0.00373972
m599	hsa-miR-3181	0.000557451	0.00106849
m600	hsa-miR-3182	0.0202912	0.0315205
m601	hsa-miR-3183	0.00167235	0.00245753
m602	hsa-miR-3185	0.00178384	0.000961641
m603	hsa-miR-3186-3p	0.00367918	0.00341917
m604	hsa-miR-3186-5p	0.000557451	0.000534245
m605	hsa-miR-3187-3p	0.00758133	0.012715
m606	hsa-miR-3187-5p	0.000668941	0.00256438
m607	hsa-miR-3188	0.000445961	0.00138904
m608	hsa-miR-3189-3p	0.00133788	0.00235068
m609	hsa-miR-3189-5p	0.00133788	0.00138904
m610	hsa-miR-3190-3p	0.000445961	0.000961641
m611	hsa-miR-3190-5p	0.00167235	0.00192328
m612	hsa-miR-3191-3p	0.000557451	0.00106849
m613	hsa-miR-3191-5p	0.0011149	0.00138904
m614	hsa-miR-3192-3p	0.00144937	0.00277807
m615	hsa-miR-3192-5p	0.00278725	0.00256438
m616	hsa-miR-3193	0.00133788	0.00235068
m617	hsa-miR-3194-3p	0.00156086	0.00160274
m618	hsa-miR-3194-5p	0.00334471	0.00459451
m619	hsa-miR-3195	0.00133788	0.000641094
m620	hsa-miR-3197	0.000891921	0.00245753
m621	hsa-miR-3198	0.00189533	0.00181643
m622	hsa-miR-3199	0.00624345	0.00673149
m623	hsa-miR-3200-3p	0.0289874	0.0440218
m624	hsa-miR-3200-5p	0.0045711	0.0054493
m625	hsa-miR-3201	0.00289874	0.00192328
m626	hsa-miR-3202	0.00468259	0.00277807
m627	hsa-miR-320a	0.546859	0.688962
m628	hsa-miR-320b	0.0382411	0.0504327
m629	hsa-miR-320c	0.0438156	0.0487232
m630	hsa-miR-320d	0.00724686	0.0104712
m631	hsa-miR-320e	0.00200682	0.00235068
m632	hsa-miR-323a-3p	0.483644	0.619404
m633	hsa-miR-323a-5p	0.0129329	0.0105781
m634	hsa-miR-323b-3p	0.140366	0.18581
m635	hsa-miR-323b-5p	0.00546302	0.00683834
m636	hsa-miR-32-3p	0.017058	0.0227588
m637	hsa-miR-324-3p	0.0517314	0.067208
m638	hsa-miR-324-5p	0.0590898	0.0528903
m639	hsa-miR-325	0.00590898	0.0114328
m640	hsa-miR-32-5p	0.110487	0.0950956
m641	hsa-miR-326	0.0383526	0.0463725
m642	hsa-miR-328-3p	0.00434812	0.0050219
m643	hsa-miR-328-5p	0.000891921	0.00138904
m644	hsa-miR-329-3p	0.169688	0.20312
m645	hsa-miR-329-5p	0.011818	0.0132493
m646	hsa-miR-330-3p	0.00981114	0.0139972
m647	hsa-miR-330-5p	0.0413629	0.0521423
m648	hsa-miR-331-3p	0.0565255	0.0552409
m649	hsa-miR-331-5p	0.00557451	0.0130356
m650	hsa-miR-335-3p	0.345062	0.29875
m651	hsa-miR-335-5p	0.452316	0.37675
m652	hsa-miR-337-3p	0.0749214	0.0545999
m653	hsa-miR-337-5p	0.141258	0.121594
m654	hsa-miR-338-3p	0.0369032	0.0413506
m655	hsa-miR-338-5p	0.00334471	0.00438081
m656	hsa-miR-339-3p	0.061877	0.0869751
m657	hsa-miR-339-5p	0.424555	0.623998
m658	hsa-miR-33a-3p	0.0114835	0.00886847
m659	hsa-miR-33a-5p	0.666711	0.0371835
m660	hsa-miR-33b-3p	0.00200682	0.00459451
m661	hsa-miR-33b-5p	0.00356769	0.00117534
m662	hsa-miR-340-3p	0.0102571	0.00651779
m663	hsa-miR-340-5p	0.735166	0.561919
m664	hsa-miR-342-3p	0.474948	0.663532
m665	hsa-miR-342-5p	0.00746984	0.00555615
m666	hsa-miR-345-3p	0.00735835	0.0054493
m667	hsa-miR-345-5p	0.105804	0.0827011
m668	hsa-miR-346	0.000445961	0.000854792
m669	hsa-miR-34a-3p	0.0267576	0.0156
m670	hsa-miR-34a-5p	6.73914	3.81932
m671	hsa-miR-34b-3p	0.00234129	0.00213698
m672	hsa-miR-34b-5p	0.0632149	0.114542
m673	hsa-miR-34c-3p	0.00211831	0.00470136
m674	hsa-miR-34c-5p	0.00200682	0.00235068
m675	hsa-miR-3529-5p	0.00278725	0.00320547
m676	hsa-miR-3591-5p	0.0011149	0.000320547
m677	hsa-miR-3605-3p	0.00590898	0.00801368
m678	hsa-miR-3605-5p	0.00769282	0.00331232
m679	hsa-miR-3606-3p	0.00245278	0.00160274
m680	hsa-miR-3606-5p	0.0101456	0.00256438
m681	hsa-miR-3607-3p	0.00334471	0.00726573
m682	hsa-miR-3607-5p	0.00323322	0.00213698
m683	hsa-miR-3609	0.00267576	0.00277807
m684	hsa-miR-3610	0.00189533	0.00149589
m685	hsa-miR-3611	0.00468259	0.00299177
m686	hsa-miR-3612	0.00245278	0.00213698
m687	hsa-miR-3613-3p	0.0786006	0.0800299
m688	hsa-miR-3613-5p	0.111379	0.0804573
m689	hsa-miR-361-3p	0.266796	0.309114
m690	hsa-miR-3614-3p	0.0243049	0.00833422
m691	hsa-miR-3614-5p	0.00167235	0.00192328
m692	hsa-miR-3615	0.00735835	0.011326
m693	hsa-miR-361-5p	0.934957	1.14008
m694	hsa-miR-3616-3p	0.000668941	0.000534245
m695	hsa-miR-3616-5p	0.00189533	0.000641094
m696	hsa-miR-3617-3p	0.00825027	0.00790683
m697	hsa-miR-3617-5p	0.000557451	0.00117534
m698	hsa-miR-3618	0.00156086	0.00213698
m699	hsa-miR-3619-3p	0.00189533	0.00192328
m700	hsa-miR-3619-5p	0.0011149	0.00117534
m701	hsa-miR-3620-3p	0.00334471	0.00908217
m702	hsa-miR-3620-5p	0.000557451	0.00128219
m703	hsa-miR-3621	0.00167235	0.000641094
m704	hsa-miR-3622a-3p	0.000780431	0.00138904
m705	hsa-miR-3622a-5p	0.00156086	0.00192328
m706	hsa-miR-3622b-3p	0.00100341	0.00245753
m707	hsa-miR-3622b-5p	0.00011149	0.000106849
m708	hsa-miR-362-3p	0.0193993	0.0238273
m709	hsa-miR-362-5p	0.0490557	0.0651779
m710	hsa-miR-363-3p	0.00412514	0.00363287
m711	hsa-miR-363-5p	0.00657792	0.0103644
m712	hsa-miR-3646	0.0011149	0.00138904
m713	hsa-miR-3648	0.000780431	0.000854792
m714	hsa-miR-3649	0.00256427	0.00373972
m715	hsa-miR-3650	0.00390216	0.00235068
m716	hsa-miR-3651	0.00379067	0.00320547
m717	hsa-miR-3652	0.00156086	0.00267123
m718	hsa-miR-3653-3p	0.00178384	0.00448766
m719	hsa-miR-3653-5p	0.00769282	0.00619724
m720	hsa-miR-3654	0.00100341	0.00267123
m721	hsa-miR-3655	0.000780431	0.00106849
m722	hsa-miR-3656	0.000780431	0.00160274
m723	hsa-miR-3657	0.00211831	0.00331232
m724	hsa-miR-3658	0.00412514	0.00170958
m725	hsa-miR-3659	0.00022298	0.00192328
m726	hsa-miR-365a-3p	0.17805	0.191367
m727	hsa-miR-365a-5p	0.00200682	0.00309862
m728	hsa-miR-365b-3p	0.508507	0.624639
m729	hsa-miR-365b-5p	0.00624345	0.00673149
m730	hsa-miR-3660	0.00289874	0.00267123
m731	hsa-miR-3661	0.00379067	0.00576985
m732	hsa-miR-3662	0.00880772	0.00929586
m733	hsa-miR-3663-3p	0.00301023	0.00406026
m734	hsa-miR-3663-5p	0.00122639	0.00352602
m735	hsa-miR-3664-3p	0.00100341	0.00149589
m736	hsa-miR-3664-5p	0.00189533	0.00128219
m737	hsa-miR-3665	0.000445961	0.000534245
m738	hsa-miR-3666	0.00122639	0.00106849
m739	hsa-miR-3667-3p	0.00691239	0.0144246
m740	hsa-miR-3667-5p	0.00234129	0.00320547
m741	hsa-miR-3668	0.0034562	0.00309862
m742	hsa-miR-3669	0.000668941	0.00363287
m743	hsa-miR-3670	0.00334471	0.00331232
m744	hsa-miR-3671	0.000668941	0.000747943
m745	hsa-miR-3672	0.00100341	0.000961641
m746	hsa-miR-3673	0.00167235	0.00138904
m747	hsa-miR-367-3p	0.000891921	0.00181643
m748	hsa-miR-3674	0.00301023	0.00106849
m749	hsa-miR-3675-3p	0.00390216	0.00833422
m750	hsa-miR-3675-5p	0.00211831	0.00224383
m751	hsa-miR-367-5p	0.00100341	0.00117534
m752	hsa-miR-3677-3p	0.00122639	0.00149589
m753	hsa-miR-3677-5p	0.00122639	0.00128219
m754	hsa-miR-3678-3p	0.00144937	0.00170958
m755	hsa-miR-3678-5p	0.00156086	0.00138904
m756	hsa-miR-3679-3p	0.0127099	0.00480821
m757	hsa-miR-3679-5p	0.00668941	0.00737258
m758	hsa-miR-3680-3p	0.0011149	0.00192328
m759	hsa-miR-3680-5p	0.00445961	0.00213698
m760	hsa-miR-3681-3p	0.00245278	0.00149589
m761	hsa-miR-3681-5p	0.00122639	0.00117534
m762	hsa-miR-3682-3p	0.00234129	0.00363287
m763	hsa-miR-3682-5p	0.00189533	0.00170958
m764	hsa-miR-3683	0.00178384	0.00277807
m765	hsa-miR-3684	0.00390216	0.00641094
m766	hsa-miR-3685	0.00211831	0.00277807
m767	hsa-miR-3686	0.00289874	0.00138904
m768	hsa-miR-3687	0.00133788	0.00277807
m769	hsa-miR-3688-3p	0.00713537	0.00459451
m770	hsa-miR-3688-5p	0.00144937	0.00128219
m771	hsa-miR-3689a-3p	0.00100341	0.000534245
m772	hsa-miR-3689a-5p	0.0169465	0.00106849
m773	hsa-miR-3689b-3p	0.00189533	0.00256438
m774	hsa-miR-3689b-5p	0.0011149	0.000961641
m775	hsa-miR-3689c	0.00267576	0.000427396
m776	hsa-miR-3689d	0.000334471	0.000747943
m777	hsa-miR-3689e	0.00100341	0.000320547
m778	hsa-miR-3689f	0.00022298	0.00106849
m779	hsa-miR-3690	0.000668941	0.00117534
m780	hsa-miR-3691-3p	0.00334471	0.00363287
m781	hsa-miR-3691-5p	0.00390216	0.00331232
m782	hsa-miR-3692-3p	0.00479408	0.00491506
m783	hsa-miR-3692-5p	0.0880772	0.0932792
m784	hsa-miR-369-3p	1.14188	1.14008
m785	hsa-miR-369-5p	0.284746	0.328454
m786	hsa-miR-370-3p	0.0725801	0.0888984
m787	hsa-miR-370-5p	0.0177269	0.0211561
m788	hsa-miR-3713	0.00100341	0.00331232
m789	hsa-miR-3714	0.000780431	0.000106849
m790	hsa-miR-371a-3p	0.00156086	0.00117534
m791	hsa-miR-371a-5p	0.00022298	0.00203013
m792	hsa-miR-371b-3p	0.0196223	0.0196602
m793	hsa-miR-371b-5p	0.0129329	0.0158137
m794	hsa-miR-372-3p	0.00156086	0.00160274
m795	hsa-miR-372-5p	0.00524004	0.00203013
m796	hsa-miR-373-3p	0.00144937	0.00267123
m797	hsa-miR-373-5p	0.000891921	0.000747943
m798	hsa-miR-374a-3p	0.28954	0.22075
m799	hsa-miR-374a-5p	3.15339	2.47281
m800	hsa-miR-374b-3p	0.0594243	0.0506464
m801	hsa-miR-374b-5p	0.844315	0.76739
m802	hsa-miR-374c-5p	0.00836176	0.00598355
m803	hsa-miR-375	0.00100341	0.00213698
m804	hsa-miR-376a-2-5p	0.00646643	0.00406026
m805	hsa-miR-376a-3p	1.08948	1.08024
m806	hsa-miR-376a-5p	0.0140478	0.0137835
m807	hsa-miR-376b-3p	0.187081	0.131852
m808	hsa-miR-376b-5p	0.0179499	0.0120739
m809	hsa-miR-376c-3p	1.13809	1.09745
m810	hsa-miR-376c-5p	0.0461569	0.0349396
m811	hsa-miR-377-3p	0.153745	0.104498
m812	hsa-miR-377-5p	0.00512855	0.00961641
m813	hsa-miR-378a-3p	0.426784	0.665669
m814	hsa-miR-378a-5p	0.0369032	0.0485095
m815	hsa-miR-378b	0.0011149	0.00160274
m816	hsa-miR-378c	0.0147167	0.0181643
m817	hsa-miR-378d	0.00624345	0.00427396
m818	hsa-miR-378e	0.00178384	0.00138904
m819	hsa-miR-378f	0.00167235	0.00213698
m820	hsa-miR-378g	0.00167235	0.00331232
m821	hsa-miR-378h	0.00144937	0.00299177
m822	hsa-miR-378i	0.00390216	0.00395341
m823	hsa-miR-378j	0.00267576	0.00203013
m824	hsa-miR-379-3p	0.0585323	0.0442355
m825	hsa-miR-379-5p	1.50935	1.35346
m826	hsa-miR-380-3p	0.0171695	0.0121808
m827	hsa-miR-380-5p	0.0209602	0.0233999
m828	hsa-miR-381-3p	1.57413	1.3276
m829	hsa-miR-381-5p	0.00936517	0.0112191
m830	hsa-miR-382-3p	0.237809	0.284646
m831	hsa-miR-382-5p	1.16474	1.34587
m832	hsa-miR-383-3p	0.000891921	0.00213698
m833	hsa-miR-383-5p	0.00200682	0.00138904
m834	hsa-miR-384	0.0045711	0.00203013
m835	hsa-miR-3907	0.0034562	0.00299177
m836	hsa-miR-3908	0.00144937	0.00213698
m837	hsa-miR-3909	0.00156086	0.00288492
m838	hsa-miR-3910	0.00657792	0.00758628
m839	hsa-miR-3911	0.0011149	0.00138904
m840	hsa-miR-3912-3p	0.00334471	0.00352602
m841	hsa-miR-3912-5p	0.0034562	0.00224383
m842	hsa-miR-3913-3p	0.00234129	0.00555615
m843	hsa-miR-3913-5p	0.00379067	0.00245753
m844	hsa-miR-3914	0.00423663	0.00288492
m845	hsa-miR-3915	0.00301023	0.00181643
m846	hsa-miR-3916	0.0295449	0.0058767
m847	hsa-miR-3917	0.000668941	0.000747943
m848	hsa-miR-3918	0.00011149	0.000534245
m849	hsa-miR-3919	0.00479408	0.00235068
m850	hsa-miR-3920	0.00144937	0.00117534
m851	hsa-miR-3921	0.00122639	0.00138904
m852	hsa-miR-3922-3p	0.0022298	0.00373972
m853	hsa-miR-3922-5p	0.0034562	0.0050219
m854	hsa-miR-3923	0.016835	0.00416711
m855	hsa-miR-3924	0.00167235	0.00170958
m856	hsa-miR-3925-3p	0.00546302	0.00267123
m857	hsa-miR-3925-5p	0.0034562	0.00491506
m858	hsa-miR-3926	0.00278725	0.00224383
m859	hsa-miR-3927-3p	0.00211831	0.00320547
m860	hsa-miR-3927-5p	0.000668941	0.000534245
m861	hsa-miR-3928-3p	0.00445961	0.00427396
m862	hsa-miR-3928-5p	0.00267576	0.00373972
m863	hsa-miR-3929	0.000334471	0.000747943
m864	hsa-miR-3934-3p	0.00312172	0.00363287
m865	hsa-miR-3934-5p	0.00758133	0.0102575
m866	hsa-miR-3935	0.00133788	0.00117534
m867	hsa-miR-3936	0.000780431	0.00170958
m868	hsa-miR-3937	0.00122639	0.00245753
m869	hsa-miR-3938	0.00334471	0.00406026
m870	hsa-miR-3939	0.00278725	0.00203013
m871	hsa-miR-3940-3p	0.00200682	0.00309862
m872	hsa-miR-3940-5p	0.000334471	0.00181643
m873	hsa-miR-3941	0.00334471	0.00438081
m874	hsa-miR-3942-3p	0.0068009	0.00373972
m875	hsa-miR-3942-5p	0.00758133	0.00406026
m876	hsa-miR-3943	0.00423663	0.00555615
m877	hsa-miR-3944-3p	0.00133788	0.00138904
m878	hsa-miR-3944-5p	0.00178384	0.00203013
m879	hsa-miR-3945	0.00256427	0.00160274
m880	hsa-miR-3960	0.000891921	0.00170958
m881	hsa-miR-3972	0.000780431	0.00352602
m882	hsa-miR-3973	0.00334471	0.00235068
m883	hsa-miR-3974	0.00713537	0.0115397
m884	hsa-miR-3975	0.000445961	0.000641094
m885	hsa-miR-3976	0.0022298	0.00224383
m886	hsa-miR-3977	0.00323322	0.00363287
m887	hsa-miR-3978	0.00412514	0.00598355
m888	hsa-miR-409-3p	1.42217	1.63105
m889	hsa-miR-409-5p	0.103686	0.135271
m890	hsa-miR-410-3p	0.0176154	0.0180575
m891	hsa-miR-410-5p	0.00825027	0.0101507
m892	hsa-miR-411-3p	0.0380182	0.0491506
m893	hsa-miR-411-5p	1.09885	0.973288
m894	hsa-miR-412-3p	0.00178384	0.00203013
m895	hsa-miR-412-5p	0.00947667	0.0106849
m896	hsa-miR-421	0.185297	0.182819
m897	hsa-miR-422a	0.00167235	0.00181643
m898	hsa-miR-423-3p	0.369144	0.520889
m899	hsa-miR-423-5p	0.140812	0.168608
m900	hsa-miR-424-3p	0.0437041	0.0149589
m901	hsa-miR-424-5p	0.697483	0.251416
m902	hsa-miR-4251	0.00390216	0.00438081
m903	hsa-miR-4252	0.000557451	0.00149589
m904	hsa-miR-4253	0.00022298	0.000213698
m905	hsa-miR-425-3p	0.109483	0.12715
m906	hsa-miR-4254	0.00323322	0.00170958
m907	hsa-miR-4255	0.000334471	0.00170958
m908	hsa-miR-425-5p	1.66834	1.86751
m909	hsa-miR-4256	0.0814993	0.00235068
m910	hsa-miR-4257	0.00122639	0.00149589
m911	hsa-miR-4258	0.000557451	0.00106849
m912	hsa-miR-4259	0.00301023	0.00598355
m913	hsa-miR-4260	0.000557451	0.000854792
m914	hsa-miR-4261	0.000557451	0.000427396
m915	hsa-miR-4262	0.00133788	0.000961641
m916	hsa-miR-4263	0.00434812	0.00341917
m917	hsa-miR-4264	0.00167235	0.00128219
m918	hsa-miR-4265	0.000780431	0.000427396
m919	hsa-miR-4266	0.000780431	0.000534245
m920	hsa-miR-4267	0.00167235	0.00309862
m921	hsa-miR-4268	0.00167235	0.00181643
m922	hsa-miR-4269	0.00234129	0.00416711
m923	hsa-miR-4270	0.000445961	0.00117534
m924	hsa-miR-4271	0.00401365	0.0117534
m925	hsa-miR-4272	0.0365688	0.0370766
m926	hsa-miR-4273	0.0022298	0.00309862
m927	hsa-miR-4274	0.000334471	0.000961641
m928	hsa-miR-4275	0.00557451	0.014852
m929	hsa-miR-4276	0.00178384	0.00170958
m930	hsa-miR-4277	0.000668941	0.00117534
m931	hsa-miR-4278	0.000334471	0.000747943
m932	hsa-miR-4279	0.000668941	0.000534245
m933	hsa-miR-4280	0.00802729	0.00609039
m934	hsa-miR-4281	0.00167235	0.00373972
m935	hsa-miR-4282	0.00156086	0.00309862
m936	hsa-miR-4283	0.000445961	0.000641094
m937	hsa-miR-4284	0.00100341	0.00288492
m938	hsa-miR-4285	0.0034562	0.000961641
m939	hsa-miR-4286	0.079827	0.115397
m940	hsa-miR-4287	0.00245278	0.00406026
m941	hsa-miR-4288	0.00312172	0.00651779
m942	hsa-miR-4289	0.000445961	0.00106849
m943	hsa-miR-429	0.00657792	0.0054493
m944	hsa-miR-4290	0.00602047	0.00865477
m945	hsa-miR-4291	0.00144937	0.00170958
m946	hsa-miR-4292	0.00011149	0.000534245
m947	hsa-miR-4293	0.00133788	0.00288492
m948	hsa-miR-4294	0.000668941	0.00149589
m949	hsa-miR-4295	0.00245278	0.00267123
m950	hsa-miR-4296	0.00022298	0.000961641
m951	hsa-miR-4297	0.000780431	0.00106849
m952	hsa-miR-4298	0.0011149	0.00128219
m953	hsa-miR-4299	0.00133788	0.00128219
m954	hsa-miR-4300	0.00211831	0.00149589
m955	hsa-miR-4301	0.0045711	0.00384656
m956	hsa-miR-4302	0.00557451	0.0108986
m957	hsa-miR-4303	0.0169465	0.00245753
m958	hsa-miR-4304	0.0493901	0.0668875
m959	hsa-miR-4305	0.00167235	0.00416711
m960	hsa-miR-4306	0.000780431	0.00106849
m961	hsa-miR-4307	0.00356769	0.00363287
m962	hsa-miR-4308	0.0011149	0.00117534
m963	hsa-miR-4309	0.0011149	0.00149589
m964	hsa-miR-4310	0.000668941	0.000961641
m965	hsa-miR-4311	0.00189533	0.00320547
m966	hsa-miR-4312	0.00490557	0.0052356
m967	hsa-miR-4313	0.000334471	0.000747943
m968	hsa-miR-431-3p	0.00479408	0.005663
m969	hsa-miR-4314	0.000668941	0.00117534
m970	hsa-miR-4315	0.000557451	0.00138904
m971	hsa-miR-431-5p	0.49078	0.804146
m972	hsa-miR-4316	0.00100341	0.000534245
m973	hsa-miR-4317	0.00356769	0.00491506
m974	hsa-miR-4319	0.000668941	0.000747943
m975	hsa-miR-4320	0.00178384	0.00192328
m976	hsa-miR-4321	0.00100341	0.000961641
m977	hsa-miR-4322	0.00847325	0.00224383
m978	hsa-miR-4323	0.000780431	0.000961641
m979	hsa-miR-432-3p	0.00256427	0.00341917
m980	hsa-miR-4324	0.0332241	0.0439149
m981	hsa-miR-4325	0.00100341	0.00128219
m982	hsa-miR-432-5p	0.498027	0.690245
m983	hsa-miR-4326	0.0239704	0.0349396
m984	hsa-miR-4327	0.00167235	0.00192328
m985	hsa-miR-4328	0.00200682	0.000747943
m986	hsa-miR-4329	0.00390216	0.00224383
m987	hsa-miR-4330	0.00100341	0.000961641
m988	hsa-miR-433-3p	0.00869623	0.00758628
m989	hsa-miR-433-5p	0.0362343	0.00747943
m990	hsa-miR-4417	0.0011149	0.00203013
m991	hsa-miR-4418	0.00245278	0.00192328
m992	hsa-miR-4419a	0.00167235	0.00181643
m993	hsa-miR-4419b	0.00156086	0.00149589
m994	hsa-miR-4420	0.00367918	0.0052356
m995	hsa-miR-4421	0.00133788	0.00160274
m996	hsa-miR-4422	0.00189533	0.00181643
m997	hsa-miR-4423-3p	0.00278725	0.00160274
m998	hsa-miR-4423-5p	0.005686	0.00769313
m999	hsa-miR-4424	0.00512855	0.00438081
m1000	hsa-miR-4425	0.00133788	0.00192328
m1001	hsa-miR-4426	0.00122639	0.000747943
m1002	hsa-miR-4427	0.00156086	0.00203013
m1003	hsa-miR-4428	0.000445961	0.00128219
m1004	hsa-miR-4429	0.00668941	0.0163479
m1005	hsa-miR-4430	0.000668941	0.00203013
m1006	hsa-miR-4431	0.00200682	0.00320547
m1007	hsa-miR-4432	0.00122639	0.000534245
m1008	hsa-miR-4433a-3p	0.00401365	0.000641094
m1009	hsa-miR-4433a-5p	0.00289874	0.00170958
m1010	hsa-miR-4433b-3p	0.000780431	0.000961641
m1011	hsa-miR-4433b-5p	0.000891921	0.000641094
m1012	hsa-miR-4434	0.00278725	0.00406026
m1013	hsa-miR-4435	0.00289874	0.00224383
m1014	hsa-miR-4436a	0.00100341	0.00138904
m1015	hsa-miR-4436b-3p	0.00156086	0.000854792
m1016	hsa-miR-4436b-5p	0.000891921	0.000641094
m1017	hsa-miR-4437	0.00133788	0.00138904
m1018	hsa-miR-4438	0.00992263	0.0181643
m1019	hsa-miR-4439	0.000780431	0.000747943
m1020	hsa-miR-4440	0.00390216	0.00331232
m1021	hsa-miR-4441	0.00011149	0.000106849
m1022	hsa-miR-4442	0.0100341	0.0201945
m1023	hsa-miR-4443	0.00278725	0.00299177
m1024	hsa-miR-4444	0.00189533	0.00192328
m1025	hsa-miR-4445-3p	0.00702388	0.00299177
m1026	hsa-miR-4445-5p	0.00189533	0.00267123
m1027	hsa-miR-4446-3p	0.00022298	0.00117534
m1028	hsa-miR-4446-5p	0.0011149	0.00181643
m1029	hsa-miR-4447	0.00011149	0.000641094
m1030	hsa-miR-4448	0.00200682	0.0054493
m1031	hsa-miR-4449	0.000445961	0.00160274
m1032	hsa-miR-4450	0.0431467	0.00886847
m1033	hsa-miR-4451	0.00167235	0.00213698
m1034	hsa-miR-4452	0.028207	0.00320547
m1035	hsa-miR-4453	0.000668941	0.00224383
m1036	hsa-miR-4454	0.0749214	0.120846
m1037	hsa-miR-4455	0.0599817	0.0817395
m1038	hsa-miR-4456	0.185743	0.214232
m1039	hsa-miR-4457	0.00178384	0.00235068
m1040	hsa-miR-4458	0.00646643	0.0154931
m1041	hsa-miR-4459	0.00301023	0.00384656
m1042	hsa-miR-4460	0.00245278	0.00416711
m1043	hsa-miR-4461	0.00780431	0.0216904
m1044	hsa-miR-4462	0.00412514	0.00694519
m1045	hsa-miR-4463	0.00156086	0.000854792
m1046	hsa-miR-4464	0.00278725	0.00737258
m1047	hsa-miR-4465	0.00133788	0.000854792
m1048	hsa-miR-4466	0.0022298	0.00235068
m1049	hsa-miR-4467	0.00100341	0.000534245
m1050	hsa-miR-4468	0.00947667	0.00170958
m1051	hsa-miR-4469	0.00189533	0.00277807
m1052	hsa-miR-4470	0.00234129	0.00267123
m1053	hsa-miR-4471	0.00156086	0.00181643
m1054	hsa-miR-4472	0.0266462	0.163158
m1055	hsa-miR-4473	0.00401365	0.00406026
m1056	hsa-miR-4474-3p	0.00156086	0.000854792
m1057	hsa-miR-4474-5p	0.0022298	0.00160274
m1058	hsa-miR-4475	0.000445961	0.000534245
m1059	hsa-miR-4476	0.00167235	0.00149589
m1060	hsa-miR-4477a	0.00579749	0.00245753
m1061	hsa-miR-4477b	0.0189533	0.0152794
m1062	hsa-miR-4478	0.000445961	0.00106849
m1063	hsa-miR-4479	0.00100341	0.00106849
m1064	hsa-miR-448	0.000445961	0.00128219
m1065	hsa-miR-4480	0.00122639	0.00309862
m1066	hsa-miR-4481	0.00379067	0.00480821
m1067	hsa-miR-4482-3p	0.00524004	0.00470136
m1068	hsa-miR-4482-5p	0.0011149	0.00213698
m1069	hsa-miR-4483	0.152184	0.464473
m1070	hsa-miR-4484	0.00802729	0.0379314
m1071	hsa-miR-4485-3p	0.00245278	0.00480821
m1072	hsa-miR-4485-5p	0.000445961	0.000534245
m1073	hsa-miR-4486	0.000334471	0.000534245
m1074	hsa-miR-4487	0.00144937	0.000747943
m1075	hsa-miR-4488	0.00178384	0.000641094
m1076	hsa-miR-4489	0.000891921	0.00106849
m1077	hsa-miR-4490	0.000445961	0.000641094
m1078	hsa-miR-4491	0.000334471	0.00149589
m1079	hsa-miR-4492	0.0034562	0.00149589
m1080	hsa-miR-4493	0.00869623	0.00630409
m1081	hsa-miR-4494	0.000780431	0.00128219
m1082	hsa-miR-4495	0.000891921	0.00213698
m1083	hsa-miR-4496	0.00356769	0.00203013
m1084	hsa-miR-4497	0.0011149	0.00203013
m1085	hsa-miR-4498	0.000557451	0.000961641
m1086	hsa-miR-4499	0.000557451	0.00106849
m1087	hsa-miR-449a	0.00412514	0.00491506
m1088	hsa-miR-449b-3p	0.00122639	0.00181643
m1089	hsa-miR-449b-5p	0.00178384	0.00138904
m1090	hsa-miR-449c-3p	0.0134903	0.0196602
m1091	hsa-miR-449c-5p	0.00323322	0.0197671
m1092	hsa-miR-4500	0.00512855	0.00245753
m1093	hsa-miR-4501	0.0333356	0.0555615
m1094	hsa-miR-4502	0.00780431	0.00715888
m1095	hsa-miR-4503	0.00735835	0.00128219
m1096	hsa-miR-4504	0.00278725	0.00245753
m1097	hsa-miR-4505	0.000891921	0.00138904
m1098	hsa-miR-4506	0.000891921	0.000961641
m1099	hsa-miR-4507	0.000334471	0.000427396
m1100	hsa-miR-4508	0.000445961	0.000427396
m1101	hsa-miR-4509	0.00100341	0.000854792
m1102	hsa-miR-450a-1-3p	0.0171695	0.0122876
m1103	hsa-miR-450a-2-3p	0.00713537	0.00491506
m1104	hsa-miR-450a-5p	0.0409169	0.0177369
m1105	hsa-miR-450b-3p	0.00245278	0.00267123
m1106	hsa-miR-450b-5p	0.367249	0.174805
m1107	hsa-miR-4510	0.00468259	0.00705204
m1108	hsa-miR-4511	0.00813878	0.00299177
m1109	hsa-miR-4512	0.000891921	0.00106849
m1110	hsa-miR-4513	0.00022298	0.00149589
m1111	hsa-miR-4514	0.00100341	0.00309862
m1112	hsa-miR-4515	0.00189533	0.00406026
m1113	hsa-miR-4516	0.000334471	0.00106849
m1114	hsa-miR-4517	0.00981114	0.00331232
m1115	hsa-miR-4518	0.00401365	0.00769313
m1116	hsa-miR-4519	0.00245278	0.00299177
m1117	hsa-miR-451a	0.00735835	0.0100438
m1118	hsa-miR-451b	0.00200682	0.00427396
m1119	hsa-miR-4520-2-3p	0.00167235	0.00267123
m1120	hsa-miR-4520-3p	0.000891921	0.00149589
m1121	hsa-miR-4520-5p	0.000668941	0.000747943
m1122	hsa-miR-4521	0.0332241	0.0449834
m1123	hsa-miR-4522	0.00133788	0.00181643
m1124	hsa-miR-4523	0.00189533	0.00138904
m1125	hsa-miR-452-3p	0.0011149	0.00160274
m1126	hsa-miR-4524a-3p	0.00022298	0.000961641
m1127	hsa-miR-4524a-5p	0.00746984	0.00320547
m1128	hsa-miR-4524b-3p	0.00479408	0.00117534
m1129	hsa-miR-4524b-5p	0.00100341	0.00203013
m1130	hsa-miR-4525	0.000891921	0.00106849
m1131	hsa-miR-452-5p	0.228332	0.181109
m1132	hsa-miR-4526	0.000780431	0.000747943
m1133	hsa-miR-4527	0.00167235	0.00106849
m1134	hsa-miR-4528	0.0220751	0.00854792
m1135	hsa-miR-4529-5p	0.00724686	0.0050219
m1136	hsa-miR-4530	0.000334471	0.000854792
m1137	hsa-miR-4531	0.00100341	0.00138904
m1138	hsa-miR-4532	0.0045711	0.00224383
m1139	hsa-miR-4533	0.00245278	0.000747943
m1140	hsa-miR-4534	0.00022298	0.000213698
m1141	hsa-miR-4535	0.000891921	0.00149589
m1142	hsa-miR-4536-3p	0.000668941	0.000534245
m1143	hsa-miR-4536-5p	0.000668941	0.000747943
m1144	hsa-miR-4537	0.00144937	0.00128219
m1145	hsa-miR-4538	0.0022298	0.00149589
m1146	hsa-miR-4539	0.000334471	0.000427396
m1147	hsa-miR-4540	0.00100341	0.000854792
m1148	hsa-miR-454-3p	1.50166	1.25206
m1149	hsa-miR-454-5p	0.0517314	0.0685971
m1150	hsa-miR-455-3p	0.150623	0.129074
m1151	hsa-miR-455-5p	0.836399	0.555829
m1152	hsa-miR-4632-3p	0.000668941	0.000534245
m1153	hsa-miR-4632-5p	0.000557451	0.00138904
m1154	hsa-miR-4633-3p	0.000668941	0.00117534
m1155	hsa-miR-4634	0.0887462	0.145422
m1156	hsa-miR-4635	0.00211831	0.00534245
m1157	hsa-miR-4636	0.00702388	0.00438081
m1158	hsa-miR-4637	0.00301023	0.00149589
m1159	hsa-miR-4638-3p	0.0022298	0.00299177
m1160	hsa-miR-4638-5p	0.000668941	0.00149589
m1161	hsa-miR-4639-3p	0.000891921	0.00138904
m1162	hsa-miR-4639-5p	0.00301023	0.00406026
m1163	hsa-miR-4640-3p	0.00100341	0.00128219
m1164	hsa-miR-4640-5p	0.000668941	0.000534245
m1165	hsa-miR-4641	0.000780431	0.000641094
m1166	hsa-miR-4642	0.00278725	0.00299177
m1167	hsa-miR-4643	0.00267576	0.00267123
m1168	hsa-miR-4644	0.00312172	0.00341917
m1169	hsa-miR-4645-3p	0.0191763	0.0114328
m1170	hsa-miR-4645-5p	0.00356769	0.00138904
m1171	hsa-miR-4646-3p	0.000334471	0.000641094
m1172	hsa-miR-4646-5p	0.000445961	0.00117534
m1173	hsa-miR-4647	0.00211831	0.00192328
m1174	hsa-miR-4648	0.00267576	0.00138904
m1175	hsa-miR-4649-3p	0.00011149	0.000106849
m1176	hsa-miR-4649-5p	0.000891921	0.00149589
m1177	hsa-miR-4650-3p	0.00144937	0.00106849
m1178	hsa-miR-4650-5p	0.00624345	0.00192328
m1179	hsa-miR-4651	0.000557451	0.00149589
m1180	hsa-miR-4652-3p	0.00691239	0.00598355
m1181	hsa-miR-4652-5p	0.00178384	0.00491506
m1182	hsa-miR-4653-3p	0.00289874	0.00320547
m1183	hsa-miR-4653-5p	0.00245278	0.00181643
m1184	hsa-miR-4654	0.00167235	0.00277807
m1185	hsa-miR-4655-3p	0.00189533	0.00170958
m1186	hsa-miR-4655-5p	0.0011149	0.00181643
m1187	hsa-miR-4656	0.000780431	0.000320547
m1188	hsa-miR-4657	0.000891921	0.00138904
m1189	hsa-miR-4658	0.00925368	0.00641094
m1190	hsa-miR-4659a-3p	0.00501706	0.00406026
m1191	hsa-miR-4659a-5p	0.00691239	0.00149589
m1192	hsa-miR-4659b-3p	0.00167235	0.00331232
m1193	hsa-miR-4659b-5p	0.00144937	0.00128219
m1194	hsa-miR-466	0.00267576	0.00138904
m1195	hsa-miR-4660	0.00512855	0.00897532
m1196	hsa-miR-4661-5p	0.0129329	0.0119671
m1197	hsa-miR-4662a-3p	0.0022298	0.00160274
m1198	hsa-miR-4662a-5p	0.00947667	0.00854792
m1199	hsa-miR-4663	0.00144937	0.000641094
m1200	hsa-miR-4664-3p	0.000780431	0.00224383
m1201	hsa-miR-4664-5p	0.0068009	0.00416711
m1202	hsa-miR-4665-3p	0.000445961	0.000854792
m1203	hsa-miR-4665-5p	0.000780431	0.00117534
m1204	hsa-miR-4666a-3p	0.000780431	0.000854792
m1205	hsa-miR-4666b	0.0034562	0.00299177
m1206	hsa-miR-4667-3p	0.000780431	0.00160274
m1207	hsa-miR-4667-5p	0.00200682	0.00416711
m1208	hsa-miR-4668-3p	0.00379067	0.00406026
m1209	hsa-miR-4668-5p	0.00780431	0.0215835
m1210	hsa-miR-4669	0.000780431	0.00117534
m1211	hsa-miR-4670-3p	0.0011149	0.00128219
m1212	hsa-miR-4670-5p	0.00100341	0.000961641
m1213	hsa-miR-4671-3p	0.00312172	0.00331232
m1214	hsa-miR-4671-5p	0.00100341	0.000747943
m1215	hsa-miR-4672	0.0011149	0.00309862
m1216	hsa-miR-4673	0.00156086	0.00170958
m1217	hsa-miR-4674	0.000334471	0.00117534
m1218	hsa-miR-4675	0.000780431	0.00128219
m1219	hsa-miR-4676-3p	0.00379067	0.00448766
m1220	hsa-miR-4676-5p	0.00156086	0.00170958
m1221	hsa-miR-4677-3p	0.0311058	0.0306657
m1222	hsa-miR-4677-5p	0.0154971	0.0153863
m1223	hsa-miR-4678	0.00289874	0.00181643
m1224	hsa-miR-4679	0.0244163	0.00470136
m1225	hsa-miR-4680-3p	0.194996	0.0137835
m1226	hsa-miR-4680-5p	0.00323322	0.00779998
m1227	hsa-miR-4681	0.00579749	0.00170958
m1228	hsa-miR-4682	0.00512855	0.00192328
m1229	hsa-miR-4683	0.000445961	0.00149589
m1230	hsa-miR-4684-3p	0.00267576	0.00320547
m1231	hsa-miR-4684-5p	0.000891921	0.00256438
m1232	hsa-miR-4685-3p	0.000334471	0.00181643
m1233	hsa-miR-4685-5p	0.00312172	0.00128219
m1234	hsa-miR-4686	0.00122639	0.00235068
m1235	hsa-miR-4687-3p	0.000557451	0.000961641
m1236	hsa-miR-4687-5p	0.00780431	0.00352602
m1237	hsa-miR-4688	0.000668941	0.00138904
m1238	hsa-miR-4689	0.000445961	0.000961641
m1239	hsa-miR-4690-3p	0.000445961	0.000854792
m1240	hsa-miR-4690-5p	0.00011149	0.000961641
m1241	hsa-miR-4691-3p	0.00167235	0.00117534
m1242	hsa-miR-4691-5p	0.0011149	0.000747943
m1243	hsa-miR-4692	0.000780431	0.000534245
m1244	hsa-miR-4693-3p	0.00301023	0.00256438
m1245	hsa-miR-4693-5p	0.00256427	0.00619724
m1246	hsa-miR-4694-3p	0.00144937	0.00149589
m1247	hsa-miR-4694-5p	0.00144937	0.00235068
m1248	hsa-miR-4695-3p	0.00245278	0.00245753
m1249	hsa-miR-4695-5p	0.000557451	0.00149589
m1250	hsa-miR-4696	0.000445961	0.00138904
m1251	hsa-miR-4697-3p	0.000668941	0.000747943
m1252	hsa-miR-4697-5p	0.000891921	0.00106849
m1253	hsa-miR-4698	0.00189533	0.000854792
m1254	hsa-miR-4699-3p	0.00122639	0.00192328
m1255	hsa-miR-4699-5p	0.00100341	0.000747943
m1256	hsa-miR-4700-3p	0.0289874	0.000961641
m1257	hsa-miR-4700-5p	0.00691239	0.00288492
m1258	hsa-miR-4701-3p	0.00133788	0.00117534
m1259	hsa-miR-4701-5p	0.00100341	0.00213698
m1260	hsa-miR-4703-3p	0.000668941	0.000320547
m1261	hsa-miR-4703-5p	0.00535153	0.00341917
m1262	hsa-miR-4704-3p	0.00156086	0.00181643
m1263	hsa-miR-4704-5p	0.00100341	0.000747943
m1264	hsa-miR-4705	0.0034562	0.00459451
m1265	hsa-miR-4706	0.000557451	0.00149589
m1266	hsa-miR-4707-3p	0.00189533	0.00662464
m1267	hsa-miR-4707-5p	0.00167235	0.00170958
m1268	hsa-miR-4708-3p	0.00100341	0.00213698
m1269	hsa-miR-4709-3p	0.00178384	0.000747943
m1270	hsa-miR-4709-5p	0.00301023	0.00309862
m1271	hsa-miR-4710	0.00289874	0.000854792
m1272	hsa-miR-4711-3p	0.00100341	0.00192328
m1273	hsa-miR-4711-5p	0.000780431	0.00138904
m1274	hsa-miR-4712-3p	0.00122639	0.000641094
m1275	hsa-miR-4712-5p	0.0022298	0.00245753
m1276	hsa-miR-4713-3p	0.00167235	0.0052356
m1277	hsa-miR-4713-5p	0.00256427	0.00373972
m1278	hsa-miR-4714-3p	0.00289874	0.00459451
m1279	hsa-miR-4714-5p	0.00100341	0.00138904
m1280	hsa-miR-4715-3p	0.00133788	0.00106849
m1281	hsa-miR-4715-5p	0.000445961	0.00106849
m1282	hsa-miR-4716-3p	0.00289874	0.00170958
m1283	hsa-miR-4716-5p	0.00200682	0.00288492
m1284	hsa-miR-4717-3p	0.00022298	0.00106849
m1285	hsa-miR-4717-5p	0.000668941	0.00106849
m1286	hsa-miR-4718	0.00289874	0.00245753
m1287	hsa-miR-4719	0.00144937	0.00245753
m1288	hsa-miR-4720-3p	0.0574174	0.0050219
m1289	hsa-miR-4720-5p	0.00167235	0.00106849
m1290	hsa-miR-4721	0.0140478	0.0242547
m1291	hsa-miR-4722-3p	0.00011149	0.000106849
m1292	hsa-miR-4722-5p	0.00167235	0.00106849
m1293	hsa-miR-4723-3p	0.000780431	0.00160274
m1294	hsa-miR-4723-5p	0.0138248	0.00897532
m1295	hsa-miR-4724-3p	0.00245278	0.00117534
m1296	hsa-miR-4724-5p	0.00390216	0.00203013
m1297	hsa-miR-4725-3p	0.0177269	0.00737258
m1298	hsa-miR-4725-5p	0.00133788	0.00170958
m1299	hsa-miR-4726-3p	0.00245278	0.00203013
m1300	hsa-miR-4726-5p	0.000891921	0.00181643
m1301	hsa-miR-4727-3p	0.0034562	0.00160274
m1302	hsa-miR-4727-5p	0.000891921	0.00138904
m1303	hsa-miR-4728-3p	0.000780431	0.000961641
m1304	hsa-miR-4728-5p	0.000780431	0.000427396
m1305	hsa-miR-4729	0.11595	0.254194
m1306	hsa-miR-4730	0.00278725	0.00256438
m1307	hsa-miR-4731-3p	0.000668941	0.00235068
m1308	hsa-miR-4731-5p	0.000557451	0.000427396
m1309	hsa-miR-4732-3p	0.00122639	0.00224383
m1310	hsa-miR-4732-5p	0.00981114	0.0149589
m1311	hsa-miR-4733-3p	0.00100341	0.00117534
m1312	hsa-miR-4733-5p	0.000891921	0.00138904
m1313	hsa-miR-4734	0.000891921	0.00117534
m1314	hsa-miR-4735-3p	0.00156086	0.000854792
m1315	hsa-miR-4735-5p	0.00590898	0.00277807
m1316	hsa-miR-4736	0.00011149	0.000106849
m1317	hsa-miR-4737	0.00122639	0.00224383
m1318	hsa-miR-4738-3p	0.00122639	0.000961641
m1319	hsa-miR-4738-5p	0.00312172	0.00320547
m1320	hsa-miR-4739	0.000668941	0.000320547
m1321	hsa-miR-4740-3p	0.000780431	0.00245753
m1322	hsa-miR-4740-5p	0.00144937	0.00192328
m1323	hsa-miR-4741	0.0011149	0.00149589
m1324	hsa-miR-4742-3p	0.00713537	0.00619724
m1325	hsa-miR-4742-5p	0.0022298	0.00203013
m1326	hsa-miR-4743-3p	0.00379067	0.00341917
m1327	hsa-miR-4743-5p	0.000668941	0.000747943
m1328	hsa-miR-4744	0.00200682	0.00331232
m1329	hsa-miR-4745-3p	0.000334471	0.00213698
m1330	hsa-miR-4745-5p	0.00200682	0.00117534
m1331	hsa-miR-4746-3p	0.000891921	0.000961641
m1332	hsa-miR-4746-5p	0.0022298	0.00299177
m1333	hsa-miR-4747-3p	0.000445961	0.00106849
m1334	hsa-miR-4747-5p	0.000557451	0.000961641
m1335	hsa-miR-4748	0.00167235	0.00181643
m1336	hsa-miR-4749-3p	0.00011149	0.000106849
m1337	hsa-miR-4749-5p	0.000891921	0.00138904
m1338	hsa-miR-4750-3p	0.000557451	0.000320547
m1339	hsa-miR-4750-5p	0.022521	0.00203013
m1340	hsa-miR-4751	0.000780431	0.000747943
m1341	hsa-miR-4752	0.00356769	0.00448766
m1342	hsa-miR-4753-3p	0.0022298	0.00160274
m1343	hsa-miR-4753-5p	0.00267576	0.00341917
m1344	hsa-miR-4754	0.0110375	0.00747943
m1345	hsa-miR-4755-3p	0.00189533	0.000961641
m1346	hsa-miR-4755-5p	0.0011149	0.00128219
m1347	hsa-miR-4756-3p	0.000668941	0.000961641
m1348	hsa-miR-4756-5p	0.00011149	0.000641094
m1349	hsa-miR-4757-3p	0.00167235	0.00181643
m1350	hsa-miR-4757-5p	0.00122639	0.00267123
m1351	hsa-miR-4758-3p	0.000780431	0.000427396
m1352	hsa-miR-4758-5p	0.000557451	0.000534245
m1353	hsa-miR-4759	0.00891921	0.0050219
m1354	hsa-miR-4760-3p	0.0022298	0.00213698
m1355	hsa-miR-4760-5p	0.00334471	0.00149589
m1356	hsa-miR-4761-3p	0.00122639	0.000961641
m1357	hsa-miR-4761-5p	0.000445961	0.00117534
m1358	hsa-miR-4762-3p	0.00334471	0.00352602
m1359	hsa-miR-4762-5p	0.00590898	0.00267123
m1360	hsa-miR-4763-3p	0.00011149	0.000427396
m1361	hsa-miR-4763-5p	0.000445961	0.00138904
m1362	hsa-miR-4764-3p	0.00234129	0.00341917
m1363	hsa-miR-4764-5p	0.0011149	0.00235068
m1364	hsa-miR-4765	0.00200682	0.00235068
m1365	hsa-miR-4766-3p	0.0125984	0.011326
m1366	hsa-miR-4766-5p	0.00802729	0.00790683
m1367	hsa-miR-4767	0.000668941	0.00117534
m1368	hsa-miR-4768-3p	0.00245278	0.00309862
m1369	hsa-miR-4768-5p	0.000780431	0.000747943
m1370	hsa-miR-4769-3p	0.00211831	0.00373972
m1371	hsa-miR-4769-5p	0.00156086	0.00235068
m1372	hsa-miR-4770	0.000668941	0.00192328
m1373	hsa-miR-4771	0.0447076	0.00384656
m1374	hsa-miR-4772-3p	0.0206257	0.0274602
m1375	hsa-miR-4772-5p	0.011818	0.00331232
m1376	hsa-miR-4773	0.000445961	0.00149589
m1377	hsa-miR-4774-3p	0.0011149	0.000427396
m1378	hsa-miR-4774-5p	0.00167235	0.00149589
m1379	hsa-miR-4775	0.0311058	0.0248958
m1380	hsa-miR-4776-3p	0.000445961	0.000534245
m1381	hsa-miR-4776-5p	0.000780431	0.000427396
m1382	hsa-miR-4777-3p	0.00156086	0.00117534
m1383	hsa-miR-4777-5p	0.000557451	0.000534245
m1384	hsa-miR-4778-3p	0.0157201	0.0204082
m1385	hsa-miR-4778-5p	0.0068009	0.00790683
m1386	hsa-miR-4779	0.00200682	0.00149589
m1387	hsa-miR-4780	0.00412514	0.0054493
m1388	hsa-miR-4781-3p	0.00301023	0.00363287
m1389	hsa-miR-4781-5p	0.00234129	0.00609039
m1390	hsa-miR-4782-3p	0.0022298	0.00138904
m1391	hsa-miR-4782-5p	0.00668941	0.00651779
m1392	hsa-miR-4783-3p	0.000891921	0.00149589
m1393	hsa-miR-4783-5p	0.000557451	0.00106849
m1394	hsa-miR-4784	0.0481638	0.0798162
m1395	hsa-miR-4785	0.00245278	0.00256438
m1396	hsa-miR-4786-3p	0.00234129	0.00235068
m1397	hsa-miR-4786-5p	0.0193993	0.00983011
m1398	hsa-miR-4787-3p	0.000445961	0.00117534
m1399	hsa-miR-4787-5p	0.00011149	0.000747943
m1400	hsa-miR-4788	0.00167235	0.00341917
m1401	hsa-miR-4789-3p	0.00245278	0.00438081
m1402	hsa-miR-4789-5p	0.00144937	0.000854792
m1403	hsa-miR-4790-3p	0.00022298	0.000320547
m1404	hsa-miR-4790-5p	0.00133788	0.00149589
m1405	hsa-miR-4791	0.0108145	0.00715888
m1406	hsa-miR-4792	0.000891921	0.00213698
m1407	hsa-miR-4793-3p	0.00144937	0.00160274
m1408	hsa-miR-4793-5p	0.00234129	0.00459451
m1409	hsa-miR-4794	0.00122639	0.00235068
m1410	hsa-miR-4795-3p	0.00189533	0.00373972
m1411	hsa-miR-4795-5p	0.00167235	0.00149589
m1412	hsa-miR-4796-3p	0.00412514	0.00256438
m1413	hsa-miR-4796-5p	0.00234129	0.00267123
m1414	hsa-miR-4797-3p	0.00156086	0.00213698
m1415	hsa-miR-4798-3p	0.00100341	0.000427396
m1416	hsa-miR-4798-5p	0.00156086	0.00373972
m1417	hsa-miR-4799-3p	0.00301023	0.000534245
m1418	hsa-miR-4799-5p	0.00100341	0.000534245
m1419	hsa-miR-4800-3p	0.00356769	0.00555615
m1420	hsa-miR-4800-5p	0.00434812	0.00651779
m1421	hsa-miR-4801	0.00479408	0.00170958
m1422	hsa-miR-4802-3p	0.00301023	0.00235068
m1423	hsa-miR-4802-5p	0.0011149	0.00106849
m1424	hsa-miR-4803	0.00367918	0.00299177
m1425	hsa-miR-4804-3p	0.0107031	0.0126082
m1426	hsa-miR-4804-5p	0.00211831	0.00320547
m1427	hsa-miR-483-3p	0.00802729	0.0159205
m1428	hsa-miR-483-5p	0.00200682	0.00363287
m1429	hsa-miR-484	0.118626	0.218827
m1430	hsa-miR-485-3p	0.0881887	0.178545
m1431	hsa-miR-485-5p	0.00836176	0.0114328
m1432	hsa-miR-486-3p	0.000668941	0.000961641
m1433	hsa-miR-486-5p	0.00256427	0.00438081
m1434	hsa-miR-487a-3p	0.0262002	0.0298109
m1435	hsa-miR-487a-5p	0.00445961	0.00576985
m1436	hsa-miR-487b-3p	0.250853	0.344054
m1437	hsa-miR-487b-5p	0.00546302	0.00983011
m1438	hsa-miR-488-3p	0.00178384	0.00245753
m1439	hsa-miR-488-5p	0.00245278	0.00203013
m1440	hsa-miR-489-3p	0.00122639	0.000213698
m1441	hsa-miR-489-5p	0.00100341	0.00106849
m1442	hsa-miR-490-3p	0.00423663	0.00149589
m1443	hsa-miR-490-5p	0.000780431	0.000427396
m1444	hsa-miR-491-3p	0.0107031	0.00961641
m1445	hsa-miR-491-5p	0.0327781	0.0407095
m1446	hsa-miR-492	0.00323322	0.00128219
m1447	hsa-miR-493-3p	0.272259	0.218186
m1448	hsa-miR-493-5p	0.422213	0.43947
m1449	hsa-miR-494-3p	0.652441	0.643552
m1450	hsa-miR-494-5p	0.00613196	0.00512875
m1451	hsa-miR-495-3p	0.0517314	0.0372903
m1452	hsa-miR-495-5p	0.0181729	0.0184849
m1453	hsa-miR-496	0.022521	0.0268191
m1454	hsa-miR-497-3p	0.0128214	0.0144246
m1455	hsa-miR-497-5p	0.322207	0.262955
m1456	hsa-miR-498	0.00211831	0.000961641
m1457	hsa-miR-4999-3p	0.00278725	0.00320547
m1458	hsa-miR-4999-5p	0.00189533	0.00106849
m1459	hsa-miR-499a-3p	0.00100341	0.000534245
m1460	hsa-miR-499a-5p	0.0011149	0.00138904
m1461	hsa-miR-499b-3p	0.0034562	0.0119671
m1462	hsa-miR-499b-5p	0.00379067	0.00438081
m1463	hsa-miR-5000-3p	0.0011149	0.00299177
m1464	hsa-miR-5000-5p	0.0022298	0.00160274
m1465	hsa-miR-5001-3p	0.00847325	0.0130356
m1466	hsa-miR-5001-5p	0.000780431	0.00149589
m1467	hsa-miR-5002-3p	0.0011149	0.000961641
m1468	hsa-miR-5002-5p	0.00780431	0.00609039
m1469	hsa-miR-5003-3p	0.00992263	0.00373972
m1470	hsa-miR-5003-5p	0.00256427	0.00203013
m1471	hsa-miR-5004-3p	0.00802729	0.0119671
m1472	hsa-miR-5004-5p	0.00133788	0.000961641
m1473	hsa-miR-5006-3p	0.00535153	0.00619724
m1474	hsa-miR-5006-5p	0.00144937	0.000747943
m1475	hsa-miR-5007-3p	0.0165005	0.00737258
m1476	hsa-miR-5007-5p	0.00200682	0.00192328
m1477	hsa-miR-5008-3p	0.00022298	0.000961641
m1478	hsa-miR-5008-5p	0.00144937	0.00138904
m1479	hsa-miR-5009-3p	0.00401365	0.00683834
m1480	hsa-miR-5009-5p	0.005686	0.00181643
m1481	hsa-miR-500a-3p	0.040025	0.054493
m1482	hsa-miR-500a-5p	0.0149397	0.0128219
m1483	hsa-miR-500b-3p	0.00167235	0.00448766
m1484	hsa-miR-500b-5p	0.0439271	0.0454108
m1485	hsa-miR-5010-3p	0.00301023	0.00416711
m1486	hsa-miR-5010-5p	0.00189533	0.00128219
m1487	hsa-miR-5011-5p	0.011372	0.0196602
m1488	hsa-miR-501-3p	0.0122639	0.0214767
m1489	hsa-miR-501-5p	0.0489442	0.0687039
m1490	hsa-miR-502-3p	0.0354539	0.0442355
m1491	hsa-miR-502-5p	0.00668941	0.00662464
m1492	hsa-miR-503-3p	0.02319	0.00715888
m1493	hsa-miR-503-5p	0.533703	0.230794
m1494	hsa-miR-504-3p	0.000891921	0.00160274
m1495	hsa-miR-504-5p	0.00178384	0.00170958
m1496	hsa-miR-5047	0.00178384	0.00395341
m1497	hsa-miR-505-3p	0.111379	0.103857
m1498	hsa-miR-505-5p	0.0422548	0.0105781
m1499	hsa-miR-506-3p	0.000668941	0.000961641
m1500	hsa-miR-506-5p	0.00245278	0.000961641
m1501	hsa-miR-507	0.00200682	0.00245753
m1502	hsa-miR-508-3p	0.00211831	0.00277807
m1503	hsa-miR-508-5p	0.00178384	0.00341917
m1504	hsa-miR-5087	0.00189533	0.00299177
m1505	hsa-miR-5088-3p	0.000668941	0.00106849
m1506	hsa-miR-5088-5p	0.00167235	0.00288492
m1507	hsa-miR-5089-3p	0.00144937	0.00245753
m1508	hsa-miR-5089-5p	0.0022298	0.00416711
m1509	hsa-miR-5090	0.00122639	0.00149589
m1510	hsa-miR-5091	0.00267576	0.00427396
m1511	hsa-miR-5092	0.000668941	0.00149589
m1512	hsa-miR-5093	0.00100341	0.00149589
m1513	hsa-miR-509-3p	0.000557451	0.000641094
m1514	hsa-miR-5094	0.00301023	0.00352602
m1515	hsa-miR-5095	0.0138248	0.00245753
m1516	hsa-miR-509-5p	0.00278725	0.00235068
m1517	hsa-miR-5096	0.00657792	0.0220109
m1518	hsa-miR-5100	0.0192878	0.011326
m1519	hsa-miR-510-3p	1.36876	0.658724
m1520	hsa-miR-510-5p	0.00100341	0.00106849
m1521	hsa-miR-511-3p	0.00211831	0.00224383
m1522	hsa-miR-511-5p	0.00334471	0.0054493
m1523	hsa-miR-512-3p	0.00278725	0.00138904
m1524	hsa-miR-512-5p	0.00535153	0.0105781
m1525	hsa-miR-513a-3p	0.00278725	0.00427396
m1526	hsa-miR-513a-5p	0.000557451	0.000641094
m1527	hsa-miR-513b-3p	0.00234129	0.00203013
m1528	hsa-miR-513b-5p	0.000445961	0.00160274
m1529	hsa-miR-513c-3p	0.00133788	0.000961641
m1530	hsa-miR-513c-5p	0.00100341	0.00235068
m1531	hsa-miR-514a-3p	0.000668941	0.000961641
m1532	hsa-miR-514a-5p	0.0045711	0.00876162
m1533	hsa-miR-514b-3p	0.000891921	0.000747943
m1534	hsa-miR-514b-5p	0.00122639	0.00181643
m1535	hsa-miR-515-3p	0.00144937	0.00149589
m1536	hsa-miR-515-5p	0.00100341	0.00277807
m1537	hsa-miR-516a-5p	0.00100341	0.000854792
m1538	hsa-miR-516b-3p	0.00245278	0.00299177
m1539	hsa-miR-516b-5p	0.00122639	0.000747943
m1540	hsa-miR-517-5p	0.00100341	0.000961641
m1541	hsa-miR-517a-3p	0.00022298	0.000641094
m1542	hsa-miR-517b-3p	0.00011149	0.00235068
m1543	hsa-miR-517c-3p	0.000668941	0.000106849
m1544	hsa-miR-5186	0.00546302	0.00373972
m1545	hsa-miR-5187-3p	0.00501706	0.00619724
m1546	hsa-miR-5187-5p	0.00156086	0.00224383
m1547	hsa-miR-5188	0.00445961	0.00352602
m1548	hsa-miR-5189-3p	0.0130444	0.00245753
m1549	hsa-miR-5189-5p	0.000780431	0.00149589
m1550	hsa-miR-518a-3p	0.0807189	0.0132493
m1551	hsa-miR-518b	0.00245278	0.00406026
m1552	hsa-miR-518c-3p	0.00256427	0.00534245
m1553	hsa-miR-518c-5p	0.000668941	0.000427396
m1554	hsa-miR-518d-3p	0.0102571	0.00267123
m1555	hsa-miR-518e-3p	0.00167235	0.00320547
m1556	hsa-miR-518e-5p	0.000557451	0.000961641
m1557	hsa-miR-518f-3p	0.00423663	0.00598355
m1558	hsa-miR-518f-5p	0.000334471	0.000320547
m1559	hsa-miR-5190	0.00122639	0.000854792
m1560	hsa-miR-5191	0.00256427	0.00149589
m1561	hsa-miR-5192	0.0011149	0.000747943
m1562	hsa-miR-5193	0.00189533	0.00309862
m1563	hsa-miR-5194	0.00144937	0.00224383
m1564	hsa-miR-5195-3p	0.00602047	0.0117534
m1565	hsa-miR-5195-5p	0.00144937	0.00149589
m1566	hsa-miR-5196-3p	0.00412514	0.00512875
m1567	hsa-miR-5196-5p	0.0200682	0.0286355
m1568	hsa-miR-5197-3p	0.00657792	0.0052356
m1569	hsa-miR-5197-5p	0.00490557	0.00512875
m1570	hsa-miR-519a-3p	0.000334471	0.000213698
m1571	hsa-miR-519a-5p	0.00011149	0.000106849
m1572	hsa-miR-519b-3p	0.00122639	0.000641094
m1573	hsa-miR-519c-3p	0.00245278	0.00117534
m1574	hsa-miR-519d-3p	0.000445961	0.00106849
m1575	hsa-miR-519d-5p	0.00189533	0.00288492
m1576	hsa-miR-519e-3p	0.00011149	0.000106849
m1577	hsa-miR-519e-5p	0.00278725	0.00235068
m1578	hsa-miR-520a-3p	0.000334471	0.00160274
m1579	hsa-miR-520a-5p	0.000668941	0.000106849
m1580	hsa-miR-520d-3p	0.00836176	0.00534245
m1581	hsa-miR-520d-5p	0.00100341	0.000961641
m1582	hsa-miR-520e	0.000334471	0.00128219
m1583	hsa-miR-520f-3p	0.00011149	0.000106849
m1584	hsa-miR-520f-5p	0.000557451	0.00128219
m1585	hsa-miR-520g-3p	0.00022298	0.000641094
m1586	hsa-miR-520g-5p	0.00100341	0.00106849
m1587	hsa-miR-520h	0.00825027	0.00747943
m1588	hsa-miR-522-3p	0.00122639	0.00138904
m1589	hsa-miR-522-5p	0.000334471	0.000213698
m1590	hsa-miR-523-3p	0.0228555	0.0277807
m1591	hsa-miR-524-5p	0.00100341	0.00181643
m1592	hsa-miR-525-3p	0.000445961	0.000427396
m1593	hsa-miR-525-5p	0.0022298	0.000961641
m1594	hsa-miR-526b-3p	0.00011149	0.000427396
m1595	hsa-miR-526b-5p	0.000891921	0.00117534
m1596	hsa-miR-532-3p	0.0131558	0.0217972
m1597	hsa-miR-532-5p	0.435592	0.519393
m1598	hsa-miR-539-3p	0.158316	0.124586
m1599	hsa-miR-539-5p	0.011149	0.00619724
m1600	hsa-miR-541-3p	0.00267576	0.00192328
m1601	hsa-miR-541-5p	0.00445961	0.00801368
m1602	hsa-miR-542-3p	0.342052	0.165616
m1603	hsa-miR-542-5p	0.0112605	0.00844107
m1604	hsa-miR-543	0.0953241	0.103857
m1605	hsa-miR-544a	0.0179499	0.0166684
m1606	hsa-miR-544b	0.00122639	0.00160274
m1607	hsa-miR-545-3p	0.00691239	0.00609039
m1608	hsa-miR-545-5p	0.00981114	0.00705204
m1609	hsa-miR-548-3p	0.000334471	0.00128219
m1610	hsa-miR-548a	0.0011149	0.00149589
m1611	hsa-miR-548a-3p	0.0129329	0.00651779
m1612	hsa-miR-548a-5p	0.00490557	0.00245753
m1613	hsa-miR-548ab	0.00144937	0.00288492
m1614	hsa-miR-548ac	0.00356769	0.00299177
m1615	hsa-miR-548ad-3p	0.00234129	0.00128219
m1616	hsa-miR-548ad-5p	0.0114835	0.016989
m1617	hsa-miR-548ae-3p	0.00423663	0.00309862
m1618	hsa-miR-548ae-5p	0.0011149	0.000747943
m1619	hsa-miR-548ag	0.00289874	0.00299177
m1620	hsa-miR-548ah-5p	0.000891921	0.000534245
m1621	hsa-miR-548ai	0.00122639	0.000534245
m1622	hsa-miR-548aj-3p	0.00200682	0.00203013
m1623	hsa-miR-548aj-5p	0.00312172	0.00267123
m1624	hsa-miR-548ak	0.000891921	0.000427396
m1625	hsa-miR-548al	0.00423663	0.00341917
m1626	hsa-miR-548am-3p	0.00245278	0.00160274
m1627	hsa-miR-548an	0.00936517	0.0052356
m1628	hsa-miR-548ao-3p	0.0276496	0.0300246
m1629	hsa-miR-548ao-5p	0.00557451	0.00427396
m1630	hsa-miR-548ap-3p/548t-3p/548aa	0.0482752	0.0434876
m1631	hsa-miR-548ap-5p/548j-5p	0.0333356	0.0311999
m1632	hsa-miR-548aq-3p	0.00613196	0.005663
m1633	hsa-miR-548aq-5p	0.00379067	0.00352602
m1634	hsa-miR-548ar-3p	0.00234129	0.00170958
m1635	hsa-miR-548ar-5p	0.00579749	0.00779998
m1636	hsa-miR-548as-3p	0.00981114	0.00940271
m1637	hsa-miR-548as-5p	0.00256427	0.00235068
m1638	hsa-miR-548at-3p	0.000668941	0.00117534
m1639	hsa-miR-548at-5p	0.00301023	0.00203013
m1640	hsa-miR-548au-5p/548c-5p/548o-5p/548am-5p	0.0295449	0.0230794
m1641	hsa-miR-548av-5p/548k	0.0355654	0.0389999
m1642	hsa-miR-548aw	0.0079158	0.00715888
m1643	hsa-miR-548ay-3p	0.00735835	0.00833422
m1644	hsa-miR-548ay-5p	0.00390216	0.00427396
m1645	hsa-miR-548az-3p	0.0011149	0.00203013
m1646	hsa-miR-548az-5p	0.00423663	0.00352602
m1647	hsa-miR-548b-3p	0.00278725	0.00277807
m1648	hsa-miR-548b-5p	0.00189533	0.00138904
m1649	hsa-miR-548ba	0.00189533	0.00160274
m1650	hsa-miR-548bb-3p	0.00379067	0.00267123
m1651	hsa-miR-548bb-5p	0.00445961	0.00181643
m1652	hsa-miR-548c-3p	0.00267576	0.00192328
m1653	hsa-miR-548d-3p	0.00401365	0.00491506
m1654	hsa-miR-548d-5p	0.0120409	0.0100438
m1655	hsa-miR-548e-3p	0.0272036	0.0221177
m1656	hsa-miR-548e-5p	0.0130444	0.00812053
m1657	hsa-miR-548f-3p	0.00590898	0.00897532
m1658	hsa-miR-548f-5p	0.0112605	0.00779998
m1659	hsa-miR-548g-3p	0.00780431	0.00715888
m1660	hsa-miR-548g-5p	0.00200682	0.00138904
m1661	hsa-miR-548h-3p	0.381296	0.42387
m1662	hsa-miR-548h-5p	0.0107031	0.00769313
m1663	hsa-miR-548i	0.00278725	0.00235068
m1664	hsa-miR-548j-3p	0.00178384	0.00256438
m1665	hsa-miR-548l	0.105693	0.194572
m1666	hsa-miR-548m	0.00245278	0.00106849
m1667	hsa-miR-548n	0.0185074	0.0156
m1668	hsa-miR-548o-3p	0.00323322	0.00128219
m1669	hsa-miR-548p	0.000780431	0.000641094
m1670	hsa-miR-548q	0.00289874	0.00352602
m1671	hsa-miR-548s	0.00312172	0.00128219
m1672	hsa-miR-548t-5p	0.00524004	0.0135698
m1673	hsa-miR-548u	0.0034562	0.00341917
m1674	hsa-miR-548v	0.00245278	0.00598355
m1675	hsa-miR-548w	0.00546302	0.00373972
m1676	hsa-miR-548x-5p	0.0011149	0.000427396
m1677	hsa-miR-548y	0.00167235	0.00128219
m1678	hsa-miR-548z	0.011595	0.00993696
m1679	hsa-miR-549a	0.00211831	0.00267123
m1680	hsa-miR-550a-3-5p	0.00167235	0.00203013
m1681	hsa-miR-550a-3p	0.00891921	0.0118602
m1682	hsa-miR-550a-5p	0.00156086	0.00235068
m1683	hsa-miR-550b-2-5p	0.00122639	0.000534245
m1684	hsa-miR-551a	0.0216291	0.0151726
m1685	hsa-miR-551b-3p	0.00100341	0.000747943
m1686	hsa-miR-551b-5p	0.00289874	0.00267123
m1687	hsa-miR-552-3p	0.00323322	0.00352602
m1688	hsa-miR-552-5p	0.00267576	0.00331232
m1689	hsa-miR-553	0.00813878	0.00438081
m1690	hsa-miR-554	0.00256427	0.00331232
m1691	hsa-miR-555	0.00379067	0.00897532
m1692	hsa-miR-556-3p	0.0401365	0.0362218
m1693	hsa-miR-556-5p	0.00423663	0.00213698
m1694	hsa-miR-557	0.00189533	0.00117534
m1695	hsa-miR-5571-3p	0.00200682	0.00235068
m1696	hsa-miR-5571-5p	0.00122639	0.00128219
m1697	hsa-miR-5572	0.00133788	0.000747943
m1698	hsa-miR-5579-3p	0.000334471	0.000961641
m1699	hsa-miR-5579-5p	0.00312172	0.00138904
m1700	hsa-miR-558	0.00200682	0.00747943
m1701	hsa-miR-5580-3p	0.00356769	0.00373972
m1702	hsa-miR-5580-5p	0.00312172	0.00309862
m1703	hsa-miR-5581-3p	0.00144937	0.00149589
m1704	hsa-miR-5581-5p	0.00245278	0.00245753
m1705	hsa-miR-5582-3p	0.00278725	0.00160274
m1706	hsa-miR-5582-5p	0.00189533	0.000320547
m1707	hsa-miR-5583-3p	0.0034562	0.00235068
m1708	hsa-miR-5583-5p	0.00133788	0.000747943
m1709	hsa-miR-5584-3p	0.00100341	0.00277807
m1710	hsa-miR-5584-5p	0.00423663	0.00363287
m1711	hsa-miR-5585-3p	0.00144937	0.00128219
m1712	hsa-miR-5585-5p	0.00479408	0.00224383
m1713	hsa-miR-5586-3p	0.00234129	0.00170958
m1714	hsa-miR-5586-5p	0.00858474	0.0133561
m1715	hsa-miR-5587-3p	0.000891921	0.000320547
m1716	hsa-miR-5587-5p	0.00133788	0.000854792
m1717	hsa-miR-5588-5p	0.0169465	0.00619724
m1718	hsa-miR-5589-3p	0.000668941	0.00235068
m1719	hsa-miR-5589-5p	0.000891921	0.000854792
m1720	hsa-miR-559	0.000668941	0.000427396
m1721	hsa-miR-5590-3p	0.000780431	0.000320547
m1722	hsa-miR-5590-5p	0.00412514	0.00192328
m1723	hsa-miR-5591-3p	0.0011149	0.00384656
m1724	hsa-miR-5591-5p	0.0806074	0.092745
m1725	hsa-miR-561-3p	0.0119294	0.0119671
m1726	hsa-miR-561-5p	0.0228555	0.0168821
m1727	hsa-miR-562	0.0158316	0.00395341
m1728	hsa-miR-563	0.00133788	0.000854792
m1729	hsa-miR-564	0.00122639	0.000534245
m1730	hsa-miR-566	0.00267576	0.00555615
m1731	hsa-miR-567	0.00780431	0.0220109
m1732	hsa-miR-568	0.00234129	0.00181643
m1733	hsa-miR-5680	0.00156086	0.00245753
m1734	hsa-miR-5681a	0.00746984	0.00192328
m1735	hsa-miR-5681b	0.00122639	0.00138904
m1736	hsa-miR-5682	0.00278725	0.00341917
m1737	hsa-miR-5683	0.00278725	0.00213698
m1738	hsa-miR-5684	0.0101456	0.00170958
m1739	hsa-miR-5685	0.00278725	0.00224383
m1740	hsa-miR-5687	0.000780431	0.00181643
m1741	hsa-miR-5688	0.0125984	0.00245753
m1742	hsa-miR-5689	0.00122639	0.00203013
m1743	hsa-miR-569	0.00713537	0.00203013
m1744	hsa-miR-5690	0.00367918	0.00203013
m1745	hsa-miR-5691	0.00133788	0.00170958
m1746	hsa-miR-5692a	0.00312172	0.00715888
m1747	hsa-miR-5692b	0.00947667	0.00747943
m1748	hsa-miR-5692c	0.000445961	0.000641094
m1749	hsa-miR-5693	0.00256427	0.00160274
m1750	hsa-miR-5694	0.040248	0.0108986
m1751	hsa-miR-5695	0.03367	0.0337643
m1752	hsa-miR-5696	0.00356769	0.00395341
m1753	hsa-miR-5697	0.00144937	0.00149589
m1754	hsa-miR-5698	0.00256427	0.00106849
m1755	hsa-miR-5699-3p	0.0151627	0.0102575
m1756	hsa-miR-5699-5p	0.00780431	0.00534245
m1757	hsa-miR-5700	0.0068009	0.00395341
m1758	hsa-miR-5701	0.00657792	0.0054493
m1759	hsa-miR-5702	0.00200682	0.00117534
m1760	hsa-miR-5703	0.000668941	0.00181643
m1761	hsa-miR-570-3p	0.00802729	0.00555615
m1762	hsa-miR-5704	0.0022298	0.00352602
m1763	hsa-miR-5705	0.000557451	0.00224383
m1764	hsa-miR-570-5p	0.000668941	0.00160274
m1765	hsa-miR-5706	0.00590898	0.00619724
m1766	hsa-miR-5707	0.00189533	0.00288492
m1767	hsa-miR-5708	0.000557451	0.000854792
m1768	hsa-miR-571	0.000668941	0.000320547
m1769	hsa-miR-572	0.000445961	0.00213698
m1770	hsa-miR-573	0.00668941	0.00619724
m1771	hsa-miR-5739	0.00167235	0.00149589
m1772	hsa-miR-574-3p	0.112048	0.112619
m1773	hsa-miR-574-5p	0.195108	0.17566
m1774	hsa-miR-575	0.000668941	0.00160274
m1775	hsa-miR-576-3p	0.0201797	0.0207287
m1776	hsa-miR-576-5p	0.324994	0.350465
m1777	hsa-miR-577	0.00144937	0.00160274
m1778	hsa-miR-578	0.00847325	0.00619724
m1779	hsa-miR-5787	0.00011149	0.000427396
m1780	hsa-miR-579-3p	0.0108145	0.0144246
m1781	hsa-miR-579-5p	0.00267576	0.00491506
m1782	hsa-miR-580-3p	0.0105916	0.00918902
m1783	hsa-miR-580-5p	0.00312172	0.00288492
m1784	hsa-miR-581	0.00635494	0.00470136
m1785	hsa-miR-582-3p	0.102571	0.0711614
m1786	hsa-miR-582-5p	0.0314402	0.0186986
m1787	hsa-miR-583	0.00356769	0.00181643
m1788	hsa-miR-584-3p	0.0079158	0.035367
m1789	hsa-miR-584-5p	0.36513	0.44118
m1790	hsa-miR-585-3p	0.00156086	0.000427396
m1791	hsa-miR-585-5p	0.000668941	0.000961641
m1792	hsa-miR-586	0.00546302	0.0173095
m1793	hsa-miR-587	0.000668941	0.00117534
m1794	hsa-miR-588	0.00312172	0.00181643
m1795	hsa-miR-589-3p	0.0105916	0.0115397
m1796	hsa-miR-589-5p	0.0419203	0.0481889
m1797	hsa-miR-590-3p	0.733828	0.563735
m1798	hsa-miR-590-5p	0.0596472	0.0426328
m1799	hsa-miR-591	0.00256427	0.00309862
m1800	hsa-miR-592	0.00122639	0.00267123
m1801	hsa-miR-593-3p	0.00312172	0.00181643
m1802	hsa-miR-593-5p	0.00301023	0.00309862
m1803	hsa-miR-595	0.000445961	0.00128219
m1804	hsa-miR-596	0.00144937	0.00170958
m1805	hsa-miR-597-3p	0.00445961	0.00576985
m1806	hsa-miR-597-5p	0.0045711	0.00459451
m1807	hsa-miR-598-3p	0.158762	0.15258
m1808	hsa-miR-598-5p	0.00100341	0.00170958
m1809	hsa-miR-599	0.00847325	0.0457314
m1810	hsa-miR-600	0.000445961	0.00138904
m1811	hsa-miR-601	0.00167235	0.00149589
m1812	hsa-miR-602	0.000891921	0.000854792
m1813	hsa-miR-603	0.00267576	0.00203013
m1814	hsa-miR-604	0.000891921	0.00117534
m1815	hsa-miR-605-3p	0.00289874	0.00128219
m1816	hsa-miR-605-5p	0.00200682	0.00106849
m1817	hsa-miR-606	0.0108145	0.0153863
m1818	hsa-miR-6068	0.00133788	0.00106849
m1819	hsa-miR-6069	0.00356769	0.00299177
m1820	hsa-miR-607	0.00367918	0.00395341
m1821	hsa-miR-6070	0.00178384	0.00128219
m1822	hsa-miR-6071	0.0234129	0.0228657
m1823	hsa-miR-6072	0.00189533	0.00406026
m1824	hsa-miR-6073	0.0068009	0.00470136
m1825	hsa-miR-6074	0.000445961	0.000854792
m1826	hsa-miR-6075	0.000334471	0.00106849
m1827	hsa-miR-6076	0.00122639	0.000961641
m1828	hsa-miR-6077	0.00200682	0.00245753
m1829	hsa-miR-6078	0.000557451	0.00203013
m1830	hsa-miR-6079	0.0011149	0.00235068
m1831	hsa-miR-608	0.00122639	0.00235068
m1832	hsa-miR-6080	0.000334471	0.000534245
m1833	hsa-miR-6081	0.0151627	0.0145315
m1834	hsa-miR-6082	0.00256427	0.00534245
m1835	hsa-miR-6083	0.379513	0.389358
m1836	hsa-miR-6084	0.000334471	0.00138904
m1837	hsa-miR-6085	0.00100341	0.00117534
m1838	hsa-miR-6086	0.00200682	0.00235068
m1839	hsa-miR-6087	0.00211831	0.00277807
m1840	hsa-miR-6088	0.00122639	0.00149589
m1841	hsa-miR-6089	0.00011149	0.000213698
m1842	hsa-miR-609	0.00245278	0.00245753
m1843	hsa-miR-6090	0.000334471	0.000854792
m1844	hsa-miR-610	0.00278725	0.00245753
m1845	hsa-miR-611	0.000780431	0.000961641
m1846	hsa-miR-612	0.00178384	0.00106849
m1847	hsa-miR-6124	0.000891921	0.00149589
m1848	hsa-miR-6125	0.00379067	0.00181643
m1849	hsa-miR-6126	0.199456	0.234427
m1850	hsa-miR-6127	0.00100341	0.000747943
m1851	hsa-miR-6128	0.00211831	0.00203013
m1852	hsa-miR-6129	0.000334471	0.000747943
m1853	hsa-miR-613	0.00189533	0.00149589
m1854	hsa-miR-6130	0.00412514	0.00224383
m1855	hsa-miR-6131	0.00434812	0.00160274
m1856	hsa-miR-6132	0.000334471	0.000641094
m1857	hsa-miR-6133	0.00167235	0.00181643
m1858	hsa-miR-6134	0.00211831	0.00288492
m1859	hsa-miR-614	0.0034562	0.00641094
m1860	hsa-miR-615-3p	0.00256427	0.00416711
m1861	hsa-miR-615-5p	0.00289874	0.00170958
m1862	hsa-miR-616-3p	0.00256427	0.00331232
m1863	hsa-miR-6165	0.000557451	0.000747943
m1864	hsa-miR-616-5p	0.00289874	0.00448766
m1865	hsa-miR-617	0.0192878	0.005663
m1866	hsa-miR-618	0.00524004	0.00651779
m1867	hsa-miR-619-3p	0.00468259	0.00299177
m1868	hsa-miR-619-5p	0.00178384	0.00331232
m1869	hsa-miR-620	0.0011149	0.000961641
m1870	hsa-miR-621	0.000668941	0.000747943
m1871	hsa-miR-622	0.000668941	0.00170958
m1872	hsa-miR-623	0.00133788	0.000961641
m1873	hsa-miR-624-3p	0.0112605	0.00673149
m1874	hsa-miR-624-5p	0.0146052	0.0123945
m1875	hsa-miR-625-3p	0.376168	0.298002
m1876	hsa-miR-625-5p	0.08529	0.0881504
m1877	hsa-miR-626	0.0141593	0.0203013
m1878	hsa-miR-627-3p	0.0022298	0.00299177
m1879	hsa-miR-627-5p	0.0127099	0.00961641
m1880	hsa-miR-628-3p	0.0431467	0.0463725
m1881	hsa-miR-628-5p	0.0804959	0.108131
m1882	hsa-miR-629-3p	0.00825027	0.0129287
m1883	hsa-miR-629-5p	0.385422	0.330377
m1884	hsa-miR-630	0.00122639	0.00160274
m1885	hsa-miR-631	0.00122639	0.00438081
m1886	hsa-miR-632	0.000557451	0.000534245
m1887	hsa-miR-633	0.00200682	0.00106849
m1888	hsa-miR-634	0.00122639	0.000961641
m1889	hsa-miR-635	0.00367918	0.00865477
m1890	hsa-miR-636	0.00334471	0.00427396
m1891	hsa-miR-637	0.00156086	0.00224383
m1892	hsa-miR-638	0.000445961	0.00117534
m1893	hsa-miR-639	0.00245278	0.000854792
m1894	hsa-miR-640	0.00423663	0.00373972
m1895	hsa-miR-641	0.0119294	0.0103644
m1896	hsa-miR-642a-3p	0.000668941	0.000213698
m1897	hsa-miR-642a-5p	0.00122639	0.000961641
m1898	hsa-miR-642b-3p	0.00011149	0.000320547
m1899	hsa-miR-642b-5p	0.000668941	0.000961641
m1900	hsa-miR-643	0.0102571	0.00844107
m1901	hsa-miR-644a	0.000780431	0.00235068
m1902	hsa-miR-645	0.00100341	0.000427396
m1903	hsa-miR-646	0.000668941	0.000961641
m1904	hsa-miR-647	0.00390216	0.000961641
m1905	hsa-miR-648	0.000445961	0.000641094
m1906	hsa-miR-649	0.00869623	0.00213698
m1907	hsa-miR-6499-3p	0.00234129	0.00203013
m1908	hsa-miR-6499-5p	0.00022298	0.00160274
m1909	hsa-miR-650	0.000780431	0.00149589
m1910	hsa-miR-6500-3p	0.000891921	0.00203013
m1911	hsa-miR-6500-5p	0.00289874	0.00224383
m1912	hsa-miR-6501-3p	0.000780431	0.00106849
m1913	hsa-miR-6501-5p	0.00512855	0.00908217
m1914	hsa-miR-6502-3p	0.00100341	0.000961641
m1915	hsa-miR-6502-5p	0.00702388	0.00213698
m1916	hsa-miR-6503-3p	0.000445961	0.00299177
m1917	hsa-miR-6503-5p	0.000891921	0.00224383
m1918	hsa-miR-6504-3p	0.00289874	0.00245753
m1919	hsa-miR-6504-5p	0.000780431	0.000427396
m1920	hsa-miR-6505-3p	0.00189533	0.00224383
m1921	hsa-miR-6505-5p	0.00144937	0.00192328
m1922	hsa-miR-6506-3p	0.0011149	0.00138904
m1923	hsa-miR-6506-5p	0.00234129	0.00138904
m1924	hsa-miR-6507-3p	0.00334471	0.00555615
m1925	hsa-miR-6507-5p	0.00122639	0.00203013
m1926	hsa-miR-6508-3p	0.00133788	0.000427396
m1927	hsa-miR-6508-5p	0.000557451	0.000534245
m1928	hsa-miR-6509-3p	0.00289874	0.00416711
m1929	hsa-miR-6509-5p	0.000445961	0.000427396
m1930	hsa-miR-6510-3p	0.00557451	0.00309862
m1931	hsa-miR-6510-5p	0.00100341	0.00181643
m1932	hsa-miR-6511a-3p	0.00167235	0.00181643
m1933	hsa-miR-6511a-5p	0.000668941	0.000961641
m1934	hsa-miR-6511b-3p	0.00022298	0.00138904
m1935	hsa-miR-6511b-5p	0.000334471	0.000534245
m1936	hsa-miR-6512-3p	0.000780431	0.00203013
m1937	hsa-miR-6512-5p	0.00144937	0.00192328
m1938	hsa-miR-6513-3p	0.00289874	0.00235068
m1939	hsa-miR-6513-5p	0.000891921	0.00128219
m1940	hsa-miR-651-3p	0.00301023	0.00203013
m1941	hsa-miR-6514-3p	0.00445961	0.00854792
m1942	hsa-miR-6514-5p	0.102014	0.0181643
m1943	hsa-miR-6515-3p	0.00189533	0.00331232
m1944	hsa-miR-6515-5p	0.0022298	0.00373972
m1945	hsa-miR-651-5p	0.0289874	0.0267123
m1946	hsa-miR-6516-3p	0.0034562	0.00299177
m1947	hsa-miR-6516-5p	0.00200682	0.00170958
m1948	hsa-miR-652-3p	0.0264232	0.024041
m1949	hsa-miR-652-5p	0.0045711	0.00438081
m1950	hsa-miR-653-3p	0.00546302	0.00779998
m1951	hsa-miR-653-5p	0.00289874	0.00277807
m1952	hsa-miR-654-3p	1.71115	1.87381
m1953	hsa-miR-654-5p	0.00245278	0.00203013
m1954	hsa-miR-655-3p	0.0348964	0.027567
m1955	hsa-miR-655-5p	0.00256427	0.00267123
m1956	hsa-miR-656-3p	0.0309943	0.0313068
m1957	hsa-miR-656-5p	0.00167235	0.00277807
m1958	hsa-miR-657	0.00133788	0.00160274
m1959	hsa-miR-658	0.00468259	0.00598355
m1960	hsa-miR-659-3p	0.00122639	0.00106849
m1961	hsa-miR-659-5p	0.0034562	0.00651779
m1962	hsa-miR-660-3p	0.0034562	0.0050219
m1963	hsa-miR-660-5p	0.773296	0.776686
m1964	hsa-miR-661	0.0011149	0.00256438
m1965	hsa-miR-662	0.00122639	0.00267123
m1966	hsa-miR-663a	0.00189533	0.00128219
m1967	hsa-miR-663b	0.00011149	0.000961641
m1968	hsa-miR-664a-3p	0.0142707	0.00876162
m1969	hsa-miR-664a-5p	0.022298	0.00908217
m1970	hsa-miR-664b-3p	0.00178384	0.00128219
m1971	hsa-miR-664b-5p	0.00445961	0.00299177
m1972	hsa-miR-665	0.0180614	0.0166684
m1973	hsa-miR-668-3p	0.00144937	0.00192328
m1974	hsa-miR-670-3p	0.00256427	0.00245753
m1975	hsa-miR-670-5p	0.00434812	0.00715888
m1976	hsa-miR-671-3p	0.00936517	0.0168821
m1977	hsa-miR-6715a-3p	0.00167235	0.000534245
m1978	hsa-miR-6715b-3p	0.00334471	0.00833422
m1979	hsa-miR-6715b-5p	0.00245278	0.0050219
m1980	hsa-miR-671-5p	0.423105	0.478577
m1981	hsa-miR-6716-3p	0.0101456	0.0102575
m1982	hsa-miR-6716-5p	0.000334471	0.00149589
m1983	hsa-miR-6717-5p	0.00702388	0.00961641
m1984	hsa-miR-6718-5p	0.00156086	0.00149589
m1985	hsa-miR-6719-3p	0.00200682	0.00170958
m1986	hsa-miR-6720-3p	0.00434812	0.00160274
m1987	hsa-miR-6720-5p	0.0011149	0.00224383
m1988	hsa-miR-6721-5p	0.00178384	0.0050219
m1989	hsa-miR-6722-3p	0.000445961	0.00106849
m1990	hsa-miR-6722-5p	0.000445961	0.00235068
m1991	hsa-miR-6723-5p	0.00144937	0.00822737
m1992	hsa-miR-6724-5p	0.00367918	0.00299177
m1993	hsa-miR-6726-3p	0.00100341	0.00138904
m1994	hsa-miR-6726-5p	0.000891921	0.000747943
m1995	hsa-miR-6727-3p	0.000891921	0.00117534
m1996	hsa-miR-6727-5p	0.00546302	0.014852
m1997	hsa-miR-6728-3p	0.00156086	0.000854792
m1998	hsa-miR-6728-5p	0.0011149	0.00363287
[truncated: 881 more rows]

## Sheet: Normalized Data by Group
Position	miRNA ID	Hypoxia 16h	Normoxia
m1	hsa-let-7a-2-3p	0.0212946	0.0385725
m2	hsa-let-7a-3p	0.24316	0.219254
m3	hsa-let-7a-5p	32.3338	38.3802
m4	hsa-let-7b-3p	0.0787121	0.0822737
m5	hsa-let-7b-5p	6.7757	8.09606
m6	hsa-let-7c-3p	0.0387986	0.0411369
m7	hsa-let-7c-5p	3.10679	3.42088
m8	hsa-let-7d-3p	0.0489442	0.0464793
m9	hsa-let-7d-5p	1.13921	1.3697
m10	hsa-let-7e-3p	0.0276496	0.0233999
m11	hsa-let-7e-5p	4.72061	5.20002
m12	hsa-let-7f-1-3p	0.0297679	0.028315
m13	hsa-let-7f-2-3p	0.0304368	0.0237205
m14	hsa-let-7f-5p	30.1574	32.4448
m15	hsa-let-7g-3p	0.0117065	0.0141041
m16	hsa-let-7g-5p	3.09151	2.9953
m17	hsa-let-7i-3p	0.190202	0.150337
m18	hsa-let-7i-5p	40.8044	42.3606
m19	hsa-miR-100-3p	0.171918	0.20109
m20	hsa-miR-100-5p	19.8808	26.5632
m21	hsa-miR-101-3p	2.61244	1.89272
m22	hsa-miR-101-5p	0.0136018	0.00886847
m23	hsa-miR-103a-2-5p	0.00546302	0.00609039
m24	hsa-miR-103a-3p	10.7341	12.8422
m25	hsa-miR-103b	0.367472	0.458489
m26	hsa-miR-105-3p	0.00479408	0.0058767
m27	hsa-miR-105-5p	0.0130444	0.00192328
m28	hsa-miR-106a-3p	0.00825027	0.0201945
m29	hsa-miR-106a-5p	0.0292104	0.0236136
m30	hsa-miR-106b-3p	0.364573	0.444171
m31	hsa-miR-106b-5p	0.0983343	0.0571642
m32	hsa-miR-107	1.06941	1.11614
m33	hsa-miR-10a-3p	0.186077	0.143926
m34	hsa-miR-10a-5p	6.5127	5.46768
m35	hsa-miR-10b-3p	0.24015	0.135912
m36	hsa-miR-10b-5p	11.4092	7.81782
m37	hsa-miR-1178-3p	0.00624345	0.00438081
m38	hsa-miR-1178-5p	0.000557451	0.000961641
m39	hsa-miR-1179	0.0235244	0.0172027
m40	hsa-miR-1180-3p	0.039356	0.0640026
m41	hsa-miR-1180-5p	0.00100341	0.00138904
m42	hsa-miR-1181	0.000668941	0.00277807
m43	hsa-miR-1182	0.0125984	0.00395341
m44	hsa-miR-1183	0.00390216	0.00181643
m45	hsa-miR-1184	0.00011149	0.000747943
m46	hsa-miR-1185-1-3p	0.0928713	0.108559
m47	hsa-miR-1185-2-3p	0.0210716	0.0288492
m48	hsa-miR-1185-5p	0.0434812	0.0366492
m49	hsa-miR-1193	0.000780431	0.00160274
m50	hsa-miR-1197	0.0421433	0.0427396
m51	hsa-miR-1199-3p	0.00122639	0.00267123
m52	hsa-miR-1199-5p	0.00334471	0.00320547
m53	hsa-miR-1200	0.00178384	0.00331232
m54	hsa-miR-1202	0.000780431	0.00170958
m55	hsa-miR-1203	0.00356769	0.00630409
m56	hsa-miR-1204	0.000668941	0.00277807
m57	hsa-miR-1205	0.00144937	0.00170958
m58	hsa-miR-1206	0.0022298	0.00267123
m59	hsa-miR-1207-3p	0.00011149	0.000106849
m60	hsa-miR-1207-5p	0.000557451	0.000106849
m61	hsa-miR-1208	0.000780431	0.00203013
m62	hsa-miR-122-3p	0.00178384	0.00138904
m63	hsa-miR-1224-3p	0.000780431	0.000641094
m64	hsa-miR-1224-5p	0.0011149	0.00106849
m65	hsa-miR-1225-3p	0.00011149	0.000213698
m66	hsa-miR-1225-5p	0.000445961	0.00106849
m67	hsa-miR-122-5p	0.0597587	0.110054
m68	hsa-miR-1226-3p	0.00758133	0.0100438
m69	hsa-miR-1226-5p	0.0011149	0.000320547
m70	hsa-miR-1227-3p	0.00167235	0.00320547
m71	hsa-miR-1228-3p	0.00167235	0.00512875
m72	hsa-miR-1229-3p	0.00100341	0.00224383
m73	hsa-miR-1229-5p	0.000780431	0.000747943
m74	hsa-miR-1231	0.00367918	0.00609039
m75	hsa-miR-1233-3p	0.000334471	0.00170958
m76	hsa-miR-1233-5p	0.00011149	0.00128219
m77	hsa-miR-1234-3p	0.000445961	0.000854792
m78	hsa-miR-1236-3p	0.00211831	0.00181643
m79	hsa-miR-1236-5p	0.00133788	0.00245753
m80	hsa-miR-1237-3p	0.000780431	0.00117534
m81	hsa-miR-1237-5p	0.00746984	0.00801368
m82	hsa-miR-1238-3p	0.00100341	0.000747943
m83	hsa-miR-1238-5p	0.0011149	0.000641094
m84	hsa-miR-1243	0.00200682	0.00160274
m85	hsa-miR-124-3p	0.000780431	0.000961641
m86	hsa-miR-1244	0.0244163	0.0351533
m87	hsa-miR-1245a	0.00178384	0.00352602
m88	hsa-miR-1245b-3p	0.0214061	0.00406026
m89	hsa-miR-1245b-5p	0.00144937	0.00192328
m90	hsa-miR-124-5p	0.00156086	0.000534245
m91	hsa-miR-1246	0.0224095	0.0168821
m92	hsa-miR-1247-3p	0.00379067	0.00373972
m93	hsa-miR-1247-5p	0.0011149	0.000747943
m94	hsa-miR-1248	0.00914219	0.00779998
m95	hsa-miR-1249-3p	0.00133788	0.00309862
m96	hsa-miR-1249-5p	0.00133788	0.000534245
m97	hsa-miR-1250-3p	0.00367918	0.00224383
m98	hsa-miR-1250-5p	0.00167235	0.00267123
m99	hsa-miR-1251-3p	0.00200682	0.00459451
m100	hsa-miR-1251-5p	0.00267576	0.00128219
m101	hsa-miR-1252-3p	0.00278725	0.00491506
m102	hsa-miR-1252-5p	0.0412514	0.0298109
m103	hsa-miR-1253	0.00735835	0.00341917
m104	hsa-miR-1254	0.00167235	0.00181643
m105	hsa-miR-1255a	0.0105916	0.00844107
m106	hsa-miR-1255b-5p	0.0245278	0.0236136
m107	hsa-miR-1256	0.00211831	0.00224383
m108	hsa-miR-1257	0.145829	0.109948
m109	hsa-miR-1258	0.00178384	0.00320547
m110	hsa-miR-125a-3p	0.0220751	0.0184849
m111	hsa-miR-125a-5p	3.79234	5.43776
m112	hsa-miR-125b-1-3p	0.156309	0.201197
m113	hsa-miR-125b-2-3p	0.0817223	0.0883641
m114	hsa-miR-125b-5p	20.8702	27.2862
m115	hsa-miR-1260a	0.0167235	0.0192328
m116	hsa-miR-1260b	0.0600932	0.0519286
m117	hsa-miR-1261	0.00234129	0.00288492
m118	hsa-miR-1262	0.0356769	0.0259643
m119	hsa-miR-1263	0.000780431	0.000854792
m120	hsa-miR-126-3p	306.279	277.119
m121	hsa-miR-1264	0.00178384	0.000641094
m122	hsa-miR-1265	0.00156086	0.00245753
m123	hsa-miR-126-5p	167.388	123.565
m124	hsa-miR-1266-3p	0.00200682	0.00213698
m125	hsa-miR-1266-5p	0.0190648	0.00470136
m126	hsa-miR-1267	0.00301023	0.00341917
m127	hsa-miR-1268a	0.0138248	0.0132493
m128	hsa-miR-1268b	0.0816108	0.050967
m129	hsa-miR-1269a	0.00133788	0.00170958
m130	hsa-miR-1269b	0.000557451	0.000106849
m131	hsa-miR-1270	0.00390216	0.00438081
m132	hsa-miR-1271-3p	0.0034562	0.00352602
m133	hsa-miR-1271-5p	0.0575289	0.0583396
m134	hsa-miR-1272	0.0211831	0.024789
m135	hsa-miR-1273a	0.00657792	0.00737258
m136	hsa-miR-1273c	0.00858474	0.0112191
m137	hsa-miR-1273d	0.00267576	0.00181643
m138	hsa-miR-1273e	0.000891921	0.00160274
m139	hsa-miR-1273f	0.00178384	0.00170958
m140	hsa-miR-1273g-3p	0.00267576	0.00341917
m141	hsa-miR-1273g-5p	0.00234129	0.000534245
m142	hsa-miR-1273h-3p	0.00133788	0.00224383
m143	hsa-miR-1273h-5p	0.000445961	0.000747943
m144	hsa-miR-127-3p	0.11673	0.114435
m145	hsa-miR-1275	0.011818	0.0192328
m146	hsa-miR-127-5p	0.0715767	0.0711614
m147	hsa-miR-1276	0.00746984	0.0135698
m148	hsa-miR-1277-3p	0.00702388	0.00395341
m149	hsa-miR-1277-5p	0.269583	0.292659
m150	hsa-miR-1278	0.0103686	0.00726573
m151	hsa-miR-1279	0.520882	0.0130356
m152	hsa-miR-1281	0.000334471	0.000534245
m153	hsa-miR-128-1-5p	0.00334471	0.005663
m154	hsa-miR-1282	0.00289874	0.00406026
m155	hsa-miR-128-2-5p	0.000557451	0.00192328
m156	hsa-miR-1283	0.00289874	0.00235068
m157	hsa-miR-128-3p	1.57837	1.90758
m158	hsa-miR-1284	0.0034562	0.00448766
m159	hsa-miR-1285-3p	0.0120409	0.0138904
m160	hsa-miR-1286	0.000780431	0.000961641
m161	hsa-miR-1287-3p	0.00780431	0.00876162
m162	hsa-miR-1287-5p	0.0211831	0.0222246
m163	hsa-miR-1288-3p	0.000780431	0.00192328
m164	hsa-miR-1288-5p	0.00100341	0.000961641
m165	hsa-miR-1289	0.00189533	0.00192328
m166	hsa-miR-1290	0.00624345	0.00459451
m167	hsa-miR-1291	0.00234129	0.00309862
m168	hsa-miR-129-1-3p	0.00133788	0.00128219
m169	hsa-miR-129-2-3p	0.0011149	0.00192328
m170	hsa-miR-1292-3p	0.000668941	0.000747943
m171	hsa-miR-1292-5p	0.350637	0.3947
m172	hsa-miR-1293	0.0119294	0.0141041
m173	hsa-miR-1294	0.005686	0.00512875
m174	hsa-miR-1295a	0.000557451	0.00138904
m175	hsa-miR-1295b-3p	0.00100341	0.00309862
m176	hsa-miR-129-5p	0.00211831	0.00170958
m177	hsa-miR-1296-3p	0.00144937	0.00160274
m178	hsa-miR-1296-5p	0.0280955	0.0281013
m179	hsa-miR-1297	0.00646643	0.00224383
m180	hsa-miR-1298-3p	0.0201797	0.0157068
m181	hsa-miR-1298-5p	0.00847325	0.0135698
m182	hsa-miR-1299	0.00133788	0.00341917
m183	hsa-miR-1301-3p	0.0101456	0.0110054
m184	hsa-miR-1301-5p	0.000445961	0.000106849
m185	hsa-miR-1302	0.00178384	0.00106849
m186	hsa-miR-1303	0.0404709	0.0399615
m187	hsa-miR-1304-3p	0.0206257	0.0254301
m188	hsa-miR-1304-5p	0.0857359	0.114863
m189	hsa-miR-1305	0.000668941	0.00160274
m190	hsa-miR-1306-3p	0.0123754	0.019126
m191	hsa-miR-1306-5p	0.0575289	0.0662464
m192	hsa-miR-1307-3p	0.0887462	0.121274
m193	hsa-miR-1307-5p	0.151181	0.129394
m194	hsa-miR-130a-3p	0.89705	0.601774
m195	hsa-miR-130a-5p	0.00167235	0.00160274
m196	hsa-miR-130b-3p	0.632372	0.553798
m197	hsa-miR-130b-5p	0.170691	0.210065
m198	hsa-miR-1321	0.000891921	0.00149589
m199	hsa-miR-1322	0.00423663	0.00320547
m200	hsa-miR-1323	0.00256427	0.00224383
m201	hsa-miR-132-3p	0.163779	0.175019
m202	hsa-miR-1324	0.00501706	0.00170958
m203	hsa-miR-132-5p	0.0173925	0.0231862
m204	hsa-miR-133a-3p	0.00245278	0.00341917
m205	hsa-miR-133a-5p	0.00133788	0.00128219
m206	hsa-miR-133b	0.00256427	0.00384656
m207	hsa-miR-1343-3p	0.00133788	0.00256438
m208	hsa-miR-1343-5p	0.00133788	0.00192328
m209	hsa-miR-134-3p	0.0011149	0.00181643
m210	hsa-miR-134-5p	0.475171	0.508174
m211	hsa-miR-135a-3p	0.000780431	0.00106849
m212	hsa-miR-135a-5p	0.00524004	0.00299177
m213	hsa-miR-135b-3p	0.00278725	0.00117534
m214	hsa-miR-135b-5p	0.00602047	0.00277807
m215	hsa-miR-136-3p	0.339488	0.27738
m216	hsa-miR-136-5p	0.062769	0.0548135
m217	hsa-miR-137	1.99902	1.73694
m218	hsa-miR-138-1-3p	0.000445961	0.00181643
m219	hsa-miR-138-2-3p	0.0022298	0.00438081
m220	hsa-miR-138-5p	0.0939862	0.0152794
m221	hsa-miR-139-3p	0.00646643	0.00630409
m222	hsa-miR-139-5p	0.0649988	0.0464793
m223	hsa-miR-1-3p	0.00189533	0.00235068
m224	hsa-miR-140-3p	0.53493	0.598568
m225	hsa-miR-140-5p	0.11595	0.0914628
m226	hsa-miR-141-3p	0.00802729	0.0105781
m227	hsa-miR-141-5p	0.0022298	0.00406026
m228	hsa-miR-142-3p	0.00479408	0.00438081
m229	hsa-miR-142-5p	0.00100341	0.00117534
m230	hsa-miR-143-3p	0.0969965	0.106422
m231	hsa-miR-143-5p	0.00133788	0.00213698
m232	hsa-miR-144-3p	0.00423663	0.00160274
m233	hsa-miR-144-5p	0.00245278	0.00267123
m234	hsa-miR-145-3p	0.00546302	0.0050219
m235	hsa-miR-145-5p	0.0125984	0.0144246
m236	hsa-miR-1468-3p	0.00668941	0.00299177
m237	hsa-miR-1468-5p	0.0129329	0.0141041
m238	hsa-miR-1469	0.00524004	0.000747943
m239	hsa-miR-146a-3p	0.00746984	0.00491506
m240	hsa-miR-146a-5p	2.03124	1.37322
m241	hsa-miR-146b-3p	0.000557451	0.00149589
m242	hsa-miR-146b-5p	0.0275381	0.0310931
m243	hsa-miR-1470	0.000557451	0.000427396
m244	hsa-miR-1471	0.00133788	0.000747943
m245	hsa-miR-147a	0.00178384	0.00149589
m246	hsa-miR-147b	0.00256427	0.00256438
m247	hsa-miR-148a-3p	0.213504	0.228336
m248	hsa-miR-148a-5p	0.00301023	0.00406026
m249	hsa-miR-148b-3p	2.73329	2.69463
m250	hsa-miR-148b-5p	0.0460454	0.0346191
m251	hsa-miR-149-3p	0.00557451	0.0058767
m252	hsa-miR-149-5p	0.0189533	0.0230794
m253	hsa-miR-150-3p	0.000668941	0.00203013
m254	hsa-miR-150-5p	0.00379067	0.00576985
m255	hsa-miR-151a-3p	4.57611	4.62475
m256	hsa-miR-151b/151a-5p	0.385087	0.29127
m257	hsa-miR-152-3p	1.04243	0.905866
m258	hsa-miR-152-5p	0.00579749	0.00534245
m259	hsa-miR-153-3p	0.00156086	0.000854792
m260	hsa-miR-153-5p	0.0022298	0.000747943
m261	hsa-miR-1537-3p	0.00256427	0.00117534
m262	hsa-miR-1537-5p	0.00167235	0.00181643
m263	hsa-miR-1538	0.000557451	0.000427396
m264	hsa-miR-1539	0.0258657	0.0255369
m265	hsa-miR-154-3p	0.0238589	0.0192328
m266	hsa-miR-154-5p	0.204584	0.143391
m267	hsa-miR-155-3p	0.00234129	0.00203013
m268	hsa-miR-155-5p	10.8571	10.8328
m269	hsa-miR-1587	0.000557451	0.000641094
m270	hsa-miR-15a-3p	0.00434812	0.00416711
m271	hsa-miR-15a-5p	1.15036	0.988247
m272	hsa-miR-15b-3p	0.542846	0.556683
m273	hsa-miR-15b-5p	1.53979	1.84432
m274	hsa-miR-1-5p	0.00156086	0.00138904
m275	hsa-miR-16-1-3p	0.0157201	0.0119671
m276	hsa-miR-16-2-3p	0.129217	0.111978
m277	hsa-miR-16-5p	54.8403	51.7445
m278	hsa-miR-17-3p	0.254421	0.256545
m279	hsa-miR-17-5p	0.853792	0.676889
m280	hsa-miR-181a-2-3p	0.318193	0.172454
m281	hsa-miR-181a-3p	0.428011	0.343092
m282	hsa-miR-181a-5p	2.36738	3.18453
m283	hsa-miR-181b-2-3p	0.0352309	0.0138904
m284	hsa-miR-181b-3p	0.051174	0.0377177
m285	hsa-miR-181b-5p	5.73974	6.40122
m286	hsa-miR-181c-3p	0.0530693	0.0345122
m287	hsa-miR-181c-5p	0.0617656	0.0516081
m288	hsa-miR-181d-3p	0.00379067	0.00438081
m289	hsa-miR-181d-5p	0.169465	0.130356
m290	hsa-miR-182-3p	0.00301023	0.00138904
m291	hsa-miR-1825	0.000780431	0.00117534
m292	hsa-miR-182-5p	0.0105916	0.0111123
m293	hsa-miR-1827	0.000334471	0.000961641
m294	hsa-miR-183-3p	0.00423663	0.005663
m295	hsa-miR-183-5p	0.00646643	0.00726573
m296	hsa-miR-184	0.00122639	0.00138904
m297	hsa-miR-185-3p	0.005686	0.00512875
m298	hsa-miR-185-5p	0.76984	0.920291
m299	hsa-miR-186-3p	0.00847325	0.00918902
m300	hsa-miR-186-5p	2.34932	2.13196
m301	hsa-miR-187-3p	0.00758133	0.0108986
m302	hsa-miR-187-5p	0.00245278	0.00363287
m303	hsa-miR-188-3p	0.00234129	0.00341917
m304	hsa-miR-188-5p	0.0305483	0.0308794
m305	hsa-miR-18a-3p	0.114054	0.176621
m306	hsa-miR-18a-5p	0.425781	0.303772
m307	hsa-miR-18b-3p	0.00122639	0.00138904
m308	hsa-miR-18b-5p	0.00434812	0.0050219
m309	hsa-miR-1908-3p	0.00334471	0.00267123
m310	hsa-miR-1908-5p	0.011818	0.00203013
m311	hsa-miR-1909-3p	0.0171695	0.0200876
m312	hsa-miR-1909-5p	0.000557451	0.000961641
m313	hsa-miR-190a-3p	0.0121524	0.0129287
m314	hsa-miR-190a-5p	0.0151627	0.0118602
m315	hsa-miR-190b	0.0498361	0.0206219
m316	hsa-miR-1910-3p	0.00245278	0.00170958
m317	hsa-miR-1910-5p	0.00379067	0.00480821
m318	hsa-miR-1911-3p	0.00156086	0.00224383
m319	hsa-miR-1911-5p	0.0144937	0.0114328
m320	hsa-miR-1912	0.000445961	0.00117534
m321	hsa-miR-1913	0.000557451	0.00192328
m322	hsa-miR-191-3p	0.157759	0.082808
m323	hsa-miR-1914-3p	0.00200682	0.00320547
m324	hsa-miR-1914-5p	0.00167235	0.00395341
m325	hsa-miR-1915-3p	0.00133788	0.000747943
m326	hsa-miR-1915-5p	0.00479408	0.00117534
m327	hsa-miR-191-5p	2.66874	3.60818
m328	hsa-miR-192-3p	0.0034562	0.00406026
m329	hsa-miR-192-5p	0.189756	0.1326
m330	hsa-miR-193a-3p	0.017058	0.0153863
m331	hsa-miR-193a-5p	0.0467144	0.0552409
m332	hsa-miR-193b-3p	0.00891921	0.0111123
m333	hsa-miR-193b-5p	0.00301023	0.00299177
m334	hsa-miR-194-3p	0.000668941	0.00138904
m335	hsa-miR-194-5p	0.0386871	0.0288492
m336	hsa-miR-195-3p	0.0277611	0.0338711
m337	hsa-miR-195-5p	0.443842	0.40795
m338	hsa-miR-196a-3p	0.00735835	0.00598355
m339	hsa-miR-196a-5p	0.0636609	0.0536382
m340	hsa-miR-196b-3p	0.00657792	0.00758628
m341	hsa-miR-196b-5p	1.66221	1.37066
m342	hsa-miR-1972	0.00133788	0.00181643
m343	hsa-miR-1973	0.000557451	0.000213698
m344	hsa-miR-197-3p	0.0803844	0.0791751
m345	hsa-miR-197-5p	0.00122639	0.00117534
m346	hsa-miR-1976	0.00234129	0.000641094
m347	hsa-miR-198	0.000557451	0.00192328
m348	hsa-miR-199a-3p	4.58949	3.54386
m349	hsa-miR-199a-5p	0.36736	0.243936
m350	hsa-miR-199b-3p	0.573282	0.495886
m351	hsa-miR-199b-5p	0.00847325	0.0104712
m352	hsa-miR-19a-3p	0.878989	0.706913
m353	hsa-miR-19a-5p	0.0214061	0.0220109
m354	hsa-miR-19b-1-5p	0.0285415	0.0270328
m355	hsa-miR-19b-2-5p	0.00189533	0.00149589
m356	hsa-miR-19b-3p	3.22117	2.48039
m357	hsa-miR-200a-3p	0.0134903	0.0110054
m358	hsa-miR-200a-5p	0.00144937	0.00192328
m359	hsa-miR-200b-3p	0.00646643	0.0050219
m360	hsa-miR-200b-5p	0.0147167	0.00320547
m361	hsa-miR-200c-3p	0.00367918	0.00705204
m362	hsa-miR-200c-5p	0.00512855	0.00128219
m363	hsa-miR-202-3p	0.00144937	0.00138904
m364	hsa-miR-202-5p	0.00234129	0.00117534
m365	hsa-miR-203a-3p	0.0158316	0.0154931
m366	hsa-miR-203a-5p	0.0034562	0.00192328
m367	hsa-miR-203b-3p	0.00211831	0.00170958
m368	hsa-miR-203b-5p	0.00323322	0.00235068
m369	hsa-miR-204-3p	0.000557451	0.000854792
m370	hsa-miR-204-5p	0.0246393	0.0354739
m371	hsa-miR-2052	0.000668941	0.000641094
m372	hsa-miR-2053	0.0011149	0.00213698
m373	hsa-miR-205-3p	0.00122639	0.00160274
m374	hsa-miR-2054	0.0131558	0.0163479
m375	hsa-miR-205-5p	0.00858474	0.0121808
m376	hsa-miR-206	0.00891921	0.00373972
m377	hsa-miR-208a-3p	0.00301023	0.00117534
m378	hsa-miR-208a-5p	0.00312172	0.00277807
m379	hsa-miR-208b-3p	0.0259772	0.0532108
m380	hsa-miR-208b-5p	0.00144937	0.000747943
m381	hsa-miR-20a-3p	0.0768167	0.0860135
m382	hsa-miR-20a-5p	9.64	8.76525
m383	hsa-miR-20b-3p	0.00100341	0.000641094
m384	hsa-miR-20b-5p	0.0154971	0.0138904
m385	hsa-miR-210-3p	0.39579	0.0195534
m386	hsa-miR-210-5p	0.00122639	0.00138904
m387	hsa-miR-2110	0.00501706	0.00555615
m388	hsa-miR-2113	0.00122639	0.00203013
m389	hsa-miR-211-3p	0.000891921	0.00170958
m390	hsa-miR-2114-3p	0.000557451	0.00106849
m391	hsa-miR-2114-5p	0.00100341	0.00149589
m392	hsa-miR-2115-3p	0.0119294	0.00950956
m393	hsa-miR-2115-5p	0.00144937	0.00192328
m394	hsa-miR-211-5p	0.00178384	0.00309862
m395	hsa-miR-2116-3p	0.00557451	0.00598355
m396	hsa-miR-2116-5p	0.0105916	0.0121808
m397	hsa-miR-2117	0.0139363	0.0307725
m398	hsa-miR-212-3p	0.00401365	0.00406026
m399	hsa-miR-212-5p	0.00256427	0.00459451
m400	hsa-miR-21-3p	1.13241	0.706486
m401	hsa-miR-214-3p	0.133119	0.124265
m402	hsa-miR-214-5p	0.0205142	0.0129287
m403	hsa-miR-215-3p	0.00323322	0.00106849
m404	hsa-miR-215-5p	0.00746984	0.0052356
m405	hsa-miR-21-5p	184.267	144.24
m406	hsa-miR-216a-3p	0.248289	0.195747
m407	hsa-miR-216a-5p	2.88782	1.83225
m408	hsa-miR-216b-3p	0.00379067	0.00373972
m409	hsa-miR-216b-5p	0.00780431	0.0058767
m410	hsa-miR-217	4.3421	3.1045
m411	hsa-miR-218-1-3p	0.000334471	0.00203013
m412	hsa-miR-218-2-3p	0.00579749	0.00908217
m413	hsa-miR-218-5p	1.1207	1.05332
m414	hsa-miR-219a-1-3p	0.00825027	0.00427396
m415	hsa-miR-219a-2-3p	0.00156086	0.00245753
m416	hsa-miR-219a-5p	0.0292104	0.0166684
m417	hsa-miR-219b-3p	0.00512855	0.00224383
m418	hsa-miR-219b-5p	0.00969965	0.0175232
m419	hsa-miR-221-3p	33.8127	38.7263
m420	hsa-miR-221-5p	0.366357	0.374506
m421	hsa-miR-222-3p	4.1267	5.1887
m422	hsa-miR-222-5p	0.0692354	0.0928518
m423	hsa-miR-223-3p	0.00468259	0.00267123
m424	hsa-miR-223-5p	0.00479408	0.00299177
m425	hsa-miR-22-3p	1.89232	2.30142
m426	hsa-miR-224-3p	0.000668941	0.00128219
m427	hsa-miR-224-5p	1.64002	1.89133
m428	hsa-miR-22-5p	0.232123	0.201838
m429	hsa-miR-2276-3p	0.00691239	0.00779998
m430	hsa-miR-2276-5p	0.00144937	0.00534245
m431	hsa-miR-2277-3p	0.090307	0.107918
m432	hsa-miR-2277-5p	0.00735835	0.00844107
m433	hsa-miR-2278	0.0034562	0.00299177
m434	hsa-miR-2355-3p	0.0473833	0.0307725
m435	hsa-miR-2355-5p	0.0187303	0.0139972
m436	hsa-miR-2392	0.0167235	0.027567
m437	hsa-miR-23a-3p	9.83511	13.6351
m438	hsa-miR-23a-5p	0.00412514	0.00341917
m439	hsa-miR-23b-3p	0.577408	0.660541
m440	hsa-miR-23b-5p	0.00367918	0.00448766
m441	hsa-miR-23c	0.00780431	0.00918902
m442	hsa-miR-24-1-5p	0.00635494	0.00267123
m443	hsa-miR-24-2-5p	0.0185074	0.0117534
m444	hsa-miR-24-3p	4.84503	6.28037
m445	hsa-miR-2467-3p	0.00546302	0.00822737
m446	hsa-miR-2467-5p	0.0195108	0.0369698
m447	hsa-miR-25-3p	6.42061	6.7988
m448	hsa-miR-25-5p	0.0241934	0.0307725
m449	hsa-miR-2681-3p	0.00289874	0.00480821
m450	hsa-miR-2681-5p	0.00245278	0.00341917
m451	hsa-miR-2682-3p	0.106585	0.11123
m452	hsa-miR-2682-5p	0.0122639	0.0119671
m453	hsa-miR-26a-1-3p	0.0134903	0.0139972
m454	hsa-miR-26a-2-3p	0.0864049	0.0567368
m455	hsa-miR-26a-5p	7.84545	7.30334
m456	hsa-miR-26b-3p	0.0107031	0.00790683
m457	hsa-miR-26b-5p	8.18316	6.47697
m458	hsa-miR-27a-3p	6.88987	7.21776
m459	hsa-miR-27a-5p	0.26412	0.293087
m460	hsa-miR-27b-3p	2.90053	2.47719
m461	hsa-miR-27b-5p	0.00880772	0.00619724
m462	hsa-miR-28-3p	0.766049	0.780425
m463	hsa-miR-28-5p	0.0499476	0.0434876
m464	hsa-miR-2861	0.00011149	0.000106849
m465	hsa-miR-2909	0.00445961	0.00630409
m466	hsa-miR-296-3p	0.0185074	0.0181643
m467	hsa-miR-296-5p	0.00234129	0.00235068
m468	hsa-miR-297	0.000334471	0.000747943
m469	hsa-miR-298	0.00334471	0.00641094
m470	hsa-miR-299-3p	0.14438	0.101934
m471	hsa-miR-299-5p	0.197895	0.223421
m472	hsa-miR-29a-3p	20.7995	21.9698
m473	hsa-miR-29a-5p	0.172698	0.162197
m474	hsa-miR-29b-1-5p	0.039579	0.0406026
m475	hsa-miR-29b-2-5p	0.0123754	0.0131424
m476	hsa-miR-29b-3p	2.42513	2.20857
m477	hsa-miR-29c-3p	2.36381	1.94401
m478	hsa-miR-29c-5p	0.0668941	0.0723368
m479	hsa-miR-300	0.00390216	0.00395341
m480	hsa-miR-301a-3p	0.0701273	0.0569505
m481	hsa-miR-301a-5p	0.028207	0.0315205
m482	hsa-miR-301b-3p	0.0117065	0.00886847
m483	hsa-miR-301b-5p	0.00557451	0.00918902
m484	hsa-miR-302a-3p	0.000445961	0.000320547
m485	hsa-miR-302a-5p	0.000891921	0.00128219
m486	hsa-miR-302b-3p	0.000445961	0.00106849
m487	hsa-miR-302b-5p	0.535376	0.524842
m488	hsa-miR-302c-3p	0.00122639	0.00267123
m489	hsa-miR-302c-5p	0.00211831	0.00149589
m490	hsa-miR-302d-3p	0.00100341	0.00224383
m491	hsa-miR-302d-5p	0.00323322	0.00309862
m492	hsa-miR-302e	0.00022298	0.000961641
m493	hsa-miR-302f	0.00423663	0.00427396
m494	hsa-miR-3064-3p	0.00434812	0.00534245
m495	hsa-miR-3064-5p	0.00412514	0.00331232
m496	hsa-miR-30a-3p	1.26742	1.24885
m497	hsa-miR-30a-5p	13.0542	13.6257
m498	hsa-miR-30b-3p	0.0022298	0.00299177
m499	hsa-miR-30b-5p	0.242491	0.147452
m500	hsa-miR-30c-1-3p	0.0100341	0.00897532
m501	hsa-miR-30c-2-3p	0.0643298	0.0885778
m502	hsa-miR-30c-5p	2.20227	1.94775
m503	hsa-miR-30d-3p	0.0430352	0.0264986
m504	hsa-miR-30d-5p	0.928936	1.06122
m505	hsa-miR-30e-3p	0.388989	0.307725
m506	hsa-miR-30e-5p	2.40105	1.95202
m507	hsa-miR-3115	0.00468259	0.00747943
m508	hsa-miR-3116	0.00144937	0.0050219
m509	hsa-miR-3117-3p	0.0308828	0.0128219
m510	hsa-miR-3117-5p	0.00234129	0.00598355
m511	hsa-miR-3118	0.00234129	0.00245753
m512	hsa-miR-3119	0.00490557	0.00170958
m513	hsa-miR-3120-3p	0.00312172	0.00512875
m514	hsa-miR-3121-3p	0.00245278	0.00245753
m515	hsa-miR-3121-5p	0.00178384	0.00245753
m516	hsa-miR-3122	0.0119294	0.00972326
m517	hsa-miR-3123	0.0068009	0.00534245
m518	hsa-miR-3124-3p	0.00122639	0.00267123
m519	hsa-miR-3124-5p	0.00156086	0.00170958
m520	hsa-miR-3125	0.00434812	0.00341917
m521	hsa-miR-3126-3p	0.005686	0.00395341
m522	hsa-miR-3126-5p	0.00445961	0.00726573
m523	hsa-miR-3127-3p	0.00256427	0.00181643
m524	hsa-miR-3127-5p	0.00245278	0.00224383
m525	hsa-miR-3128	0.0079158	0.00427396
m526	hsa-miR-3129-3p	0.00445961	0.00662464
m527	hsa-miR-3129-5p	0.00468259	0.00448766
m528	hsa-miR-3130-3p	0.0022298	0.00395341
m529	hsa-miR-3130-5p	0.00323322	0.00406026
m530	hsa-miR-3131	0.0673401	0.00256438
m531	hsa-miR-3132	0.0068009	0.00224383
m532	hsa-miR-3133	0.005686	0.00427396
m533	hsa-miR-3134	0.00200682	0.00192328
m534	hsa-miR-3135a	0.000668941	0.000854792
m535	hsa-miR-3135b	0.00278725	0.00384656
m536	hsa-miR-3136-3p	0.00356769	0.00534245
m537	hsa-miR-3136-5p	0.00657792	0.0054493
m538	hsa-miR-3137	0.000780431	0.00181643
m539	hsa-miR-3138	0.0090307	0.00651779
m540	hsa-miR-3139	0.00200682	0.00149589
m541	hsa-miR-31-3p	0.222757	0.191687
m542	hsa-miR-3140-3p	0.00635494	0.00576985
m543	hsa-miR-3140-5p	0.00468259	0.00277807
m544	hsa-miR-3141	0.00802729	0.00822737
m545	hsa-miR-3142	0.00278725	0.00224383
m546	hsa-miR-3143	0.00613196	0.005663
m547	hsa-miR-3144-3p	0.00390216	0.0054493
m548	hsa-miR-3144-5p	0.00200682	0.00341917
m549	hsa-miR-3145-3p	0.011818	0.00908217
m550	hsa-miR-3145-5p	0.00468259	0.00320547
m551	hsa-miR-3146	0.00546302	0.00470136
m552	hsa-miR-3147	0.00022298	0.00170958
m553	hsa-miR-3148	0.00189533	0.00309862
m554	hsa-miR-3149	0.00401365	0.00427396
m555	hsa-miR-3150a-3p	0.000891921	0.00352602
m556	hsa-miR-3150b-3p	0.00501706	0.00416711
m557	hsa-miR-3150b-5p	0.000445961	0.00117534
m558	hsa-miR-3151-3p	0.00122639	0.00117534
m559	hsa-miR-3151-5p	0.000668941	0.00181643
m560	hsa-miR-3152-3p	0.00323322	0.00363287
m561	hsa-miR-3152-5p	0.00390216	0.00416711
m562	hsa-miR-3153	0.0581979	0.0616519
m563	hsa-miR-3154	0.000445961	0.00106849
m564	hsa-miR-3155a	0.00100341	0.00213698
m565	hsa-miR-3155b	0.0011149	0.00170958
m566	hsa-miR-3156-3p	0.00189533	0.00235068
m567	hsa-miR-3156-5p	0.000445961	0.000747943
m568	hsa-miR-3157-3p	0.00200682	0.00106849
m569	hsa-miR-3157-5p	0.00256427	0.00128219
m570	hsa-miR-3158-3p	0.00178384	0.00320547
m571	hsa-miR-3159	0.000780431	0.00128219
m572	hsa-miR-31-5p	11.0603	14.7351
m573	hsa-miR-3160-3p	0.00133788	0.00181643
m574	hsa-miR-3160-5p	0.00122639	0.00181643
m575	hsa-miR-3161	0.00390216	0.00320547
m576	hsa-miR-3162-3p	0.00156086	0.00149589
m577	hsa-miR-3162-5p	0.00100341	0.00160274
m578	hsa-miR-3163	0.0022298	0.00203013
m579	hsa-miR-3164	0.00278725	0.00320547
m580	hsa-miR-3165	0.00133788	0.000961641
m581	hsa-miR-3166	0.0022298	0.00203013
m582	hsa-miR-3167	0.00100341	0.000747943
m583	hsa-miR-3168	0.708297	0.0675286
m584	hsa-miR-3169	0.0011149	0.000534245
m585	hsa-miR-3170	0.00301023	0.00598355
m586	hsa-miR-3171	0.00200682	0.00192328
m587	hsa-miR-3173-3p	0.00100341	0.00106849
m588	hsa-miR-3173-5p	0.00847325	0.00908217
m589	hsa-miR-3174	0.00869623	0.00983011
m590	hsa-miR-3175	0.00312172	0.00224383
m591	hsa-miR-3176	0.00691239	0.0119671
m592	hsa-miR-3177-3p	0.00211831	0.00235068
m593	hsa-miR-3177-5p	0.000780431	0.000747943
m594	hsa-miR-3178	0.0022298	0.00470136
m595	hsa-miR-3179	0.0253083	0.00416711
m596	hsa-miR-3180	0.000334471	0.000747943
m597	hsa-miR-3180-3p	0.000445961	0.000641094
m598	hsa-miR-3180-5p	0.00167235	0.00373972
m599	hsa-miR-3181	0.000557451	0.00106849
m600	hsa-miR-3182	0.0202912	0.0315205
m601	hsa-miR-3183	0.00167235	0.00245753
m602	hsa-miR-3185	0.00178384	0.000961641
m603	hsa-miR-3186-3p	0.00367918	0.00341917
m604	hsa-miR-3186-5p	0.000557451	0.000534245
m605	hsa-miR-3187-3p	0.00758133	0.012715
m606	hsa-miR-3187-5p	0.000668941	0.00256438
m607	hsa-miR-3188	0.000445961	0.00138904
m608	hsa-miR-3189-3p	0.00133788	0.00235068
m609	hsa-miR-3189-5p	0.00133788	0.00138904
m610	hsa-miR-3190-3p	0.000445961	0.000961641
m611	hsa-miR-3190-5p	0.00167235	0.00192328
m612	hsa-miR-3191-3p	0.000557451	0.00106849
m613	hsa-miR-3191-5p	0.0011149	0.00138904
m614	hsa-miR-3192-3p	0.00144937	0.00277807
m615	hsa-miR-3192-5p	0.00278725	0.00256438
m616	hsa-miR-3193	0.00133788	0.00235068
m617	hsa-miR-3194-3p	0.00156086	0.00160274
m618	hsa-miR-3194-5p	0.00334471	0.00459451
m619	hsa-miR-3195	0.00133788	0.000641094
m620	hsa-miR-3197	0.000891921	0.00245753
m621	hsa-miR-3198	0.00189533	0.00181643
m622	hsa-miR-3199	0.00624345	0.00673149
m623	hsa-miR-3200-3p	0.0289874	0.0440218
m624	hsa-miR-3200-5p	0.0045711	0.0054493
m625	hsa-miR-3201	0.00289874	0.00192328
m626	hsa-miR-3202	0.00468259	0.00277807
m627	hsa-miR-320a	0.546859	0.688962
m628	hsa-miR-320b	0.0382411	0.0504327
m629	hsa-miR-320c	0.0438156	0.0487232
m630	hsa-miR-320d	0.00724686	0.0104712
m631	hsa-miR-320e	0.00200682	0.00235068
m632	hsa-miR-323a-3p	0.483644	0.619404
m633	hsa-miR-323a-5p	0.0129329	0.0105781
m634	hsa-miR-323b-3p	0.140366	0.18581
m635	hsa-miR-323b-5p	0.00546302	0.00683834
m636	hsa-miR-32-3p	0.017058	0.0227588
m637	hsa-miR-324-3p	0.0517314	0.067208
m638	hsa-miR-324-5p	0.0590898	0.0528903
m639	hsa-miR-325	0.00590898	0.0114328
m640	hsa-miR-32-5p	0.110487	0.0950956
m641	hsa-miR-326	0.0383526	0.0463725
m642	hsa-miR-328-3p	0.00434812	0.0050219
m643	hsa-miR-328-5p	0.000891921	0.00138904
m644	hsa-miR-329-3p	0.169688	0.20312
m645	hsa-miR-329-5p	0.011818	0.0132493
m646	hsa-miR-330-3p	0.00981114	0.0139972
m647	hsa-miR-330-5p	0.0413629	0.0521423
m648	hsa-miR-331-3p	0.0565255	0.0552409
m649	hsa-miR-331-5p	0.00557451	0.0130356
m650	hsa-miR-335-3p	0.345062	0.29875
m651	hsa-miR-335-5p	0.452316	0.37675
m652	hsa-miR-337-3p	0.0749214	0.0545999
m653	hsa-miR-337-5p	0.141258	0.121594
m654	hsa-miR-338-3p	0.0369032	0.0413506
m655	hsa-miR-338-5p	0.00334471	0.00438081
m656	hsa-miR-339-3p	0.061877	0.0869751
m657	hsa-miR-339-5p	0.424555	0.623998
m658	hsa-miR-33a-3p	0.0114835	0.00886847
m659	hsa-miR-33a-5p	0.666711	0.0371835
m660	hsa-miR-33b-3p	0.00200682	0.00459451
m661	hsa-miR-33b-5p	0.00356769	0.00117534
m662	hsa-miR-340-3p	0.0102571	0.00651779
m663	hsa-miR-340-5p	0.735166	0.561919
m664	hsa-miR-342-3p	0.474948	0.663532
m665	hsa-miR-342-5p	0.00746984	0.00555615
m666	hsa-miR-345-3p	0.00735835	0.0054493
m667	hsa-miR-345-5p	0.105804	0.0827011
m668	hsa-miR-346	0.000445961	0.000854792
m669	hsa-miR-34a-3p	0.0267576	0.0156
m670	hsa-miR-34a-5p	6.73914	3.81932
m671	hsa-miR-34b-3p	0.00234129	0.00213698
m672	hsa-miR-34b-5p	0.0632149	0.114542
m673	hsa-miR-34c-3p	0.00211831	0.00470136
m674	hsa-miR-34c-5p	0.00200682	0.00235068
m675	hsa-miR-3529-5p	0.00278725	0.00320547
m676	hsa-miR-3591-5p	0.0011149	0.000320547
m677	hsa-miR-3605-3p	0.00590898	0.00801368
m678	hsa-miR-3605-5p	0.00769282	0.00331232
m679	hsa-miR-3606-3p	0.00245278	0.00160274
m680	hsa-miR-3606-5p	0.0101456	0.00256438
m681	hsa-miR-3607-3p	0.00334471	0.00726573
m682	hsa-miR-3607-5p	0.00323322	0.00213698
m683	hsa-miR-3609	0.00267576	0.00277807
m684	hsa-miR-3610	0.00189533	0.00149589
m685	hsa-miR-3611	0.00468259	0.00299177
m686	hsa-miR-3612	0.00245278	0.00213698
m687	hsa-miR-3613-3p	0.0786006	0.0800299
m688	hsa-miR-3613-5p	0.111379	0.0804573
m689	hsa-miR-361-3p	0.266796	0.309114
m690	hsa-miR-3614-3p	0.0243049	0.00833422
m691	hsa-miR-3614-5p	0.00167235	0.00192328
m692	hsa-miR-3615	0.00735835	0.011326
m693	hsa-miR-361-5p	0.934957	1.14008
m694	hsa-miR-3616-3p	0.000668941	0.000534245
m695	hsa-miR-3616-5p	0.00189533	0.000641094
m696	hsa-miR-3617-3p	0.00825027	0.00790683
m697	hsa-miR-3617-5p	0.000557451	0.00117534
m698	hsa-miR-3618	0.00156086	0.00213698
m699	hsa-miR-3619-3p	0.00189533	0.00192328
m700	hsa-miR-3619-5p	0.0011149	0.00117534
m701	hsa-miR-3620-3p	0.00334471	0.00908217
m702	hsa-miR-3620-5p	0.000557451	0.00128219
m703	hsa-miR-3621	0.00167235	0.000641094
m704	hsa-miR-3622a-3p	0.000780431	0.00138904
m705	hsa-miR-3622a-5p	0.00156086	0.00192328
m706	hsa-miR-3622b-3p	0.00100341	0.00245753
m707	hsa-miR-3622b-5p	0.00011149	0.000106849
m708	hsa-miR-362-3p	0.0193993	0.0238273
m709	hsa-miR-362-5p	0.0490557	0.0651779
m710	hsa-miR-363-3p	0.00412514	0.00363287
m711	hsa-miR-363-5p	0.00657792	0.0103644
m712	hsa-miR-3646	0.0011149	0.00138904
m713	hsa-miR-3648	0.000780431	0.000854792
m714	hsa-miR-3649	0.00256427	0.00373972
m715	hsa-miR-3650	0.00390216	0.00235068
m716	hsa-miR-3651	0.00379067	0.00320547
m717	hsa-miR-3652	0.00156086	0.00267123
m718	hsa-miR-3653-3p	0.00178384	0.00448766
m719	hsa-miR-3653-5p	0.00769282	0.00619724
m720	hsa-miR-3654	0.00100341	0.00267123
m721	hsa-miR-3655	0.000780431	0.00106849
m722	hsa-miR-3656	0.000780431	0.00160274
m723	hsa-miR-3657	0.00211831	0.00331232
m724	hsa-miR-3658	0.00412514	0.00170958
m725	hsa-miR-3659	0.00022298	0.00192328
m726	hsa-miR-365a-3p	0.17805	0.191367
m727	hsa-miR-365a-5p	0.00200682	0.00309862
m728	hsa-miR-365b-3p	0.508507	0.624639
m729	hsa-miR-365b-5p	0.00624345	0.00673149
m730	hsa-miR-3660	0.00289874	0.00267123
m731	hsa-miR-3661	0.00379067	0.00576985
m732	hsa-miR-3662	0.00880772	0.00929586
m733	hsa-miR-3663-3p	0.00301023	0.00406026
m734	hsa-miR-3663-5p	0.00122639	0.00352602
m735	hsa-miR-3664-3p	0.00100341	0.00149589
m736	hsa-miR-3664-5p	0.00189533	0.00128219
m737	hsa-miR-3665	0.000445961	0.000534245
m738	hsa-miR-3666	0.00122639	0.00106849
m739	hsa-miR-3667-3p	0.00691239	0.0144246
m740	hsa-miR-3667-5p	0.00234129	0.00320547
m741	hsa-miR-3668	0.0034562	0.00309862
m742	hsa-miR-3669	0.000668941	0.00363287
m743	hsa-miR-3670	0.00334471	0.00331232
m744	hsa-miR-3671	0.000668941	0.000747943
m745	hsa-miR-3672	0.00100341	0.000961641
m746	hsa-miR-3673	0.00167235	0.00138904
m747	hsa-miR-367-3p	0.000891921	0.00181643
m748	hsa-miR-3674	0.00301023	0.00106849
m749	hsa-miR-3675-3p	0.00390216	0.00833422
m750	hsa-miR-3675-5p	0.00211831	0.00224383
m751	hsa-miR-367-5p	0.00100341	0.00117534
m752	hsa-miR-3677-3p	0.00122639	0.00149589
m753	hsa-miR-3677-5p	0.00122639	0.00128219
m754	hsa-miR-3678-3p	0.00144937	0.00170958
m755	hsa-miR-3678-5p	0.00156086	0.00138904
m756	hsa-miR-3679-3p	0.0127099	0.00480821
m757	hsa-miR-3679-5p	0.00668941	0.00737258
m758	hsa-miR-3680-3p	0.0011149	0.00192328
m759	hsa-miR-3680-5p	0.00445961	0.00213698
m760	hsa-miR-3681-3p	0.00245278	0.00149589
m761	hsa-miR-3681-5p	0.00122639	0.00117534
m762	hsa-miR-3682-3p	0.00234129	0.00363287
m763	hsa-miR-3682-5p	0.00189533	0.00170958
m764	hsa-miR-3683	0.00178384	0.00277807
m765	hsa-miR-3684	0.00390216	0.00641094
m766	hsa-miR-3685	0.00211831	0.00277807
m767	hsa-miR-3686	0.00289874	0.00138904
m768	hsa-miR-3687	0.00133788	0.00277807
m769	hsa-miR-3688-3p	0.00713537	0.00459451
m770	hsa-miR-3688-5p	0.00144937	0.00128219
m771	hsa-miR-3689a-3p	0.00100341	0.000534245
m772	hsa-miR-3689a-5p	0.0169465	0.00106849
m773	hsa-miR-3689b-3p	0.00189533	0.00256438
m774	hsa-miR-3689b-5p	0.0011149	0.000961641
m775	hsa-miR-3689c	0.00267576	0.000427396
m776	hsa-miR-3689d	0.000334471	0.000747943
m777	hsa-miR-3689e	0.00100341	0.000320547
m778	hsa-miR-3689f	0.00022298	0.00106849
m779	hsa-miR-3690	0.000668941	0.00117534
m780	hsa-miR-3691-3p	0.00334471	0.00363287
m781	hsa-miR-3691-5p	0.00390216	0.00331232
m782	hsa-miR-3692-3p	0.00479408	0.00491506
m783	hsa-miR-3692-5p	0.0880772	0.0932792
m784	hsa-miR-369-3p	1.14188	1.14008
m785	hsa-miR-369-5p	0.284746	0.328454
m786	hsa-miR-370-3p	0.0725801	0.0888984
m787	hsa-miR-370-5p	0.0177269	0.0211561
m788	hsa-miR-3713	0.00100341	0.00331232
m789	hsa-miR-3714	0.000780431	0.000106849
m790	hsa-miR-371a-3p	0.00156086	0.00117534
m791	hsa-miR-371a-5p	0.00022298	0.00203013
m792	hsa-miR-371b-3p	0.0196223	0.0196602
m793	hsa-miR-371b-5p	0.0129329	0.0158137
m794	hsa-miR-372-3p	0.00156086	0.00160274
m795	hsa-miR-372-5p	0.00524004	0.00203013
m796	hsa-miR-373-3p	0.00144937	0.00267123
m797	hsa-miR-373-5p	0.000891921	0.000747943
m798	hsa-miR-374a-3p	0.28954	0.22075
m799	hsa-miR-374a-5p	3.15339	2.47281
m800	hsa-miR-374b-3p	0.0594243	0.0506464
m801	hsa-miR-374b-5p	0.844315	0.76739
m802	hsa-miR-374c-5p	0.00836176	0.00598355
m803	hsa-miR-375	0.00100341	0.00213698
m804	hsa-miR-376a-2-5p	0.00646643	0.00406026
m805	hsa-miR-376a-3p	1.08948	1.08024
m806	hsa-miR-376a-5p	0.0140478	0.0137835
m807	hsa-miR-376b-3p	0.187081	0.131852
m808	hsa-miR-376b-5p	0.0179499	0.0120739
m809	hsa-miR-376c-3p	1.13809	1.09745
m810	hsa-miR-376c-5p	0.0461569	0.0349396
m811	hsa-miR-377-3p	0.153745	0.104498
m812	hsa-miR-377-5p	0.00512855	0.00961641
m813	hsa-miR-378a-3p	0.426784	0.665669
m814	hsa-miR-378a-5p	0.0369032	0.0485095
m815	hsa-miR-378b	0.0011149	0.00160274
m816	hsa-miR-378c	0.0147167	0.0181643
m817	hsa-miR-378d	0.00624345	0.00427396
m818	hsa-miR-378e	0.00178384	0.00138904
m819	hsa-miR-378f	0.00167235	0.00213698
m820	hsa-miR-378g	0.00167235	0.00331232
m821	hsa-miR-378h	0.00144937	0.00299177
m822	hsa-miR-378i	0.00390216	0.00395341
m823	hsa-miR-378j	0.00267576	0.00203013
m824	hsa-miR-379-3p	0.0585323	0.0442355
m825	hsa-miR-379-5p	1.50935	1.35346
m826	hsa-miR-380-3p	0.0171695	0.0121808
m827	hsa-miR-380-5p	0.0209602	0.0233999
m828	hsa-miR-381-3p	1.57413	1.3276
m829	hsa-miR-381-5p	0.00936517	0.0112191
m830	hsa-miR-382-3p	0.237809	0.284646
m831	hsa-miR-382-5p	1.16474	1.34587
m832	hsa-miR-383-3p	0.000891921	0.00213698
m833	hsa-miR-383-5p	0.00200682	0.00138904
m834	hsa-miR-384	0.0045711	0.00203013
m835	hsa-miR-3907	0.0034562	0.00299177
m836	hsa-miR-3908	0.00144937	0.00213698
m837	hsa-miR-3909	0.00156086	0.00288492
m838	hsa-miR-3910	0.00657792	0.00758628
m839	hsa-miR-3911	0.0011149	0.00138904
m840	hsa-miR-3912-3p	0.00334471	0.00352602
m841	hsa-miR-3912-5p	0.0034562	0.00224383
m842	hsa-miR-3913-3p	0.00234129	0.00555615
m843	hsa-miR-3913-5p	0.00379067	0.00245753
m844	hsa-miR-3914	0.00423663	0.00288492
m845	hsa-miR-3915	0.00301023	0.00181643
m846	hsa-miR-3916	0.0295449	0.0058767
m847	hsa-miR-3917	0.000668941	0.000747943
m848	hsa-miR-3918	0.00011149	0.000534245
m849	hsa-miR-3919	0.00479408	0.00235068
m850	hsa-miR-3920	0.00144937	0.00117534
m851	hsa-miR-3921	0.00122639	0.00138904
m852	hsa-miR-3922-3p	0.0022298	0.00373972
m853	hsa-miR-3922-5p	0.0034562	0.0050219
m854	hsa-miR-3923	0.016835	0.00416711
m855	hsa-miR-3924	0.00167235	0.00170958
m856	hsa-miR-3925-3p	0.00546302	0.00267123
m857	hsa-miR-3925-5p	0.0034562	0.00491506
m858	hsa-miR-3926	0.00278725	0.00224383
m859	hsa-miR-3927-3p	0.00211831	0.00320547
m860	hsa-miR-3927-5p	0.000668941	0.000534245
m861	hsa-miR-3928-3p	0.00445961	0.00427396
m862	hsa-miR-3928-5p	0.00267576	0.00373972
m863	hsa-miR-3929	0.000334471	0.000747943
m864	hsa-miR-3934-3p	0.00312172	0.00363287
m865	hsa-miR-3934-5p	0.00758133	0.0102575
m866	hsa-miR-3935	0.00133788	0.00117534
m867	hsa-miR-3936	0.000780431	0.00170958
m868	hsa-miR-3937	0.00122639	0.00245753
m869	hsa-miR-3938	0.00334471	0.00406026
m870	hsa-miR-3939	0.00278725	0.00203013
m871	hsa-miR-3940-3p	0.00200682	0.00309862
m872	hsa-miR-3940-5p	0.000334471	0.00181643
m873	hsa-miR-3941	0.00334471	0.00438081
m874	hsa-miR-3942-3p	0.0068009	0.00373972
m875	hsa-miR-3942-5p	0.00758133	0.00406026
m876	hsa-miR-3943	0.00423663	0.00555615
m877	hsa-miR-3944-3p	0.00133788	0.00138904
m878	hsa-miR-3944-5p	0.00178384	0.00203013
m879	hsa-miR-3945	0.00256427	0.00160274
m880	hsa-miR-3960	0.000891921	0.00170958
m881	hsa-miR-3972	0.000780431	0.00352602
m882	hsa-miR-3973	0.00334471	0.00235068
m883	hsa-miR-3974	0.00713537	0.0115397
m884	hsa-miR-3975	0.000445961	0.000641094
m885	hsa-miR-3976	0.0022298	0.00224383
m886	hsa-miR-3977	0.00323322	0.00363287
m887	hsa-miR-3978	0.00412514	0.00598355
m888	hsa-miR-409-3p	1.42217	1.63105
m889	hsa-miR-409-5p	0.103686	0.135271
m890	hsa-miR-410-3p	0.0176154	0.0180575
m891	hsa-miR-410-5p	0.00825027	0.0101507
m892	hsa-miR-411-3p	0.0380182	0.0491506
m893	hsa-miR-411-5p	1.09885	0.973288
m894	hsa-miR-412-3p	0.00178384	0.00203013
m895	hsa-miR-412-5p	0.00947667	0.0106849
m896	hsa-miR-421	0.185297	0.182819
m897	hsa-miR-422a	0.00167235	0.00181643
m898	hsa-miR-423-3p	0.369144	0.520889
m899	hsa-miR-423-5p	0.140812	0.168608
m900	hsa-miR-424-3p	0.0437041	0.0149589
m901	hsa-miR-424-5p	0.697483	0.251416
m902	hsa-miR-4251	0.00390216	0.00438081
m903	hsa-miR-4252	0.000557451	0.00149589
m904	hsa-miR-4253	0.00022298	0.000213698
m905	hsa-miR-425-3p	0.109483	0.12715
m906	hsa-miR-4254	0.00323322	0.00170958
m907	hsa-miR-4255	0.000334471	0.00170958
m908	hsa-miR-425-5p	1.66834	1.86751
m909	hsa-miR-4256	0.0814993	0.00235068
m910	hsa-miR-4257	0.00122639	0.00149589
m911	hsa-miR-4258	0.000557451	0.00106849
m912	hsa-miR-4259	0.00301023	0.00598355
m913	hsa-miR-4260	0.000557451	0.000854792
m914	hsa-miR-4261	0.000557451	0.000427396
m915	hsa-miR-4262	0.00133788	0.000961641
m916	hsa-miR-4263	0.00434812	0.00341917
m917	hsa-miR-4264	0.00167235	0.00128219
m918	hsa-miR-4265	0.000780431	0.000427396
m919	hsa-miR-4266	0.000780431	0.000534245
m920	hsa-miR-4267	0.00167235	0.00309862
m921	hsa-miR-4268	0.00167235	0.00181643
m922	hsa-miR-4269	0.00234129	0.00416711
m923	hsa-miR-4270	0.000445961	0.00117534
m924	hsa-miR-4271	0.00401365	0.0117534
m925	hsa-miR-4272	0.0365688	0.0370766
m926	hsa-miR-4273	0.0022298	0.00309862
m927	hsa-miR-4274	0.000334471	0.000961641
m928	hsa-miR-4275	0.00557451	0.014852
m929	hsa-miR-4276	0.00178384	0.00170958
m930	hsa-miR-4277	0.000668941	0.00117534
m931	hsa-miR-4278	0.000334471	0.000747943
m932	hsa-miR-4279	0.000668941	0.000534245
m933	hsa-miR-4280	0.00802729	0.00609039
m934	hsa-miR-4281	0.00167235	0.00373972
m935	hsa-miR-4282	0.00156086	0.00309862
m936	hsa-miR-4283	0.000445961	0.000641094
m937	hsa-miR-4284	0.00100341	0.00288492
m938	hsa-miR-4285	0.0034562	0.000961641
m939	hsa-miR-4286	0.079827	0.115397
m940	hsa-miR-4287	0.00245278	0.00406026
m941	hsa-miR-4288	0.00312172	0.00651779
m942	hsa-miR-4289	0.000445961	0.00106849
m943	hsa-miR-429	0.00657792	0.0054493
m944	hsa-miR-4290	0.00602047	0.00865477
m945	hsa-miR-4291	0.00144937	0.00170958
m946	hsa-miR-4292	0.00011149	0.000534245
m947	hsa-miR-4293	0.00133788	0.00288492
m948	hsa-miR-4294	0.000668941	0.00149589
m949	hsa-miR-4295	0.00245278	0.00267123
m950	hsa-miR-4296	0.00022298	0.000961641
m951	hsa-miR-4297	0.000780431	0.00106849
m952	hsa-miR-4298	0.0011149	0.00128219
m953	hsa-miR-4299	0.00133788	0.00128219
m954	hsa-miR-4300	0.00211831	0.00149589
m955	hsa-miR-4301	0.0045711	0.00384656
m956	hsa-miR-4302	0.00557451	0.0108986
m957	hsa-miR-4303	0.0169465	0.00245753
m958	hsa-miR-4304	0.0493901	0.0668875
m959	hsa-miR-4305	0.00167235	0.00416711
m960	hsa-miR-4306	0.000780431	0.00106849
m961	hsa-miR-4307	0.00356769	0.00363287
m962	hsa-miR-4308	0.0011149	0.00117534
m963	hsa-miR-4309	0.0011149	0.00149589
m964	hsa-miR-4310	0.000668941	0.000961641
m965	hsa-miR-4311	0.00189533	0.00320547
m966	hsa-miR-4312	0.00490557	0.0052356
m967	hsa-miR-4313	0.000334471	0.000747943
m968	hsa-miR-431-3p	0.00479408	0.005663
m969	hsa-miR-4314	0.000668941	0.00117534
m970	hsa-miR-4315	0.000557451	0.00138904
m971	hsa-miR-431-5p	0.49078	0.804146
m972	hsa-miR-4316	0.00100341	0.000534245
m973	hsa-miR-4317	0.00356769	0.00491506
m974	hsa-miR-4319	0.000668941	0.000747943
m975	hsa-miR-4320	0.00178384	0.00192328
m976	hsa-miR-4321	0.00100341	0.000961641
m977	hsa-miR-4322	0.00847325	0.00224383
m978	hsa-miR-4323	0.000780431	0.000961641
m979	hsa-miR-432-3p	0.00256427	0.00341917
m980	hsa-miR-4324	0.0332241	0.0439149
m981	hsa-miR-4325	0.00100341	0.00128219
m982	hsa-miR-432-5p	0.498027	0.690245
m983	hsa-miR-4326	0.0239704	0.0349396
m984	hsa-miR-4327	0.00167235	0.00192328
m985	hsa-miR-4328	0.00200682	0.000747943
m986	hsa-miR-4329	0.00390216	0.00224383
m987	hsa-miR-4330	0.00100341	0.000961641
m988	hsa-miR-433-3p	0.00869623	0.00758628
m989	hsa-miR-433-5p	0.0362343	0.00747943
m990	hsa-miR-4417	0.0011149	0.00203013
m991	hsa-miR-4418	0.00245278	0.00192328
m992	hsa-miR-4419a	0.00167235	0.00181643
m993	hsa-miR-4419b	0.00156086	0.00149589
m994	hsa-miR-4420	0.00367918	0.0052356
m995	hsa-miR-4421	0.00133788	0.00160274
m996	hsa-miR-4422	0.00189533	0.00181643
m997	hsa-miR-4423-3p	0.00278725	0.00160274
m998	hsa-miR-4423-5p	0.005686	0.00769313
m999	hsa-miR-4424	0.00512855	0.00438081
m1000	hsa-miR-4425	0.00133788	0.00192328
m1001	hsa-miR-4426	0.00122639	0.000747943
m1002	hsa-miR-4427	0.00156086	0.00203013
m1003	hsa-miR-4428	0.000445961	0.00128219
m1004	hsa-miR-4429	0.00668941	0.0163479
m1005	hsa-miR-4430	0.000668941	0.00203013
m1006	hsa-miR-4431	0.00200682	0.00320547
m1007	hsa-miR-4432	0.00122639	0.000534245
m1008	hsa-miR-4433a-3p	0.00401365	0.000641094
m1009	hsa-miR-4433a-5p	0.00289874	0.00170958
m1010	hsa-miR-4433b-3p	0.000780431	0.000961641
m1011	hsa-miR-4433b-5p	0.000891921	0.000641094
m1012	hsa-miR-4434	0.00278725	0.00406026
m1013	hsa-miR-4435	0.00289874	0.00224383
m1014	hsa-miR-4436a	0.00100341	0.00138904
m1015	hsa-miR-4436b-3p	0.00156086	0.000854792
m1016	hsa-miR-4436b-5p	0.000891921	0.000641094
m1017	hsa-miR-4437	0.00133788	0.00138904
m1018	hsa-miR-4438	0.00992263	0.0181643
m1019	hsa-miR-4439	0.000780431	0.000747943
m1020	hsa-miR-4440	0.00390216	0.00331232
m1021	hsa-miR-4441	0.00011149	0.000106849
m1022	hsa-miR-4442	0.0100341	0.0201945
m1023	hsa-miR-4443	0.00278725	0.00299177
m1024	hsa-miR-4444	0.00189533	0.00192328
m1025	hsa-miR-4445-3p	0.00702388	0.00299177
m1026	hsa-miR-4445-5p	0.00189533	0.00267123
m1027	hsa-miR-4446-3p	0.00022298	0.00117534
m1028	hsa-miR-4446-5p	0.0011149	0.00181643
m1029	hsa-miR-4447	0.00011149	0.000641094
m1030	hsa-miR-4448	0.00200682	0.0054493
m1031	hsa-miR-4449	0.000445961	0.00160274
m1032	hsa-miR-4450	0.0431467	0.00886847
m1033	hsa-miR-4451	0.00167235	0.00213698
m1034	hsa-miR-4452	0.028207	0.00320547
m1035	hsa-miR-4453	0.000668941	0.00224383
m1036	hsa-miR-4454	0.0749214	0.120846
m1037	hsa-miR-4455	0.0599817	0.0817395
m1038	hsa-miR-4456	0.185743	0.214232
m1039	hsa-miR-4457	0.00178384	0.00235068
m1040	hsa-miR-4458	0.00646643	0.0154931
m1041	hsa-miR-4459	0.00301023	0.00384656
m1042	hsa-miR-4460	0.00245278	0.00416711
m1043	hsa-miR-4461	0.00780431	0.0216904
m1044	hsa-miR-4462	0.00412514	0.00694519
m1045	hsa-miR-4463	0.00156086	0.000854792
m1046	hsa-miR-4464	0.00278725	0.00737258
m1047	hsa-miR-4465	0.00133788	0.000854792
m1048	hsa-miR-4466	0.0022298	0.00235068
m1049	hsa-miR-4467	0.00100341	0.000534245
m1050	hsa-miR-4468	0.00947667	0.00170958
m1051	hsa-miR-4469	0.00189533	0.00277807
m1052	hsa-miR-4470	0.00234129	0.00267123
m1053	hsa-miR-4471	0.00156086	0.00181643
m1054	hsa-miR-4472	0.0266462	0.163158
m1055	hsa-miR-4473	0.00401365	0.00406026
m1056	hsa-miR-4474-3p	0.00156086	0.000854792
m1057	hsa-miR-4474-5p	0.0022298	0.00160274
m1058	hsa-miR-4475	0.000445961	0.000534245
m1059	hsa-miR-4476	0.00167235	0.00149589
m1060	hsa-miR-4477a	0.00579749	0.00245753
m1061	hsa-miR-4477b	0.0189533	0.0152794
m1062	hsa-miR-4478	0.000445961	0.00106849
m1063	hsa-miR-4479	0.00100341	0.00106849
m1064	hsa-miR-448	0.000445961	0.00128219
m1065	hsa-miR-4480	0.00122639	0.00309862
m1066	hsa-miR-4481	0.00379067	0.00480821
m1067	hsa-miR-4482-3p	0.00524004	0.00470136
m1068	hsa-miR-4482-5p	0.0011149	0.00213698
m1069	hsa-miR-4483	0.152184	0.464473
m1070	hsa-miR-4484	0.00802729	0.0379314
m1071	hsa-miR-4485-3p	0.00245278	0.00480821
m1072	hsa-miR-4485-5p	0.000445961	0.000534245
m1073	hsa-miR-4486	0.000334471	0.000534245
m1074	hsa-miR-4487	0.00144937	0.000747943
m1075	hsa-miR-4488	0.00178384	0.000641094
m1076	hsa-miR-4489	0.000891921	0.00106849
m1077	hsa-miR-4490	0.000445961	0.000641094
m1078	hsa-miR-4491	0.000334471	0.00149589
m1079	hsa-miR-4492	0.0034562	0.00149589
m1080	hsa-miR-4493	0.00869623	0.00630409
m1081	hsa-miR-4494	0.000780431	0.00128219
m1082	hsa-miR-4495	0.000891921	0.00213698
m1083	hsa-miR-4496	0.00356769	0.00203013
m1084	hsa-miR-4497	0.0011149	0.00203013
m1085	hsa-miR-4498	0.000557451	0.000961641
m1086	hsa-miR-4499	0.000557451	0.00106849
m1087	hsa-miR-449a	0.00412514	0.00491506
m1088	hsa-miR-449b-3p	0.00122639	0.00181643
m1089	hsa-miR-449b-5p	0.00178384	0.00138904
m1090	hsa-miR-449c-3p	0.0134903	0.0196602
m1091	hsa-miR-449c-5p	0.00323322	0.0197671
m1092	hsa-miR-4500	0.00512855	0.00245753
m1093	hsa-miR-4501	0.0333356	0.0555615
m1094	hsa-miR-4502	0.00780431	0.00715888
m1095	hsa-miR-4503	0.00735835	0.00128219
m1096	hsa-miR-4504	0.00278725	0.00245753
m1097	hsa-miR-4505	0.000891921	0.00138904
m1098	hsa-miR-4506	0.000891921	0.000961641
m1099	hsa-miR-4507	0.000334471	0.000427396
m1100	hsa-miR-4508	0.000445961	0.000427396
m1101	hsa-miR-4509	0.00100341	0.000854792
m1102	hsa-miR-450a-1-3p	0.0171695	0.0122876
m1103	hsa-miR-450a-2-3p	0.00713537	0.00491506
m1104	hsa-miR-450a-5p	0.0409169	0.0177369
m1105	hsa-miR-450b-3p	0.00245278	0.00267123
m1106	hsa-miR-450b-5p	0.367249	0.174805
m1107	hsa-miR-4510	0.00468259	0.00705204
m1108	hsa-miR-4511	0.00813878	0.00299177
m1109	hsa-miR-4512	0.000891921	0.00106849
m1110	hsa-miR-4513	0.00022298	0.00149589
m1111	hsa-miR-4514	0.00100341	0.00309862
m1112	hsa-miR-4515	0.00189533	0.00406026
m1113	hsa-miR-4516	0.000334471	0.00106849
m1114	hsa-miR-4517	0.00981114	0.00331232
m1115	hsa-miR-4518	0.00401365	0.00769313
m1116	hsa-miR-4519	0.00245278	0.00299177
m1117	hsa-miR-451a	0.00735835	0.0100438
m1118	hsa-miR-451b	0.00200682	0.00427396
m1119	hsa-miR-4520-2-3p	0.00167235	0.00267123
m1120	hsa-miR-4520-3p	0.000891921	0.00149589
m1121	hsa-miR-4520-5p	0.000668941	0.000747943
m1122	hsa-miR-4521	0.0332241	0.0449834
m1123	hsa-miR-4522	0.00133788	0.00181643
m1124	hsa-miR-4523	0.00189533	0.00138904
m1125	hsa-miR-452-3p	0.0011149	0.00160274
m1126	hsa-miR-4524a-3p	0.00022298	0.000961641
m1127	hsa-miR-4524a-5p	0.00746984	0.00320547
m1128	hsa-miR-4524b-3p	0.00479408	0.00117534
m1129	hsa-miR-4524b-5p	0.00100341	0.00203013
m1130	hsa-miR-4525	0.000891921	0.00106849
m1131	hsa-miR-452-5p	0.228332	0.181109
m1132	hsa-miR-4526	0.000780431	0.000747943
m1133	hsa-miR-4527	0.00167235	0.00106849
m1134	hsa-miR-4528	0.0220751	0.00854792
m1135	hsa-miR-4529-5p	0.00724686	0.0050219
m1136	hsa-miR-4530	0.000334471	0.000854792
m1137	hsa-miR-4531	0.00100341	0.00138904
m1138	hsa-miR-4532	0.0045711	0.00224383
m1139	hsa-miR-4533	0.00245278	0.000747943
m1140	hsa-miR-4534	0.00022298	0.000213698
m1141	hsa-miR-4535	0.000891921	0.00149589
m1142	hsa-miR-4536-3p	0.000668941	0.000534245
m1143	hsa-miR-4536-5p	0.000668941	0.000747943
m1144	hsa-miR-4537	0.00144937	0.00128219
m1145	hsa-miR-4538	0.0022298	0.00149589
m1146	hsa-miR-4539	0.000334471	0.000427396
m1147	hsa-miR-4540	0.00100341	0.000854792
m1148	hsa-miR-454-3p	1.50166	1.25206
m1149	hsa-miR-454-5p	0.0517314	0.0685971
m1150	hsa-miR-455-3p	0.150623	0.129074
m1151	hsa-miR-455-5p	0.836399	0.555829
m1152	hsa-miR-4632-3p	0.000668941	0.000534245
m1153	hsa-miR-4632-5p	0.000557451	0.00138904
m1154	hsa-miR-4633-3p	0.000668941	0.00117534
m1155	hsa-miR-4634	0.0887462	0.145422
m1156	hsa-miR-4635	0.00211831	0.00534245
m1157	hsa-miR-4636	0.00702388	0.00438081
m1158	hsa-miR-4637	0.00301023	0.00149589
m1159	hsa-miR-4638-3p	0.0022298	0.00299177
m1160	hsa-miR-4638-5p	0.000668941	0.00149589
m1161	hsa-miR-4639-3p	0.000891921	0.00138904
m1162	hsa-miR-4639-5p	0.00301023	0.00406026
m1163	hsa-miR-4640-3p	0.00100341	0.00128219
m1164	hsa-miR-4640-5p	0.000668941	0.000534245
m1165	hsa-miR-4641	0.000780431	0.000641094
m1166	hsa-miR-4642	0.00278725	0.00299177
m1167	hsa-miR-4643	0.00267576	0.00267123
m1168	hsa-miR-4644	0.00312172	0.00341917
m1169	hsa-miR-4645-3p	0.0191763	0.0114328
m1170	hsa-miR-4645-5p	0.00356769	0.00138904
m1171	hsa-miR-4646-3p	0.000334471	0.000641094
m1172	hsa-miR-4646-5p	0.000445961	0.00117534
m1173	hsa-miR-4647	0.00211831	0.00192328
m1174	hsa-miR-4648	0.00267576	0.00138904
m1175	hsa-miR-4649-3p	0.00011149	0.000106849
m1176	hsa-miR-4649-5p	0.000891921	0.00149589
m1177	hsa-miR-4650-3p	0.00144937	0.00106849
m1178	hsa-miR-4650-5p	0.00624345	0.00192328
m1179	hsa-miR-4651	0.000557451	0.00149589
m1180	hsa-miR-4652-3p	0.00691239	0.00598355
m1181	hsa-miR-4652-5p	0.00178384	0.00491506
m1182	hsa-miR-4653-3p	0.00289874	0.00320547
m1183	hsa-miR-4653-5p	0.00245278	0.00181643
m1184	hsa-miR-4654	0.00167235	0.00277807
m1185	hsa-miR-4655-3p	0.00189533	0.00170958
m1186	hsa-miR-4655-5p	0.0011149	0.00181643
m1187	hsa-miR-4656	0.000780431	0.000320547
m1188	hsa-miR-4657	0.000891921	0.00138904
m1189	hsa-miR-4658	0.00925368	0.00641094
m1190	hsa-miR-4659a-3p	0.00501706	0.00406026
m1191	hsa-miR-4659a-5p	0.00691239	0.00149589
m1192	hsa-miR-4659b-3p	0.00167235	0.00331232
m1193	hsa-miR-4659b-5p	0.00144937	0.00128219
m1194	hsa-miR-466	0.00267576	0.00138904
m1195	hsa-miR-4660	0.00512855	0.00897532
m1196	hsa-miR-4661-5p	0.0129329	0.0119671
m1197	hsa-miR-4662a-3p	0.0022298	0.00160274
m1198	hsa-miR-4662a-5p	0.00947667	0.00854792
m1199	hsa-miR-4663	0.00144937	0.000641094
m1200	hsa-miR-4664-3p	0.000780431	0.00224383
m1201	hsa-miR-4664-5p	0.0068009	0.00416711
m1202	hsa-miR-4665-3p	0.000445961	0.000854792
m1203	hsa-miR-4665-5p	0.000780431	0.00117534
m1204	hsa-miR-4666a-3p	0.000780431	0.000854792
m1205	hsa-miR-4666b	0.0034562	0.00299177
m1206	hsa-miR-4667-3p	0.000780431	0.00160274
m1207	hsa-miR-4667-5p	0.00200682	0.00416711
m1208	hsa-miR-4668-3p	0.00379067	0.00406026
m1209	hsa-miR-4668-5p	0.00780431	0.0215835
m1210	hsa-miR-4669	0.000780431	0.00117534
m1211	hsa-miR-4670-3p	0.0011149	0.00128219
m1212	hsa-miR-4670-5p	0.00100341	0.000961641
m1213	hsa-miR-4671-3p	0.00312172	0.00331232
m1214	hsa-miR-4671-5p	0.00100341	0.000747943
m1215	hsa-miR-4672	0.0011149	0.00309862
m1216	hsa-miR-4673	0.00156086	0.00170958
m1217	hsa-miR-4674	0.000334471	0.00117534
m1218	hsa-miR-4675	0.000780431	0.00128219
m1219	hsa-miR-4676-3p	0.00379067	0.00448766
m1220	hsa-miR-4676-5p	0.00156086	0.00170958
m1221	hsa-miR-4677-3p	0.0311058	0.0306657
m1222	hsa-miR-4677-5p	0.0154971	0.0153863
m1223	hsa-miR-4678	0.00289874	0.00181643
m1224	hsa-miR-4679	0.0244163	0.00470136
m1225	hsa-miR-4680-3p	0.194996	0.0137835
m1226	hsa-miR-4680-5p	0.00323322	0.00779998
m1227	hsa-miR-4681	0.00579749	0.00170958
m1228	hsa-miR-4682	0.00512855	0.00192328
m1229	hsa-miR-4683	0.000445961	0.00149589
m1230	hsa-miR-4684-3p	0.00267576	0.00320547
m1231	hsa-miR-4684-5p	0.000891921	0.00256438
m1232	hsa-miR-4685-3p	0.000334471	0.00181643
m1233	hsa-miR-4685-5p	0.00312172	0.00128219
m1234	hsa-miR-4686	0.00122639	0.00235068
m1235	hsa-miR-4687-3p	0.000557451	0.000961641
m1236	hsa-miR-4687-5p	0.00780431	0.00352602
m1237	hsa-miR-4688	0.000668941	0.00138904
m1238	hsa-miR-4689	0.000445961	0.000961641
m1239	hsa-miR-4690-3p	0.000445961	0.000854792
m1240	hsa-miR-4690-5p	0.00011149	0.000961641
m1241	hsa-miR-4691-3p	0.00167235	0.00117534
m1242	hsa-miR-4691-5p	0.0011149	0.000747943
m1243	hsa-miR-4692	0.000780431	0.000534245
m1244	hsa-miR-4693-3p	0.00301023	0.00256438
m1245	hsa-miR-4693-5p	0.00256427	0.00619724
m1246	hsa-miR-4694-3p	0.00144937	0.00149589
m1247	hsa-miR-4694-5p	0.00144937	0.00235068
m1248	hsa-miR-4695-3p	0.00245278	0.00245753
m1249	hsa-miR-4695-5p	0.000557451	0.00149589
m1250	hsa-miR-4696	0.000445961	0.00138904
m1251	hsa-miR-4697-3p	0.000668941	0.000747943
m1252	hsa-miR-4697-5p	0.000891921	0.00106849
m1253	hsa-miR-4698	0.00189533	0.000854792
m1254	hsa-miR-4699-3p	0.00122639	0.00192328
m1255	hsa-miR-4699-5p	0.00100341	0.000747943
m1256	hsa-miR-4700-3p	0.0289874	0.000961641
m1257	hsa-miR-4700-5p	0.00691239	0.00288492
m1258	hsa-miR-4701-3p	0.00133788	0.00117534
m1259	hsa-miR-4701-5p	0.00100341	0.00213698
m1260	hsa-miR-4703-3p	0.000668941	0.000320547
m1261	hsa-miR-4703-5p	0.00535153	0.00341917
m1262	hsa-miR-4704-3p	0.00156086	0.00181643
m1263	hsa-miR-4704-5p	0.00100341	0.000747943
m1264	hsa-miR-4705	0.0034562	0.00459451
m1265	hsa-miR-4706	0.000557451	0.00149589
m1266	hsa-miR-4707-3p	0.00189533	0.00662464
m1267	hsa-miR-4707-5p	0.00167235	0.00170958
m1268	hsa-miR-4708-3p	0.00100341	0.00213698
m1269	hsa-miR-4709-3p	0.00178384	0.000747943
m1270	hsa-miR-4709-5p	0.00301023	0.00309862
m1271	hsa-miR-4710	0.00289874	0.000854792
m1272	hsa-miR-4711-3p	0.00100341	0.00192328
m1273	hsa-miR-4711-5p	0.000780431	0.00138904
m1274	hsa-miR-4712-3p	0.00122639	0.000641094
m1275	hsa-miR-4712-5p	0.0022298	0.00245753
m1276	hsa-miR-4713-3p	0.00167235	0.0052356
m1277	hsa-miR-4713-5p	0.00256427	0.00373972
m1278	hsa-miR-4714-3p	0.00289874	0.00459451
m1279	hsa-miR-4714-5p	0.00100341	0.00138904
m1280	hsa-miR-4715-3p	0.00133788	0.00106849
m1281	hsa-miR-4715-5p	0.000445961	0.00106849
m1282	hsa-miR-4716-3p	0.00289874	0.00170958
m1283	hsa-miR-4716-5p	0.00200682	0.00288492
m1284	hsa-miR-4717-3p	0.00022298	0.00106849
m1285	hsa-miR-4717-5p	0.000668941	0.00106849
m1286	hsa-miR-4718	0.00289874	0.00245753
m1287	hsa-miR-4719	0.00144937	0.00245753
m1288	hsa-miR-4720-3p	0.0574174	0.0050219
m1289	hsa-miR-4720-5p	0.00167235	0.00106849
m1290	hsa-miR-4721	0.0140478	0.0242547
m1291	hsa-miR-4722-3p	0.00011149	0.000106849
m1292	hsa-miR-4722-5p	0.00167235	0.00106849
m1293	hsa-miR-4723-3p	0.000780431	0.00160274
m1294	hsa-miR-4723-5p	0.0138248	0.00897532
m1295	hsa-miR-4724-3p	0.00245278	0.00117534
m1296	hsa-miR-4724-5p	0.00390216	0.00203013
m1297	hsa-miR-4725-3p	0.0177269	0.00737258
m1298	hsa-miR-4725-5p	0.00133788	0.00170958
m1299	hsa-miR-4726-3p	0.00245278	0.00203013
m1300	hsa-miR-4726-5p	0.000891921	0.00181643
m1301	hsa-miR-4727-3p	0.0034562	0.00160274
m1302	hsa-miR-4727-5p	0.000891921	0.00138904
m1303	hsa-miR-4728-3p	0.000780431	0.000961641
m1304	hsa-miR-4728-5p	0.000780431	0.000427396
m1305	hsa-miR-4729	0.11595	0.254194
m1306	hsa-miR-4730	0.00278725	0.00256438
m1307	hsa-miR-4731-3p	0.000668941	0.00235068
m1308	hsa-miR-4731-5p	0.000557451	0.000427396
m1309	hsa-miR-4732-3p	0.00122639	0.00224383
m1310	hsa-miR-4732-5p	0.00981114	0.0149589
m1311	hsa-miR-4733-3p	0.00100341	0.00117534
m1312	hsa-miR-4733-5p	0.000891921	0.00138904
m1313	hsa-miR-4734	0.000891921	0.00117534
m1314	hsa-miR-4735-3p	0.00156086	0.000854792
m1315	hsa-miR-4735-5p	0.00590898	0.00277807
m1316	hsa-miR-4736	0.00011149	0.000106849
m1317	hsa-miR-4737	0.00122639	0.00224383
m1318	hsa-miR-4738-3p	0.00122639	0.000961641
m1319	hsa-miR-4738-5p	0.00312172	0.00320547
m1320	hsa-miR-4739	0.000668941	0.000320547
m1321	hsa-miR-4740-3p	0.000780431	0.00245753
m1322	hsa-miR-4740-5p	0.00144937	0.00192328
m1323	hsa-miR-4741	0.0011149	0.00149589
m1324	hsa-miR-4742-3p	0.00713537	0.00619724
m1325	hsa-miR-4742-5p	0.0022298	0.00203013
m1326	hsa-miR-4743-3p	0.00379067	0.00341917
m1327	hsa-miR-4743-5p	0.000668941	0.000747943
m1328	hsa-miR-4744	0.00200682	0.00331232
m1329	hsa-miR-4745-3p	0.000334471	0.00213698
m1330	hsa-miR-4745-5p	0.00200682	0.00117534
m1331	hsa-miR-4746-3p	0.000891921	0.000961641
m1332	hsa-miR-4746-5p	0.0022298	0.00299177
m1333	hsa-miR-4747-3p	0.000445961	0.00106849
m1334	hsa-miR-4747-5p	0.000557451	0.000961641
m1335	hsa-miR-4748	0.00167235	0.00181643
m1336	hsa-miR-4749-3p	0.00011149	0.000106849
m1337	hsa-miR-4749-5p	0.000891921	0.00138904
m1338	hsa-miR-4750-3p	0.000557451	0.000320547
m1339	hsa-miR-4750-5p	0.022521	0.00203013
m1340	hsa-miR-4751	0.000780431	0.000747943
m1341	hsa-miR-4752	0.00356769	0.00448766
m1342	hsa-miR-4753-3p	0.0022298	0.00160274
m1343	hsa-miR-4753-5p	0.00267576	0.00341917
m1344	hsa-miR-4754	0.0110375	0.00747943
m1345	hsa-miR-4755-3p	0.00189533	0.000961641
m1346	hsa-miR-4755-5p	0.0011149	0.00128219
m1347	hsa-miR-4756-3p	0.000668941	0.000961641
m1348	hsa-miR-4756-5p	0.00011149	0.000641094
m1349	hsa-miR-4757-3p	0.00167235	0.00181643
m1350	hsa-miR-4757-5p	0.00122639	0.00267123
m1351	hsa-miR-4758-3p	0.000780431	0.000427396
m1352	hsa-miR-4758-5p	0.000557451	0.000534245
m1353	hsa-miR-4759	0.00891921	0.0050219
m1354	hsa-miR-4760-3p	0.0022298	0.00213698
m1355	hsa-miR-4760-5p	0.00334471	0.00149589
m1356	hsa-miR-4761-3p	0.00122639	0.000961641
m1357	hsa-miR-4761-5p	0.000445961	0.00117534
m1358	hsa-miR-4762-3p	0.00334471	0.00352602
m1359	hsa-miR-4762-5p	0.00590898	0.00267123
m1360	hsa-miR-4763-3p	0.00011149	0.000427396
m1361	hsa-miR-4763-5p	0.000445961	0.00138904
m1362	hsa-miR-4764-3p	0.00234129	0.00341917
m1363	hsa-miR-4764-5p	0.0011149	0.00235068
m1364	hsa-miR-4765	0.00200682	0.00235068
m1365	hsa-miR-4766-3p	0.0125984	0.011326
m1366	hsa-miR-4766-5p	0.00802729	0.00790683
m1367	hsa-miR-4767	0.000668941	0.00117534
m1368	hsa-miR-4768-3p	0.00245278	0.00309862
m1369	hsa-miR-4768-5p	0.000780431	0.000747943
m1370	hsa-miR-4769-3p	0.00211831	0.00373972
m1371	hsa-miR-4769-5p	0.00156086	0.00235068
m1372	hsa-miR-4770	0.000668941	0.00192328
m1373	hsa-miR-4771	0.0447076	0.00384656
m1374	hsa-miR-4772-3p	0.0206257	0.0274602
m1375	hsa-miR-4772-5p	0.011818	0.00331232
m1376	hsa-miR-4773	0.000445961	0.00149589
m1377	hsa-miR-4774-3p	0.0011149	0.000427396
m1378	hsa-miR-4774-5p	0.00167235	0.00149589
m1379	hsa-miR-4775	0.0311058	0.0248958
m1380	hsa-miR-4776-3p	0.000445961	0.000534245
m1381	hsa-miR-4776-5p	0.000780431	0.000427396
m1382	hsa-miR-4777-3p	0.00156086	0.00117534
m1383	hsa-miR-4777-5p	0.000557451	0.000534245
m1384	hsa-miR-4778-3p	0.0157201	0.0204082
m1385	hsa-miR-4778-5p	0.0068009	0.00790683
m1386	hsa-miR-4779	0.00200682	0.00149589
m1387	hsa-miR-4780	0.00412514	0.0054493
m1388	hsa-miR-4781-3p	0.00301023	0.00363287
m1389	hsa-miR-4781-5p	0.00234129	0.00609039
m1390	hsa-miR-4782-3p	0.0022298	0.00138904
m1391	hsa-miR-4782-5p	0.00668941	0.00651779
m1392	hsa-miR-4783-3p	0.000891921	0.00149589
m1393	hsa-miR-4783-5p	0.000557451	0.00106849
m1394	hsa-miR-4784	0.0481638	0.0798162
m1395	hsa-miR-4785	0.00245278	0.00256438
m1396	hsa-miR-4786-3p	0.00234129	0.00235068
m1397	hsa-miR-4786-5p	0.0193993	0.00983011
m1398	hsa-miR-4787-3p	0.000445961	0.00117534
m1399	hsa-miR-4787-5p	0.00011149	0.000747943
m1400	hsa-miR-4788	0.00167235	0.00341917
m1401	hsa-miR-4789-3p	0.00245278	0.00438081
m1402	hsa-miR-4789-5p	0.00144937	0.000854792
m1403	hsa-miR-4790-3p	0.00022298	0.000320547
m1404	hsa-miR-4790-5p	0.00133788	0.00149589
m1405	hsa-miR-4791	0.0108145	0.00715888
m1406	hsa-miR-4792	0.000891921	0.00213698
m1407	hsa-miR-4793-3p	0.00144937	0.00160274
m1408	hsa-miR-4793-5p	0.00234129	0.00459451
m1409	hsa-miR-4794	0.00122639	0.00235068
m1410	hsa-miR-4795-3p	0.00189533	0.00373972
m1411	hsa-miR-4795-5p	0.00167235	0.00149589
m1412	hsa-miR-4796-3p	0.00412514	0.00256438
m1413	hsa-miR-4796-5p	0.00234129	0.00267123
m1414	hsa-miR-4797-3p	0.00156086	0.00213698
m1415	hsa-miR-4798-3p	0.00100341	0.000427396
m1416	hsa-miR-4798-5p	0.00156086	0.00373972
m1417	hsa-miR-4799-3p	0.00301023	0.000534245
m1418	hsa-miR-4799-5p	0.00100341	0.000534245
m1419	hsa-miR-4800-3p	0.00356769	0.00555615
m1420	hsa-miR-4800-5p	0.00434812	0.00651779
m1421	hsa-miR-4801	0.00479408	0.00170958
m1422	hsa-miR-4802-3p	0.00301023	0.00235068
m1423	hsa-miR-4802-5p	0.0011149	0.00106849
m1424	hsa-miR-4803	0.00367918	0.00299177
m1425	hsa-miR-4804-3p	0.0107031	0.0126082
m1426	hsa-miR-4804-5p	0.00211831	0.00320547
m1427	hsa-miR-483-3p	0.00802729	0.0159205
m1428	hsa-miR-483-5p	0.00200682	0.00363287
m1429	hsa-miR-484	0.118626	0.218827
m1430	hsa-miR-485-3p	0.0881887	0.178545
m1431	hsa-miR-485-5p	0.00836176	0.0114328
m1432	hsa-miR-486-3p	0.000668941	0.000961641
m1433	hsa-miR-486-5p	0.00256427	0.00438081
m1434	hsa-miR-487a-3p	0.0262002	0.0298109
m1435	hsa-miR-487a-5p	0.00445961	0.00576985
m1436	hsa-miR-487b-3p	0.250853	0.344054
m1437	hsa-miR-487b-5p	0.00546302	0.00983011
m1438	hsa-miR-488-3p	0.00178384	0.00245753
m1439	hsa-miR-488-5p	0.00245278	0.00203013
m1440	hsa-miR-489-3p	0.00122639	0.000213698
m1441	hsa-miR-489-5p	0.00100341	0.00106849
m1442	hsa-miR-490-3p	0.00423663	0.00149589
m1443	hsa-miR-490-5p	0.000780431	0.000427396
m1444	hsa-miR-491-3p	0.0107031	0.00961641
m1445	hsa-miR-491-5p	0.0327781	0.0407095
m1446	hsa-miR-492	0.00323322	0.00128219
m1447	hsa-miR-493-3p	0.272259	0.218186
m1448	hsa-miR-493-5p	0.422213	0.43947
m1449	hsa-miR-494-3p	0.652441	0.643552
m1450	hsa-miR-494-5p	0.00613196	0.00512875
m1451	hsa-miR-495-3p	0.0517314	0.0372903
m1452	hsa-miR-495-5p	0.0181729	0.0184849
m1453	hsa-miR-496	0.022521	0.0268191
m1454	hsa-miR-497-3p	0.0128214	0.0144246
m1455	hsa-miR-497-5p	0.322207	0.262955
m1456	hsa-miR-498	0.00211831	0.000961641
m1457	hsa-miR-4999-3p	0.00278725	0.00320547
m1458	hsa-miR-4999-5p	0.00189533	0.00106849
m1459	hsa-miR-499a-3p	0.00100341	0.000534245
m1460	hsa-miR-499a-5p	0.0011149	0.00138904
m1461	hsa-miR-499b-3p	0.0034562	0.0119671
m1462	hsa-miR-499b-5p	0.00379067	0.00438081
m1463	hsa-miR-5000-3p	0.0011149	0.00299177
m1464	hsa-miR-5000-5p	0.0022298	0.00160274
m1465	hsa-miR-5001-3p	0.00847325	0.0130356
m1466	hsa-miR-5001-5p	0.000780431	0.00149589
m1467	hsa-miR-5002-3p	0.0011149	0.000961641
m1468	hsa-miR-5002-5p	0.00780431	0.00609039
m1469	hsa-miR-5003-3p	0.00992263	0.00373972
m1470	hsa-miR-5003-5p	0.00256427	0.00203013
m1471	hsa-miR-5004-3p	0.00802729	0.0119671
m1472	hsa-miR-5004-5p	0.00133788	0.000961641
m1473	hsa-miR-5006-3p	0.00535153	0.00619724
m1474	hsa-miR-5006-5p	0.00144937	0.000747943
m1475	hsa-miR-5007-3p	0.0165005	0.00737258
m1476	hsa-miR-5007-5p	0.00200682	0.00192328
m1477	hsa-miR-5008-3p	0.00022298	0.000961641
m1478	hsa-miR-5008-5p	0.00144937	0.00138904
m1479	hsa-miR-5009-3p	0.00401365	0.00683834
m1480	hsa-miR-5009-5p	0.005686	0.00181643
m1481	hsa-miR-500a-3p	0.040025	0.054493
m1482	hsa-miR-500a-5p	0.0149397	0.0128219
m1483	hsa-miR-500b-3p	0.00167235	0.00448766
m1484	hsa-miR-500b-5p	0.0439271	0.0454108
m1485	hsa-miR-5010-3p	0.00301023	0.00416711
m1486	hsa-miR-5010-5p	0.00189533	0.00128219
m1487	hsa-miR-5011-5p	0.011372	0.0196602
m1488	hsa-miR-501-3p	0.0122639	0.0214767
m1489	hsa-miR-501-5p	0.0489442	0.0687039
m1490	hsa-miR-502-3p	0.0354539	0.0442355
m1491	hsa-miR-502-5p	0.00668941	0.00662464
m1492	hsa-miR-503-3p	0.02319	0.00715888
m1493	hsa-miR-503-5p	0.533703	0.230794
m1494	hsa-miR-504-3p	0.000891921	0.00160274
m1495	hsa-miR-504-5p	0.00178384	0.00170958
m1496	hsa-miR-5047	0.00178384	0.00395341
m1497	hsa-miR-505-3p	0.111379	0.103857
m1498	hsa-miR-505-5p	0.0422548	0.0105781
m1499	hsa-miR-506-3p	0.000668941	0.000961641
m1500	hsa-miR-506-5p	0.00245278	0.000961641
m1501	hsa-miR-507	0.00200682	0.00245753
m1502	hsa-miR-508-3p	0.00211831	0.00277807
m1503	hsa-miR-508-5p	0.00178384	0.00341917
m1504	hsa-miR-5087	0.00189533	0.00299177
m1505	hsa-miR-5088-3p	0.000668941	0.00106849
m1506	hsa-miR-5088-5p	0.00167235	0.00288492
m1507	hsa-miR-5089-3p	0.00144937	0.00245753
m1508	hsa-miR-5089-5p	0.0022298	0.00416711
m1509	hsa-miR-5090	0.00122639	0.00149589
m1510	hsa-miR-5091	0.00267576	0.00427396
m1511	hsa-miR-5092	0.000668941	0.00149589
m1512	hsa-miR-5093	0.00100341	0.00149589
m1513	hsa-miR-509-3p	0.000557451	0.000641094
m1514	hsa-miR-5094	0.00301023	0.00352602
m1515	hsa-miR-5095	0.0138248	0.00245753
m1516	hsa-miR-509-5p	0.00278725	0.00235068
m1517	hsa-miR-5096	0.00657792	0.0220109
m1518	hsa-miR-5100	0.0192878	0.011326
m1519	hsa-miR-510-3p	1.36876	0.658724
m1520	hsa-miR-510-5p	0.00100341	0.00106849
m1521	hsa-miR-511-3p	0.00211831	0.00224383
m1522	hsa-miR-511-5p	0.00334471	0.0054493
m1523	hsa-miR-512-3p	0.00278725	0.00138904
m1524	hsa-miR-512-5p	0.00535153	0.0105781
m1525	hsa-miR-513a-3p	0.00278725	0.00427396
m1526	hsa-miR-513a-5p	0.000557451	0.000641094
m1527	hsa-miR-513b-3p	0.00234129	0.00203013
m1528	hsa-miR-513b-5p	0.000445961	0.00160274
m1529	hsa-miR-513c-3p	0.00133788	0.000961641
m1530	hsa-miR-513c-5p	0.00100341	0.00235068
m1531	hsa-miR-514a-3p	0.000668941	0.000961641
m1532	hsa-miR-514a-5p	0.0045711	0.00876162
m1533	hsa-miR-514b-3p	0.000891921	0.000747943
m1534	hsa-miR-514b-5p	0.00122639	0.00181643
m1535	hsa-miR-515-3p	0.00144937	0.00149589
m1536	hsa-miR-515-5p	0.00100341	0.00277807
m1537	hsa-miR-516a-5p	0.00100341	0.000854792
m1538	hsa-miR-516b-3p	0.00245278	0.00299177
m1539	hsa-miR-516b-5p	0.00122639	0.000747943
m1540	hsa-miR-517-5p	0.00100341	0.000961641
m1541	hsa-miR-517a-3p	0.00022298	0.000641094
m1542	hsa-miR-517b-3p	0.00011149	0.00235068
m1543	hsa-miR-517c-3p	0.000668941	0.000106849
m1544	hsa-miR-5186	0.00546302	0.00373972
m1545	hsa-miR-5187-3p	0.00501706	0.00619724
m1546	hsa-miR-5187-5p	0.00156086	0.00224383
m1547	hsa-miR-5188	0.00445961	0.00352602
m1548	hsa-miR-5189-3p	0.0130444	0.00245753
m1549	hsa-miR-5189-5p	0.000780431	0.00149589
m1550	hsa-miR-518a-3p	0.0807189	0.0132493
m1551	hsa-miR-518b	0.00245278	0.00406026
m1552	hsa-miR-518c-3p	0.00256427	0.00534245
m1553	hsa-miR-518c-5p	0.000668941	0.000427396
m1554	hsa-miR-518d-3p	0.0102571	0.00267123
m1555	hsa-miR-518e-3p	0.00167235	0.00320547
m1556	hsa-miR-518e-5p	0.000557451	0.000961641
m1557	hsa-miR-518f-3p	0.00423663	0.00598355
m1558	hsa-miR-518f-5p	0.000334471	0.000320547
m1559	hsa-miR-5190	0.00122639	0.000854792
m1560	hsa-miR-5191	0.00256427	0.00149589
m1561	hsa-miR-5192	0.0011149	0.000747943
m1562	hsa-miR-5193	0.00189533	0.00309862
m1563	hsa-miR-5194	0.00144937	0.00224383
m1564	hsa-miR-5195-3p	0.00602047	0.0117534
m1565	hsa-miR-5195-5p	0.00144937	0.00149589
m1566	hsa-miR-5196-3p	0.00412514	0.00512875
m1567	hsa-miR-5196-5p	0.0200682	0.0286355
m1568	hsa-miR-5197-3p	0.00657792	0.0052356
m1569	hsa-miR-5197-5p	0.00490557	0.00512875
m1570	hsa-miR-519a-3p	0.000334471	0.000213698
m1571	hsa-miR-519a-5p	0.00011149	0.000106849
m1572	hsa-miR-519b-3p	0.00122639	0.000641094
m1573	hsa-miR-519c-3p	0.00245278	0.00117534
m1574	hsa-miR-519d-3p	0.000445961	0.00106849
m1575	hsa-miR-519d-5p	0.00189533	0.00288492
m1576	hsa-miR-519e-3p	0.00011149	0.000106849
m1577	hsa-miR-519e-5p	0.00278725	0.00235068
m1578	hsa-miR-520a-3p	0.000334471	0.00160274
m1579	hsa-miR-520a-5p	0.000668941	0.000106849
m1580	hsa-miR-520d-3p	0.00836176	0.00534245
m1581	hsa-miR-520d-5p	0.00100341	0.000961641
m1582	hsa-miR-520e	0.000334471	0.00128219
m1583	hsa-miR-520f-3p	0.00011149	0.000106849
m1584	hsa-miR-520f-5p	0.000557451	0.00128219
m1585	hsa-miR-520g-3p	0.00022298	0.000641094
m1586	hsa-miR-520g-5p	0.00100341	0.00106849
m1587	hsa-miR-520h	0.00825027	0.00747943
m1588	hsa-miR-522-3p	0.00122639	0.00138904
m1589	hsa-miR-522-5p	0.000334471	0.000213698
m1590	hsa-miR-523-3p	0.0228555	0.0277807
m1591	hsa-miR-524-5p	0.00100341	0.00181643
m1592	hsa-miR-525-3p	0.000445961	0.000427396
m1593	hsa-miR-525-5p	0.0022298	0.000961641
m1594	hsa-miR-526b-3p	0.00011149	0.000427396
m1595	hsa-miR-526b-5p	0.000891921	0.00117534
m1596	hsa-miR-532-3p	0.0131558	0.0217972
m1597	hsa-miR-532-5p	0.435592	0.519393
m1598	hsa-miR-539-3p	0.158316	0.124586
m1599	hsa-miR-539-5p	0.011149	0.00619724
m1600	hsa-miR-541-3p	0.00267576	0.00192328
m1601	hsa-miR-541-5p	0.00445961	0.00801368
m1602	hsa-miR-542-3p	0.342052	0.165616
m1603	hsa-miR-542-5p	0.0112605	0.00844107
m1604	hsa-miR-543	0.0953241	0.103857
m1605	hsa-miR-544a	0.0179499	0.0166684
m1606	hsa-miR-544b	0.00122639	0.00160274
m1607	hsa-miR-545-3p	0.00691239	0.00609039
m1608	hsa-miR-545-5p	0.00981114	0.00705204
m1609	hsa-miR-548-3p	0.000334471	0.00128219
m1610	hsa-miR-548a	0.0011149	0.00149589
m1611	hsa-miR-548a-3p	0.0129329	0.00651779
m1612	hsa-miR-548a-5p	0.00490557	0.00245753
m1613	hsa-miR-548ab	0.00144937	0.00288492
m1614	hsa-miR-548ac	0.00356769	0.00299177
m1615	hsa-miR-548ad-3p	0.00234129	0.00128219
m1616	hsa-miR-548ad-5p	0.0114835	0.016989
m1617	hsa-miR-548ae-3p	0.00423663	0.00309862
m1618	hsa-miR-548ae-5p	0.0011149	0.000747943
m1619	hsa-miR-548ag	0.00289874	0.00299177
m1620	hsa-miR-548ah-5p	0.000891921	0.000534245
m1621	hsa-miR-548ai	0.00122639	0.000534245
m1622	hsa-miR-548aj-3p	0.00200682	0.00203013
m1623	hsa-miR-548aj-5p	0.00312172	0.00267123
m1624	hsa-miR-548ak	0.000891921	0.000427396
m1625	hsa-miR-548al	0.00423663	0.00341917
m1626	hsa-miR-548am-3p	0.00245278	0.00160274
m1627	hsa-miR-548an	0.00936517	0.0052356
m1628	hsa-miR-548ao-3p	0.0276496	0.0300246
m1629	hsa-miR-548ao-5p	0.00557451	0.00427396
m1630	hsa-miR-548ap-3p/548t-3p/548aa	0.0482752	0.0434876
m1631	hsa-miR-548ap-5p/548j-5p	0.0333356	0.0311999
m1632	hsa-miR-548aq-3p	0.00613196	0.005663
m1633	hsa-miR-548aq-5p	0.00379067	0.00352602
m1634	hsa-miR-548ar-3p	0.00234129	0.00170958
m1635	hsa-miR-548ar-5p	0.00579749	0.00779998
m1636	hsa-miR-548as-3p	0.00981114	0.00940271
m1637	hsa-miR-548as-5p	0.00256427	0.00235068
m1638	hsa-miR-548at-3p	0.000668941	0.00117534
m1639	hsa-miR-548at-5p	0.00301023	0.00203013
m1640	hsa-miR-548au-5p/548c-5p/548o-5p/548am-5p	0.0295449	0.0230794
m1641	hsa-miR-548av-5p/548k	0.0355654	0.0389999
m1642	hsa-miR-548aw	0.0079158	0.00715888
m1643	hsa-miR-548ay-3p	0.00735835	0.00833422
m1644	hsa-miR-548ay-5p	0.00390216	0.00427396
m1645	hsa-miR-548az-3p	0.0011149	0.00203013
m1646	hsa-miR-548az-5p	0.00423663	0.00352602
m1647	hsa-miR-548b-3p	0.00278725	0.00277807
m1648	hsa-miR-548b-5p	0.00189533	0.00138904
m1649	hsa-miR-548ba	0.00189533	0.00160274
m1650	hsa-miR-548bb-3p	0.00379067	0.00267123
m1651	hsa-miR-548bb-5p	0.00445961	0.00181643
m1652	hsa-miR-548c-3p	0.00267576	0.00192328
m1653	hsa-miR-548d-3p	0.00401365	0.00491506
m1654	hsa-miR-548d-5p	0.0120409	0.0100438
m1655	hsa-miR-548e-3p	0.0272036	0.0221177
m1656	hsa-miR-548e-5p	0.0130444	0.00812053
m1657	hsa-miR-548f-3p	0.00590898	0.00897532
m1658	hsa-miR-548f-5p	0.0112605	0.00779998
m1659	hsa-miR-548g-3p	0.00780431	0.00715888
m1660	hsa-miR-548g-5p	0.00200682	0.00138904
m1661	hsa-miR-548h-3p	0.381296	0.42387
m1662	hsa-miR-548h-5p	0.0107031	0.00769313
m1663	hsa-miR-548i	0.00278725	0.00235068
m1664	hsa-miR-548j-3p	0.00178384	0.00256438
m1665	hsa-miR-548l	0.105693	0.194572
m1666	hsa-miR-548m	0.00245278	0.00106849
m1667	hsa-miR-548n	0.0185074	0.0156
m1668	hsa-miR-548o-3p	0.00323322	0.00128219
m1669	hsa-miR-548p	0.000780431	0.000641094
m1670	hsa-miR-548q	0.00289874	0.00352602
m1671	hsa-miR-548s	0.00312172	0.00128219
m1672	hsa-miR-548t-5p	0.00524004	0.0135698
m1673	hsa-miR-548u	0.0034562	0.00341917
m1674	hsa-miR-548v	0.00245278	0.00598355
m1675	hsa-miR-548w	0.00546302	0.00373972
m1676	hsa-miR-548x-5p	0.0011149	0.000427396
m1677	hsa-miR-548y	0.00167235	0.00128219
m1678	hsa-miR-548z	0.011595	0.00993696
m1679	hsa-miR-549a	0.00211831	0.00267123
m1680	hsa-miR-550a-3-5p	0.00167235	0.00203013
m1681	hsa-miR-550a-3p	0.00891921	0.0118602
m1682	hsa-miR-550a-5p	0.00156086	0.00235068
m1683	hsa-miR-550b-2-5p	0.00122639	0.000534245
m1684	hsa-miR-551a	0.0216291	0.0151726
m1685	hsa-miR-551b-3p	0.00100341	0.000747943
m1686	hsa-miR-551b-5p	0.00289874	0.00267123
m1687	hsa-miR-552-3p	0.00323322	0.00352602
m1688	hsa-miR-552-5p	0.00267576	0.00331232
m1689	hsa-miR-553	0.00813878	0.00438081
m1690	hsa-miR-554	0.00256427	0.00331232
m1691	hsa-miR-555	0.00379067	0.00897532
m1692	hsa-miR-556-3p	0.0401365	0.0362218
m1693	hsa-miR-556-5p	0.00423663	0.00213698
m1694	hsa-miR-557	0.00189533	0.00117534
m1695	hsa-miR-5571-3p	0.00200682	0.00235068
m1696	hsa-miR-5571-5p	0.00122639	0.00128219
m1697	hsa-miR-5572	0.00133788	0.000747943
m1698	hsa-miR-5579-3p	0.000334471	0.000961641
m1699	hsa-miR-5579-5p	0.00312172	0.00138904
m1700	hsa-miR-558	0.00200682	0.00747943
m1701	hsa-miR-5580-3p	0.00356769	0.00373972
m1702	hsa-miR-5580-5p	0.00312172	0.00309862
m1703	hsa-miR-5581-3p	0.00144937	0.00149589
m1704	hsa-miR-5581-5p	0.00245278	0.00245753
m1705	hsa-miR-5582-3p	0.00278725	0.00160274
m1706	hsa-miR-5582-5p	0.00189533	0.000320547
m1707	hsa-miR-5583-3p	0.0034562	0.00235068
m1708	hsa-miR-5583-5p	0.00133788	0.000747943
m1709	hsa-miR-5584-3p	0.00100341	0.00277807
m1710	hsa-miR-5584-5p	0.00423663	0.00363287
m1711	hsa-miR-5585-3p	0.00144937	0.00128219
m1712	hsa-miR-5585-5p	0.00479408	0.00224383
m1713	hsa-miR-5586-3p	0.00234129	0.00170958
m1714	hsa-miR-5586-5p	0.00858474	0.0133561
m1715	hsa-miR-5587-3p	0.000891921	0.000320547
m1716	hsa-miR-5587-5p	0.00133788	0.000854792
m1717	hsa-miR-5588-5p	0.0169465	0.00619724
m1718	hsa-miR-5589-3p	0.000668941	0.00235068
m1719	hsa-miR-5589-5p	0.000891921	0.000854792
m1720	hsa-miR-559	0.000668941	0.000427396
m1721	hsa-miR-5590-3p	0.000780431	0.000320547
m1722	hsa-miR-5590-5p	0.00412514	0.00192328
m1723	hsa-miR-5591-3p	0.0011149	0.00384656
m1724	hsa-miR-5591-5p	0.0806074	0.092745
m1725	hsa-miR-561-3p	0.0119294	0.0119671
m1726	hsa-miR-561-5p	0.0228555	0.0168821
m1727	hsa-miR-562	0.0158316	0.00395341
m1728	hsa-miR-563	0.00133788	0.000854792
m1729	hsa-miR-564	0.00122639	0.000534245
m1730	hsa-miR-566	0.00267576	0.00555615
m1731	hsa-miR-567	0.00780431	0.0220109
m1732	hsa-miR-568	0.00234129	0.00181643
m1733	hsa-miR-5680	0.00156086	0.00245753
m1734	hsa-miR-5681a	0.00746984	0.00192328
m1735	hsa-miR-5681b	0.00122639	0.00138904
m1736	hsa-miR-5682	0.00278725	0.00341917
m1737	hsa-miR-5683	0.00278725	0.00213698
m1738	hsa-miR-5684	0.0101456	0.00170958
m1739	hsa-miR-5685	0.00278725	0.00224383
m1740	hsa-miR-5687	0.000780431	0.00181643
m1741	hsa-miR-5688	0.0125984	0.00245753
m1742	hsa-miR-5689	0.00122639	0.00203013
m1743	hsa-miR-569	0.00713537	0.00203013
m1744	hsa-miR-5690	0.00367918	0.00203013
m1745	hsa-miR-5691	0.00133788	0.00170958
m1746	hsa-miR-5692a	0.00312172	0.00715888
m1747	hsa-miR-5692b	0.00947667	0.00747943
m1748	hsa-miR-5692c	0.000445961	0.000641094
m1749	hsa-miR-5693	0.00256427	0.00160274
m1750	hsa-miR-5694	0.040248	0.0108986
m1751	hsa-miR-5695	0.03367	0.0337643
m1752	hsa-miR-5696	0.00356769	0.00395341
m1753	hsa-miR-5697	0.00144937	0.00149589
m1754	hsa-miR-5698	0.00256427	0.00106849
m1755	hsa-miR-5699-3p	0.0151627	0.0102575
m1756	hsa-miR-5699-5p	0.00780431	0.00534245
m1757	hsa-miR-5700	0.0068009	0.00395341
m1758	hsa-miR-5701	0.00657792	0.0054493
m1759	hsa-miR-5702	0.00200682	0.00117534
m1760	hsa-miR-5703	0.000668941	0.00181643
m1761	hsa-miR-570-3p	0.00802729	0.00555615
m1762	hsa-miR-5704	0.0022298	0.00352602
m1763	hsa-miR-5705	0.000557451	0.00224383
m1764	hsa-miR-570-5p	0.000668941	0.00160274
m1765	hsa-miR-5706	0.00590898	0.00619724
m1766	hsa-miR-5707	0.00189533	0.00288492
m1767	hsa-miR-5708	0.000557451	0.000854792
m1768	hsa-miR-571	0.000668941	0.000320547
m1769	hsa-miR-572	0.000445961	0.00213698
m1770	hsa-miR-573	0.00668941	0.00619724
m1771	hsa-miR-5739	0.00167235	0.00149589
m1772	hsa-miR-574-3p	0.112048	0.112619
m1773	hsa-miR-574-5p	0.195108	0.17566
m1774	hsa-miR-575	0.000668941	0.00160274
m1775	hsa-miR-576-3p	0.0201797	0.0207287
m1776	hsa-miR-576-5p	0.324994	0.350465
m1777	hsa-miR-577	0.00144937	0.00160274
m1778	hsa-miR-578	0.00847325	0.00619724
m1779	hsa-miR-5787	0.00011149	0.000427396
m1780	hsa-miR-579-3p	0.0108145	0.0144246
m1781	hsa-miR-579-5p	0.00267576	0.00491506
m1782	hsa-miR-580-3p	0.0105916	0.00918902
m1783	hsa-miR-580-5p	0.00312172	0.00288492
m1784	hsa-miR-581	0.00635494	0.00470136
m1785	hsa-miR-582-3p	0.102571	0.0711614
m1786	hsa-miR-582-5p	0.0314402	0.0186986
m1787	hsa-miR-583	0.00356769	0.00181643
m1788	hsa-miR-584-3p	0.0079158	0.035367
m1789	hsa-miR-584-5p	0.36513	0.44118
m1790	hsa-miR-585-3p	0.00156086	0.000427396
m1791	hsa-miR-585-5p	0.000668941	0.000961641
m1792	hsa-miR-586	0.00546302	0.0173095
m1793	hsa-miR-587	0.000668941	0.00117534
m1794	hsa-miR-588	0.00312172	0.00181643
m1795	hsa-miR-589-3p	0.0105916	0.0115397
m1796	hsa-miR-589-5p	0.0419203	0.0481889
m1797	hsa-miR-590-3p	0.733828	0.563735
m1798	hsa-miR-590-5p	0.0596472	0.0426328
m1799	hsa-miR-591	0.00256427	0.00309862
m1800	hsa-miR-592	0.00122639	0.00267123
m1801	hsa-miR-593-3p	0.00312172	0.00181643
m1802	hsa-miR-593-5p	0.00301023	0.00309862
m1803	hsa-miR-595	0.000445961	0.00128219
m1804	hsa-miR-596	0.00144937	0.00170958
m1805	hsa-miR-597-3p	0.00445961	0.00576985
m1806	hsa-miR-597-5p	0.0045711	0.00459451
m1807	hsa-miR-598-3p	0.158762	0.15258
m1808	hsa-miR-598-5p	0.00100341	0.00170958
m1809	hsa-miR-599	0.00847325	0.0457314
m1810	hsa-miR-600	0.000445961	0.00138904
m1811	hsa-miR-601	0.00167235	0.00149589
m1812	hsa-miR-602	0.000891921	0.000854792
m1813	hsa-miR-603	0.00267576	0.00203013
m1814	hsa-miR-604	0.000891921	0.00117534
m1815	hsa-miR-605-3p	0.00289874	0.00128219
m1816	hsa-miR-605-5p	0.00200682	0.00106849
m1817	hsa-miR-606	0.0108145	0.0153863
m1818	hsa-miR-6068	0.00133788	0.00106849
m1819	hsa-miR-6069	0.00356769	0.00299177
m1820	hsa-miR-607	0.00367918	0.00395341
m1821	hsa-miR-6070	0.00178384	0.00128219
m1822	hsa-miR-6071	0.0234129	0.0228657
m1823	hsa-miR-6072	0.00189533	0.00406026
m1824	hsa-miR-6073	0.0068009	0.00470136
m1825	hsa-miR-6074	0.000445961	0.000854792
m1826	hsa-miR-6075	0.000334471	0.00106849
m1827	hsa-miR-6076	0.00122639	0.000961641
m1828	hsa-miR-6077	0.00200682	0.00245753
m1829	hsa-miR-6078	0.000557451	0.00203013
m1830	hsa-miR-6079	0.0011149	0.00235068
m1831	hsa-miR-608	0.00122639	0.00235068
m1832	hsa-miR-6080	0.000334471	0.000534245
m1833	hsa-miR-6081	0.0151627	0.0145315
m1834	hsa-miR-6082	0.00256427	0.00534245
m1835	hsa-miR-6083	0.379513	0.389358
m1836	hsa-miR-6084	0.000334471	0.00138904
m1837	hsa-miR-6085	0.00100341	0.00117534
m1838	hsa-miR-6086	0.00200682	0.00235068
m1839	hsa-miR-6087	0.00211831	0.00277807
m1840	hsa-miR-6088	0.00122639	0.00149589
m1841	hsa-miR-6089	0.00011149	0.000213698
m1842	hsa-miR-609	0.00245278	0.00245753
m1843	hsa-miR-6090	0.000334471	0.000854792
m1844	hsa-miR-610	0.00278725	0.00245753
m1845	hsa-miR-611	0.000780431	0.000961641
m1846	hsa-miR-612	0.00178384	0.00106849
m1847	hsa-miR-6124	0.000891921	0.00149589
m1848	hsa-miR-6125	0.00379067	0.00181643
m1849	hsa-miR-6126	0.199456	0.234427
m1850	hsa-miR-6127	0.00100341	0.000747943
m1851	hsa-miR-6128	0.00211831	0.00203013
m1852	hsa-miR-6129	0.000334471	0.000747943
m1853	hsa-miR-613	0.00189533	0.00149589
m1854	hsa-miR-6130	0.00412514	0.00224383
m1855	hsa-miR-6131	0.00434812	0.00160274
m1856	hsa-miR-6132	0.000334471	0.000641094
m1857	hsa-miR-6133	0.00167235	0.00181643
m1858	hsa-miR-6134	0.00211831	0.00288492
m1859	hsa-miR-614	0.0034562	0.00641094
m1860	hsa-miR-615-3p	0.00256427	0.00416711
m1861	hsa-miR-615-5p	0.00289874	0.00170958
m1862	hsa-miR-616-3p	0.00256427	0.00331232
m1863	hsa-miR-6165	0.000557451	0.000747943
m1864	hsa-miR-616-5p	0.00289874	0.00448766
m1865	hsa-miR-617	0.0192878	0.005663
m1866	hsa-miR-618	0.00524004	0.00651779
m1867	hsa-miR-619-3p	0.00468259	0.00299177
m1868	hsa-miR-619-5p	0.00178384	0.00331232
m1869	hsa-miR-620	0.0011149	0.000961641
m1870	hsa-miR-621	0.000668941	0.000747943
m1871	hsa-miR-622	0.000668941	0.00170958
m1872	hsa-miR-623	0.00133788	0.000961641
m1873	hsa-miR-624-3p	0.0112605	0.00673149
m1874	hsa-miR-624-5p	0.0146052	0.0123945
m1875	hsa-miR-625-3p	0.376168	0.298002
m1876	hsa-miR-625-5p	0.08529	0.0881504
m1877	hsa-miR-626	0.0141593	0.0203013
m1878	hsa-miR-627-3p	0.0022298	0.00299177
m1879	hsa-miR-627-5p	0.0127099	0.00961641
m1880	hsa-miR-628-3p	0.0431467	0.0463725
m1881	hsa-miR-628-5p	0.0804959	0.108131
m1882	hsa-miR-629-3p	0.00825027	0.0129287
m1883	hsa-miR-629-5p	0.385422	0.330377
m1884	hsa-miR-630	0.00122639	0.00160274
m1885	hsa-miR-631	0.00122639	0.00438081
m1886	hsa-miR-632	0.000557451	0.000534245
m1887	hsa-miR-633	0.00200682	0.00106849
m1888	hsa-miR-634	0.00122639	0.000961641
m1889	hsa-miR-635	0.00367918	0.00865477
m1890	hsa-miR-636	0.00334471	0.00427396
m1891	hsa-miR-637	0.00156086	0.00224383
m1892	hsa-miR-638	0.000445961	0.00117534
m1893	hsa-miR-639	0.00245278	0.000854792
m1894	hsa-miR-640	0.00423663	0.00373972
m1895	hsa-miR-641	0.0119294	0.0103644
m1896	hsa-miR-642a-3p	0.000668941	0.000213698
m1897	hsa-miR-642a-5p	0.00122639	0.000961641
m1898	hsa-miR-642b-3p	0.00011149	0.000320547
m1899	hsa-miR-642b-5p	0.000668941	0.000961641
m1900	hsa-miR-643	0.0102571	0.00844107
m1901	hsa-miR-644a	0.000780431	0.00235068
m1902	hsa-miR-645	0.00100341	0.000427396
m1903	hsa-miR-646	0.000668941	0.000961641
m1904	hsa-miR-647	0.00390216	0.000961641
m1905	hsa-miR-648	0.000445961	0.000641094
m1906	hsa-miR-649	0.00869623	0.00213698
m1907	hsa-miR-6499-3p	0.00234129	0.00203013
m1908	hsa-miR-6499-5p	0.00022298	0.00160274
m1909	hsa-miR-650	0.000780431	0.00149589
m1910	hsa-miR-6500-3p	0.000891921	0.00203013
m1911	hsa-miR-6500-5p	0.00289874	0.00224383
m1912	hsa-miR-6501-3p	0.000780431	0.00106849
m1913	hsa-miR-6501-5p	0.00512855	0.00908217
m1914	hsa-miR-6502-3p	0.00100341	0.000961641
m1915	hsa-miR-6502-5p	0.00702388	0.00213698
m1916	hsa-miR-6503-3p	0.000445961	0.00299177
m1917	hsa-miR-6503-5p	0.000891921	0.00224383
m1918	hsa-miR-6504-3p	0.00289874	0.00245753
m1919	hsa-miR-6504-5p	0.000780431	0.000427396
m1920	hsa-miR-6505-3p	0.00189533	0.00224383
m1921	hsa-miR-6505-5p	0.00144937	0.00192328
m1922	hsa-miR-6506-3p	0.0011149	0.00138904
m1923	hsa-miR-6506-5p	0.00234129	0.00138904
m1924	hsa-miR-6507-3p	0.00334471	0.00555615
m1925	hsa-miR-6507-5p	0.00122639	0.00203013
m1926	hsa-miR-6508-3p	0.00133788	0.000427396
m1927	hsa-miR-6508-5p	0.000557451	0.000534245
m1928	hsa-miR-6509-3p	0.00289874	0.00416711
m1929	hsa-miR-6509-5p	0.000445961	0.000427396
m1930	hsa-miR-6510-3p	0.00557451	0.00309862
m1931	hsa-miR-6510-5p	0.00100341	0.00181643
m1932	hsa-miR-6511a-3p	0.00167235	0.00181643
m1933	hsa-miR-6511a-5p	0.000668941	0.000961641
m1934	hsa-miR-6511b-3p	0.00022298	0.00138904
m1935	hsa-miR-6511b-5p	0.000334471	0.000534245
m1936	hsa-miR-6512-3p	0.000780431	0.00203013
m1937	hsa-miR-6512-5p	0.00144937	0.00192328
m1938	hsa-miR-6513-3p	0.00289874	0.00235068
m1939	hsa-miR-6513-5p	0.000891921	0.00128219
m1940	hsa-miR-651-3p	0.00301023	0.00203013
m1941	hsa-miR-6514-3p	0.00445961	0.00854792
m1942	hsa-miR-6514-5p	0.102014	0.0181643
m1943	hsa-miR-6515-3p	0.00189533	0.00331232
m1944	hsa-miR-6515-5p	0.0022298	0.00373972
m1945	hsa-miR-651-5p	0.0289874	0.0267123
m1946	hsa-miR-6516-3p	0.0034562	0.00299177
m1947	hsa-miR-6516-5p	0.00200682	0.00170958
m1948	hsa-miR-652-3p	0.0264232	0.024041
m1949	hsa-miR-652-5p	0.0045711	0.00438081
m1950	hsa-miR-653-3p	0.00546302	0.00779998
m1951	hsa-miR-653-5p	0.00289874	0.00277807
m1952	hsa-miR-654-3p	1.71115	1.87381
m1953	hsa-miR-654-5p	0.00245278	0.00203013
m1954	hsa-miR-655-3p	0.0348964	0.027567
m1955	hsa-miR-655-5p	0.00256427	0.00267123
m1956	hsa-miR-656-3p	0.0309943	0.0313068
m1957	hsa-miR-656-5p	0.00167235	0.00277807
m1958	hsa-miR-657	0.00133788	0.00160274
m1959	hsa-miR-658	0.00468259	0.00598355
m1960	hsa-miR-659-3p	0.00122639	0.00106849
m1961	hsa-miR-659-5p	0.0034562	0.00651779
m1962	hsa-miR-660-3p	0.0034562	0.0050219
m1963	hsa-miR-660-5p	0.773296	0.776686
m1964	hsa-miR-661	0.0011149	0.00256438
m1965	hsa-miR-662	0.00122639	0.00267123
m1966	hsa-miR-663a	0.00189533	0.00128219
m1967	hsa-miR-663b	0.00011149	0.000961641
m1968	hsa-miR-664a-3p	0.0142707	0.00876162
m1969	hsa-miR-664a-5p	0.022298	0.00908217
m1970	hsa-miR-664b-3p	0.00178384	0.00128219
m1971	hsa-miR-664b-5p	0.00445961	0.00299177
m1972	hsa-miR-665	0.0180614	0.0166684
m1973	hsa-miR-668-3p	0.00144937	0.00192328
m1974	hsa-miR-670-3p	0.00256427	0.00245753
m1975	hsa-miR-670-5p	0.00434812	0.00715888
m1976	hsa-miR-671-3p	0.00936517	0.0168821
m1977	hsa-miR-6715a-3p	0.00167235	0.000534245
m1978	hsa-miR-6715b-3p	0.00334471	0.00833422
m1979	hsa-miR-6715b-5p	0.00245278	0.0050219
m1980	hsa-miR-671-5p	0.423105	0.478577
m1981	hsa-miR-6716-3p	0.0101456	0.0102575
m1982	hsa-miR-6716-5p	0.000334471	0.00149589
m1983	hsa-miR-6717-5p	0.00702388	0.00961641
m1984	hsa-miR-6718-5p	0.00156086	0.00149589
m1985	hsa-miR-6719-3p	0.00200682	0.00170958
m1986	hsa-miR-6720-3p	0.00434812	0.00160274
m1987	hsa-miR-6720-5p	0.0011149	0.00224383
m1988	hsa-miR-6721-5p	0.00178384	0.0050219
m1989	hsa-miR-6722-3p	0.000445961	0.00106849
m1990	hsa-miR-6722-5p	0.000445961	0.00235068
m1991	hsa-miR-6723-5p	0.00144937	0.00822737
m1992	hsa-miR-6724-5p	0.00367918	0.00299177
m1993	hsa-miR-6726-3p	0.00100341	0.00138904
m1994	hsa-miR-6726-5p	0.000891921	0.000747943
m1995	hsa-miR-6727-3p	0.000891921	0.00117534
m1996	hsa-miR-6727-5p	0.00546302	0.014852
m1997	hsa-miR-6728-3p	0.00156086	0.000854792
m1998	hsa-miR-6728-5p	0.0011149	0.00363287
m1999	hsa-miR-6729-3p	0.00011149	0.00106849
[truncated: 880 more rows]

## Sheet: Fold Regulation & p-Value
Position	miRNA ID	Fold Regulation (comparing to Normoxia)
		Hypoxia 16h
		Fold Regulation	p-Value	Comments
m1	hsa-let-7a-2-3p	-1.81	N/A
m2	hsa-let-7a-3p	1.11	N/A
m3	hsa-let-7a-5p	-1.19	N/A
m4	hsa-let-7b-3p	-1.05	N/A
m5	hsa-let-7b-5p	-1.19	N/A
m6	hsa-let-7c-3p	-1.06	N/A
m7	hsa-let-7c-5p	-1.1	N/A
m8	hsa-let-7d-3p	1.05	N/A
m9	hsa-let-7d-5p	-1.2	N/A
m10	hsa-let-7e-3p	1.18	N/A
m11	hsa-let-7e-5p	-1.1	N/A
m12	hsa-let-7f-1-3p	1.05	N/A
m13	hsa-let-7f-2-3p	1.28	N/A
m14	hsa-let-7f-5p	-1.08	N/A
m15	hsa-let-7g-3p	-1.2	N/A
m16	hsa-let-7g-5p	1.03	N/A
m17	hsa-let-7i-3p	1.27	N/A
m18	hsa-let-7i-5p	-1.04	N/A
m19	hsa-miR-100-3p	-1.17	N/A
m20	hsa-miR-100-5p	-1.34	N/A
m21	hsa-miR-101-3p	1.38	N/A
m22	hsa-miR-101-5p	1.53	N/A
m23	hsa-miR-103a-2-5p	-1.11	N/A
m24	hsa-miR-103a-3p	-1.2	N/A
m25	hsa-miR-103b	-1.25	N/A
m26	hsa-miR-105-3p	-1.23	N/A
m27	hsa-miR-105-5p	6.78	N/A
m28	hsa-miR-106a-3p	-2.45	N/A
m29	hsa-miR-106a-5p	1.24	N/A
m30	hsa-miR-106b-3p	-1.22	N/A
m31	hsa-miR-106b-5p	1.72	N/A
m32	hsa-miR-107	-1.04	N/A
m33	hsa-miR-10a-3p	1.29	N/A
m34	hsa-miR-10a-5p	1.19	N/A
m35	hsa-miR-10b-3p	1.77	N/A
m36	hsa-miR-10b-5p	1.46	N/A
m37	hsa-miR-1178-3p	1.43	N/A
m38	hsa-miR-1178-5p	-1.73	N/A	B
m39	hsa-miR-1179	1.37	N/A
m40	hsa-miR-1180-3p	-1.63	N/A
m41	hsa-miR-1180-5p	-1.38	N/A	A
m42	hsa-miR-1181	-4.15	N/A	A
m43	hsa-miR-1182	3.19	N/A
m44	hsa-miR-1183	2.15	N/A
m45	hsa-miR-1184	-6.71	N/A	B
m46	hsa-miR-1185-1-3p	-1.17	N/A
m47	hsa-miR-1185-2-3p	-1.37	N/A
m48	hsa-miR-1185-5p	1.19	N/A
m49	hsa-miR-1193	-2.05	N/A	A
m50	hsa-miR-1197	-1.01	N/A
m51	hsa-miR-1199-3p	-2.18	N/A
m52	hsa-miR-1199-5p	1.04	N/A
m53	hsa-miR-1200	-1.86	N/A
m54	hsa-miR-1202	-2.19	N/A	A
m55	hsa-miR-1203	-1.77	N/A
m56	hsa-miR-1204	-4.15	N/A	A
m57	hsa-miR-1205	-1.18	N/A
m58	hsa-miR-1206	-1.2	N/A
m59	hsa-miR-1207-3p	1.04	N/A	C
m60	hsa-miR-1207-5p	5.22	N/A	B
m61	hsa-miR-1208	-2.6	N/A	A
m62	hsa-miR-122-3p	1.28	N/A
m63	hsa-miR-1224-3p	1.22	N/A	B
m64	hsa-miR-1224-5p	1.04	N/A
m65	hsa-miR-1225-3p	-1.92	N/A	B
m66	hsa-miR-1225-5p	-2.4	N/A
m67	hsa-miR-122-5p	-1.84	N/A
m68	hsa-miR-1226-3p	-1.32	N/A
m69	hsa-miR-1226-5p	3.48	N/A
m70	hsa-miR-1227-3p	-1.92	N/A
m71	hsa-miR-1228-3p	-3.07	N/A
m72	hsa-miR-1229-3p	-2.24	N/A	A
m73	hsa-miR-1229-5p	1.04	N/A	B
m74	hsa-miR-1231	-1.66	N/A
m75	hsa-miR-1233-3p	-5.11	N/A	A
m76	hsa-miR-1233-5p	-11.5	N/A	A
m77	hsa-miR-1234-3p	-1.92	N/A	B
m78	hsa-miR-1236-3p	1.17	N/A
m79	hsa-miR-1236-5p	-1.84	N/A
m80	hsa-miR-1237-3p	-1.51	N/A	A
m81	hsa-miR-1237-5p	-1.07	N/A
m82	hsa-miR-1238-3p	1.34	N/A	B
m83	hsa-miR-1238-5p	1.74	N/A
m84	hsa-miR-1243	1.25	N/A
m85	hsa-miR-124-3p	-1.23	N/A	B
m86	hsa-miR-1244	-1.44	N/A
m87	hsa-miR-1245a	-1.98	N/A
m88	hsa-miR-1245b-3p	5.27	N/A
m89	hsa-miR-1245b-5p	-1.33	N/A
m90	hsa-miR-124-5p	2.92	N/A	A
m91	hsa-miR-1246	1.33	N/A
m92	hsa-miR-1247-3p	1.01	N/A
m93	hsa-miR-1247-5p	1.49	N/A
m94	hsa-miR-1248	1.17	N/A
m95	hsa-miR-1249-3p	-2.32	N/A
m96	hsa-miR-1249-5p	2.5	N/A	A
m97	hsa-miR-1250-3p	1.64	N/A
m98	hsa-miR-1250-5p	-1.6	N/A
m99	hsa-miR-1251-3p	-2.29	N/A
m100	hsa-miR-1251-5p	2.09	N/A
m101	hsa-miR-1252-3p	-1.76	N/A
m102	hsa-miR-1252-5p	1.38	N/A
m103	hsa-miR-1253	2.15	N/A
m104	hsa-miR-1254	-1.09	N/A
m105	hsa-miR-1255a	1.25	N/A
m106	hsa-miR-1255b-5p	1.04	N/A
m107	hsa-miR-1256	-1.06	N/A
m108	hsa-miR-1257	1.33	N/A
m109	hsa-miR-1258	-1.8	N/A
m110	hsa-miR-125a-3p	1.19	N/A
m111	hsa-miR-125a-5p	-1.43	N/A
m112	hsa-miR-125b-1-3p	-1.29	N/A
m113	hsa-miR-125b-2-3p	-1.08	N/A
m114	hsa-miR-125b-5p	-1.31	N/A
m115	hsa-miR-1260a	-1.15	N/A
m116	hsa-miR-1260b	1.16	N/A
m117	hsa-miR-1261	-1.23	N/A
m118	hsa-miR-1262	1.37	N/A
m119	hsa-miR-1263	-1.1	N/A	B
m120	hsa-miR-126-3p	1.11	N/A
m121	hsa-miR-1264	2.78	N/A	A
m122	hsa-miR-1265	-1.57	N/A
m123	hsa-miR-126-5p	1.35	N/A
m124	hsa-miR-1266-3p	-1.06	N/A
m125	hsa-miR-1266-5p	4.06	N/A
m126	hsa-miR-1267	-1.14	N/A
m127	hsa-miR-1268a	1.04	N/A
m128	hsa-miR-1268b	1.6	N/A
m129	hsa-miR-1269a	-1.28	N/A
m130	hsa-miR-1269b	5.22	N/A	B
m131	hsa-miR-1270	-1.12	N/A
m132	hsa-miR-1271-3p	-1.02	N/A
m133	hsa-miR-1271-5p	-1.01	N/A
m134	hsa-miR-1272	-1.17	N/A
m135	hsa-miR-1273a	-1.12	N/A
m136	hsa-miR-1273c	-1.31	N/A
m137	hsa-miR-1273d	1.47	N/A
m138	hsa-miR-1273e	-1.8	N/A	A
m139	hsa-miR-1273f	1.04	N/A
m140	hsa-miR-1273g-3p	-1.28	N/A
m141	hsa-miR-1273g-5p	4.38	N/A	A
m142	hsa-miR-1273h-3p	-1.68	N/A
m143	hsa-miR-1273h-5p	-1.68	N/A	B
m144	hsa-miR-127-3p	1.02	N/A
m145	hsa-miR-1275	-1.63	N/A
m146	hsa-miR-127-5p	1.01	N/A
m147	hsa-miR-1276	-1.82	N/A
m148	hsa-miR-1277-3p	1.78	N/A
m149	hsa-miR-1277-5p	-1.09	N/A
m150	hsa-miR-1278	1.43	N/A
m151	hsa-miR-1279	39.96	N/A
m152	hsa-miR-1281	-1.6	N/A	B
m153	hsa-miR-128-1-5p	-1.69	N/A
m154	hsa-miR-1282	-1.4	N/A
m155	hsa-miR-128-2-5p	-3.45	N/A	A
m156	hsa-miR-1283	1.23	N/A
m157	hsa-miR-128-3p	-1.21	N/A
m158	hsa-miR-1284	-1.3	N/A
m159	hsa-miR-1285-3p	-1.15	N/A
m160	hsa-miR-1286	-1.23	N/A	B
m161	hsa-miR-1287-3p	-1.12	N/A
m162	hsa-miR-1287-5p	-1.05	N/A
m163	hsa-miR-1288-3p	-2.46	N/A	A
m164	hsa-miR-1288-5p	1.04	N/A	B
m165	hsa-miR-1289	-1.01	N/A
m166	hsa-miR-1290	1.36	N/A
m167	hsa-miR-1291	-1.32	N/A
m168	hsa-miR-129-1-3p	1.04	N/A
m169	hsa-miR-129-2-3p	-1.73	N/A
m170	hsa-miR-1292-3p	-1.12	N/A	B
m171	hsa-miR-1292-5p	-1.13	N/A
m172	hsa-miR-1293	-1.18	N/A
m173	hsa-miR-1294	1.11	N/A
m174	hsa-miR-1295a	-2.49	N/A	A
m175	hsa-miR-1295b-3p	-3.09	N/A	A
m176	hsa-miR-129-5p	1.24	N/A
m177	hsa-miR-1296-3p	-1.11	N/A
m178	hsa-miR-1296-5p	-1	N/A
m179	hsa-miR-1297	2.88	N/A
m180	hsa-miR-1298-3p	1.28	N/A
m181	hsa-miR-1298-5p	-1.6	N/A
m182	hsa-miR-1299	-2.56	N/A
m183	hsa-miR-1301-3p	-1.08	N/A
m184	hsa-miR-1301-5p	4.17	N/A	B
m185	hsa-miR-1302	1.67	N/A
m186	hsa-miR-1303	1.01	N/A
m187	hsa-miR-1304-3p	-1.23	N/A
m188	hsa-miR-1304-5p	-1.34	N/A
m189	hsa-miR-1305	-2.4	N/A	A
m190	hsa-miR-1306-3p	-1.55	N/A
m191	hsa-miR-1306-5p	-1.15	N/A
m192	hsa-miR-1307-3p	-1.37	N/A
m193	hsa-miR-1307-5p	1.17	N/A
m194	hsa-miR-130a-3p	1.49	N/A
m195	hsa-miR-130a-5p	1.04	N/A
m196	hsa-miR-130b-3p	1.14	N/A
m197	hsa-miR-130b-5p	-1.23	N/A
m198	hsa-miR-1321	-1.68	N/A	A
m199	hsa-miR-1322	1.32	N/A
m200	hsa-miR-1323	1.14	N/A
m201	hsa-miR-132-3p	-1.07	N/A
m202	hsa-miR-1324	2.93	N/A
m203	hsa-miR-132-5p	-1.33	N/A
m204	hsa-miR-133a-3p	-1.39	N/A
m205	hsa-miR-133a-5p	1.04	N/A
m206	hsa-miR-133b	-1.5	N/A
m207	hsa-miR-1343-3p	-1.92	N/A
m208	hsa-miR-1343-5p	-1.44	N/A
m209	hsa-miR-134-3p	-1.63	N/A
m210	hsa-miR-134-5p	-1.07	N/A
m211	hsa-miR-135a-3p	-1.37	N/A
m212	hsa-miR-135a-5p	1.75	N/A
m213	hsa-miR-135b-3p	2.37	N/A
m214	hsa-miR-135b-5p	2.17	N/A
m215	hsa-miR-136-3p	1.22	N/A
m216	hsa-miR-136-5p	1.15	N/A
m217	hsa-miR-137	1.15	N/A
m218	hsa-miR-138-1-3p	-4.07	N/A	A
m219	hsa-miR-138-2-3p	-1.96	N/A
m220	hsa-miR-138-5p	6.15	N/A
m221	hsa-miR-139-3p	1.03	N/A
m222	hsa-miR-139-5p	1.4	N/A
m223	hsa-miR-1-3p	-1.24	N/A
m224	hsa-miR-140-3p	-1.12	N/A
m225	hsa-miR-140-5p	1.27	N/A
m226	hsa-miR-141-3p	-1.32	N/A
m227	hsa-miR-141-5p	-1.82	N/A
m228	hsa-miR-142-3p	1.09	N/A
m229	hsa-miR-142-5p	-1.17	N/A	A
m230	hsa-miR-143-3p	-1.1	N/A
m231	hsa-miR-143-5p	-1.6	N/A
m232	hsa-miR-144-3p	2.64	N/A
m233	hsa-miR-144-5p	-1.09	N/A
m234	hsa-miR-145-3p	1.09	N/A
m235	hsa-miR-145-5p	-1.14	N/A
m236	hsa-miR-1468-3p	2.24	N/A
m237	hsa-miR-1468-5p	-1.09	N/A
m238	hsa-miR-1469	7.01	N/A	A
m239	hsa-miR-146a-3p	1.52	N/A
m240	hsa-miR-146a-5p	1.48	N/A
m241	hsa-miR-146b-3p	-2.68	N/A	A
m242	hsa-miR-146b-5p	-1.13	N/A
m243	hsa-miR-1470	1.3	N/A	B
m244	hsa-miR-1471	1.79	N/A	A
m245	hsa-miR-147a	1.19	N/A
m246	hsa-miR-147b	-1	N/A
m247	hsa-miR-148a-3p	-1.07	N/A
m248	hsa-miR-148a-5p	-1.35	N/A
m249	hsa-miR-148b-3p	1.01	N/A
m250	hsa-miR-148b-5p	1.33	N/A
m251	hsa-miR-149-3p	-1.05	N/A
m252	hsa-miR-149-5p	-1.22	N/A
m253	hsa-miR-150-3p	-3.03	N/A	A
m254	hsa-miR-150-5p	-1.52	N/A
m255	hsa-miR-151a-3p	-1.01	N/A
m256	hsa-miR-151b/151a-5p	1.32	N/A
m257	hsa-miR-152-3p	1.15	N/A
m258	hsa-miR-152-5p	1.09	N/A
m259	hsa-miR-153-3p	1.83	N/A	A
m260	hsa-miR-153-5p	2.98	N/A	A
m261	hsa-miR-1537-3p	2.18	N/A
m262	hsa-miR-1537-5p	-1.09	N/A
m263	hsa-miR-1538	1.3	N/A	B
m264	hsa-miR-1539	1.01	N/A
m265	hsa-miR-154-3p	1.24	N/A
m266	hsa-miR-154-5p	1.43	N/A
m267	hsa-miR-155-3p	1.15	N/A
m268	hsa-miR-155-5p	1	N/A
m269	hsa-miR-1587	-1.15	N/A	B
m270	hsa-miR-15a-3p	1.04	N/A
m271	hsa-miR-15a-5p	1.16	N/A
m272	hsa-miR-15b-3p	-1.03	N/A
m273	hsa-miR-15b-5p	-1.2	N/A
m274	hsa-miR-1-5p	1.12	N/A
m275	hsa-miR-16-1-3p	1.31	N/A
m276	hsa-miR-16-2-3p	1.15	N/A
m277	hsa-miR-16-5p	1.06	N/A
m278	hsa-miR-17-3p	-1.01	N/A
m279	hsa-miR-17-5p	1.26	N/A
m280	hsa-miR-181a-2-3p	1.85	N/A
m281	hsa-miR-181a-3p	1.25	N/A
m282	hsa-miR-181a-5p	-1.35	N/A
m283	hsa-miR-181b-2-3p	2.54	N/A
m284	hsa-miR-181b-3p	1.36	N/A
m285	hsa-miR-181b-5p	-1.12	N/A
m286	hsa-miR-181c-3p	1.54	N/A
m287	hsa-miR-181c-5p	1.2	N/A
m288	hsa-miR-181d-3p	-1.16	N/A
m289	hsa-miR-181d-5p	1.3	N/A
m290	hsa-miR-182-3p	2.17	N/A
m291	hsa-miR-1825	-1.51	N/A	A
m292	hsa-miR-182-5p	-1.05	N/A
m293	hsa-miR-1827	-2.88	N/A	B
m294	hsa-miR-183-3p	-1.34	N/A
m295	hsa-miR-183-5p	-1.12	N/A
m296	hsa-miR-184	-1.13	N/A
m297	hsa-miR-185-3p	1.11	N/A
m298	hsa-miR-185-5p	-1.2	N/A
m299	hsa-miR-186-3p	-1.08	N/A
m300	hsa-miR-186-5p	1.1	N/A
m301	hsa-miR-187-3p	-1.44	N/A
m302	hsa-miR-187-5p	-1.48	N/A
m303	hsa-miR-188-3p	-1.46	N/A
m304	hsa-miR-188-5p	-1.01	N/A
m305	hsa-miR-18a-3p	-1.55	N/A
m306	hsa-miR-18a-5p	1.4	N/A
m307	hsa-miR-18b-3p	-1.13	N/A
m308	hsa-miR-18b-5p	-1.15	N/A
m309	hsa-miR-1908-3p	1.25	N/A
m310	hsa-miR-1908-5p	5.82	N/A
m311	hsa-miR-1909-3p	-1.17	N/A
m312	hsa-miR-1909-5p	-1.73	N/A	B
m313	hsa-miR-190a-3p	-1.06	N/A
m314	hsa-miR-190a-5p	1.28	N/A
m315	hsa-miR-190b	2.42	N/A
m316	hsa-miR-1910-3p	1.43	N/A
m317	hsa-miR-1910-5p	-1.27	N/A
m318	hsa-miR-1911-3p	-1.44	N/A
m319	hsa-miR-1911-5p	1.27	N/A
m320	hsa-miR-1912	-2.64	N/A	A
m321	hsa-miR-1913	-3.45	N/A	A
m322	hsa-miR-191-3p	1.91	N/A
m323	hsa-miR-1914-3p	-1.6	N/A
m324	hsa-miR-1914-5p	-2.36	N/A
m325	hsa-miR-1915-3p	1.79	N/A	A
m326	hsa-miR-1915-5p	4.08	N/A
m327	hsa-miR-191-5p	-1.35	N/A
m328	hsa-miR-192-3p	-1.17	N/A
m329	hsa-miR-192-5p	1.43	N/A
m330	hsa-miR-193a-3p	1.11	N/A
m331	hsa-miR-193a-5p	-1.18	N/A
m332	hsa-miR-193b-3p	-1.25	N/A
m333	hsa-miR-193b-5p	1.01	N/A
m334	hsa-miR-194-3p	-2.08	N/A	A
m335	hsa-miR-194-5p	1.34	N/A
m336	hsa-miR-195-3p	-1.22	N/A
m337	hsa-miR-195-5p	1.09	N/A
m338	hsa-miR-196a-3p	1.23	N/A
m339	hsa-miR-196a-5p	1.19	N/A
m340	hsa-miR-196b-3p	-1.15	N/A
m341	hsa-miR-196b-5p	1.21	N/A
m342	hsa-miR-1972	-1.36	N/A
m343	hsa-miR-1973	2.61	N/A	B
m344	hsa-miR-197-3p	1.02	N/A
m345	hsa-miR-197-5p	1.04	N/A
m346	hsa-miR-1976	3.65	N/A	A
m347	hsa-miR-198	-3.45	N/A	A
m348	hsa-miR-199a-3p	1.3	N/A
m349	hsa-miR-199a-5p	1.51	N/A
m350	hsa-miR-199b-3p	1.16	N/A
m351	hsa-miR-199b-5p	-1.24	N/A
m352	hsa-miR-19a-3p	1.24	N/A
m353	hsa-miR-19a-5p	-1.03	N/A
m354	hsa-miR-19b-1-5p	1.06	N/A
m355	hsa-miR-19b-2-5p	1.27	N/A
m356	hsa-miR-19b-3p	1.3	N/A
m357	hsa-miR-200a-3p	1.23	N/A
m358	hsa-miR-200a-5p	-1.33	N/A
m359	hsa-miR-200b-3p	1.29	N/A
m360	hsa-miR-200b-5p	4.59	N/A
m361	hsa-miR-200c-3p	-1.92	N/A
m362	hsa-miR-200c-5p	4	N/A
m363	hsa-miR-202-3p	1.04	N/A
m364	hsa-miR-202-5p	1.99	N/A
m365	hsa-miR-203a-3p	1.02	N/A
m366	hsa-miR-203a-5p	1.8	N/A
m367	hsa-miR-203b-3p	1.24	N/A
m368	hsa-miR-203b-5p	1.38	N/A
m369	hsa-miR-204-3p	-1.53	N/A	B
m370	hsa-miR-204-5p	-1.44	N/A
m371	hsa-miR-2052	1.04	N/A	B
m372	hsa-miR-2053	-1.92	N/A
m373	hsa-miR-205-3p	-1.31	N/A
m374	hsa-miR-2054	-1.24	N/A
m375	hsa-miR-205-5p	-1.42	N/A
m376	hsa-miR-206	2.38	N/A
m377	hsa-miR-208a-3p	2.56	N/A
m378	hsa-miR-208a-5p	1.12	N/A
m379	hsa-miR-208b-3p	-2.05	N/A
m380	hsa-miR-208b-5p	1.94	N/A	A
m381	hsa-miR-20a-3p	-1.12	N/A
m382	hsa-miR-20a-5p	1.1	N/A
m383	hsa-miR-20b-3p	1.57	N/A	B
m384	hsa-miR-20b-5p	1.12	N/A
m385	hsa-miR-210-3p	20.24	N/A
m386	hsa-miR-210-5p	-1.13	N/A
m387	hsa-miR-2110	-1.11	N/A
m388	hsa-miR-2113	-1.66	N/A
m389	hsa-miR-211-3p	-1.92	N/A	A
m390	hsa-miR-2114-3p	-1.92	N/A
m391	hsa-miR-2114-5p	-1.49	N/A	A
m392	hsa-miR-2115-3p	1.25	N/A
m393	hsa-miR-2115-5p	-1.33	N/A
m394	hsa-miR-211-5p	-1.74	N/A
m395	hsa-miR-2116-3p	-1.07	N/A
m396	hsa-miR-2116-5p	-1.15	N/A
m397	hsa-miR-2117	-2.21	N/A
m398	hsa-miR-212-3p	-1.01	N/A
m399	hsa-miR-212-5p	-1.79	N/A
m400	hsa-miR-21-3p	1.6	N/A
m401	hsa-miR-214-3p	1.07	N/A
m402	hsa-miR-214-5p	1.59	N/A
m403	hsa-miR-215-3p	3.03	N/A
m404	hsa-miR-215-5p	1.43	N/A
m405	hsa-miR-21-5p	1.28	N/A
m406	hsa-miR-216a-3p	1.27	N/A
m407	hsa-miR-216a-5p	1.58	N/A
m408	hsa-miR-216b-3p	1.01	N/A
m409	hsa-miR-216b-5p	1.33	N/A
m410	hsa-miR-217	1.4	N/A
m411	hsa-miR-218-1-3p	-6.07	N/A	A
m412	hsa-miR-218-2-3p	-1.57	N/A
m413	hsa-miR-218-5p	1.06	N/A
m414	hsa-miR-219a-1-3p	1.93	N/A
m415	hsa-miR-219a-2-3p	-1.57	N/A
m416	hsa-miR-219a-5p	1.75	N/A
m417	hsa-miR-219b-3p	2.29	N/A
m418	hsa-miR-219b-5p	-1.81	N/A
m419	hsa-miR-221-3p	-1.15	N/A
m420	hsa-miR-221-5p	-1.02	N/A
m421	hsa-miR-222-3p	-1.26	N/A
m422	hsa-miR-222-5p	-1.34	N/A
m423	hsa-miR-223-3p	1.75	N/A
m424	hsa-miR-223-5p	1.6	N/A
m425	hsa-miR-22-3p	-1.22	N/A
m426	hsa-miR-224-3p	-1.92	N/A	A
m427	hsa-miR-224-5p	-1.15	N/A
m428	hsa-miR-22-5p	1.15	N/A
m429	hsa-miR-2276-3p	-1.13	N/A
m430	hsa-miR-2276-5p	-3.69	N/A
m431	hsa-miR-2277-3p	-1.2	N/A
m432	hsa-miR-2277-5p	-1.15	N/A
m433	hsa-miR-2278	1.16	N/A
m434	hsa-miR-2355-3p	1.54	N/A
m435	hsa-miR-2355-5p	1.34	N/A
m436	hsa-miR-2392	-1.65	N/A
m437	hsa-miR-23a-3p	-1.39	N/A
m438	hsa-miR-23a-5p	1.21	N/A
m439	hsa-miR-23b-3p	-1.14	N/A
m440	hsa-miR-23b-5p	-1.22	N/A
m441	hsa-miR-23c	-1.18	N/A
m442	hsa-miR-24-1-5p	2.38	N/A
m443	hsa-miR-24-2-5p	1.57	N/A
m444	hsa-miR-24-3p	-1.3	N/A
m445	hsa-miR-2467-3p	-1.51	N/A
m446	hsa-miR-2467-5p	-1.89	N/A
m447	hsa-miR-25-3p	-1.06	N/A
m448	hsa-miR-25-5p	-1.27	N/A
m449	hsa-miR-2681-3p	-1.66	N/A
m450	hsa-miR-2681-5p	-1.39	N/A
m451	hsa-miR-2682-3p	-1.04	N/A
m452	hsa-miR-2682-5p	1.02	N/A
m453	hsa-miR-26a-1-3p	-1.04	N/A
m454	hsa-miR-26a-2-3p	1.52	N/A
m455	hsa-miR-26a-5p	1.07	N/A
m456	hsa-miR-26b-3p	1.35	N/A
m457	hsa-miR-26b-5p	1.26	N/A
m458	hsa-miR-27a-3p	-1.05	N/A
m459	hsa-miR-27a-5p	-1.11	N/A
m460	hsa-miR-27b-3p	1.17	N/A
m461	hsa-miR-27b-5p	1.42	N/A
m462	hsa-miR-28-3p	-1.02	N/A
m463	hsa-miR-28-5p	1.15	N/A
m464	hsa-miR-2861	1.04	N/A	C
m465	hsa-miR-2909	-1.41	N/A
m466	hsa-miR-296-3p	1.02	N/A
m467	hsa-miR-296-5p	-1	N/A
m468	hsa-miR-297	-2.24	N/A	B
m469	hsa-miR-298	-1.92	N/A
m470	hsa-miR-299-3p	1.42	N/A
m471	hsa-miR-299-5p	-1.13	N/A
m472	hsa-miR-29a-3p	-1.06	N/A
m473	hsa-miR-29a-5p	1.06	N/A
m474	hsa-miR-29b-1-5p	-1.03	N/A
m475	hsa-miR-29b-2-5p	-1.06	N/A
m476	hsa-miR-29b-3p	1.1	N/A
m477	hsa-miR-29c-3p	1.22	N/A
m478	hsa-miR-29c-5p	-1.08	N/A
m479	hsa-miR-300	-1.01	N/A
m480	hsa-miR-301a-3p	1.23	N/A
m481	hsa-miR-301a-5p	-1.12	N/A
m482	hsa-miR-301b-3p	1.32	N/A
m483	hsa-miR-301b-5p	-1.65	N/A
m484	hsa-miR-302a-3p	1.39	N/A	B
m485	hsa-miR-302a-5p	-1.44	N/A	A
m486	hsa-miR-302b-3p	-2.4	N/A
m487	hsa-miR-302b-5p	1.02	N/A
m488	hsa-miR-302c-3p	-2.18	N/A
m489	hsa-miR-302c-5p	1.42	N/A
m490	hsa-miR-302d-3p	-2.24	N/A	A
m491	hsa-miR-302d-5p	1.04	N/A
m492	hsa-miR-302e	-4.31	N/A	B
m493	hsa-miR-302f	-1.01	N/A
m494	hsa-miR-3064-3p	-1.23	N/A
m495	hsa-miR-3064-5p	1.25	N/A
m496	hsa-miR-30a-3p	1.01	N/A
m497	hsa-miR-30a-5p	-1.04	N/A
m498	hsa-miR-30b-3p	-1.34	N/A
m499	hsa-miR-30b-5p	1.64	N/A
m500	hsa-miR-30c-1-3p	1.12	N/A
m501	hsa-miR-30c-2-3p	-1.38	N/A
m502	hsa-miR-30c-5p	1.13	N/A
m503	hsa-miR-30d-3p	1.62	N/A
m504	hsa-miR-30d-5p	-1.14	N/A
m505	hsa-miR-30e-3p	1.26	N/A
m506	hsa-miR-30e-5p	1.23	N/A
m507	hsa-miR-3115	-1.6	N/A
m508	hsa-miR-3116	-3.46	N/A
m509	hsa-miR-3117-3p	2.41	N/A
m510	hsa-miR-3117-5p	-2.56	N/A
m511	hsa-miR-3118	-1.05	N/A
m512	hsa-miR-3119	2.87	N/A
m513	hsa-miR-3120-3p	-1.64	N/A
m514	hsa-miR-3121-3p	-1	N/A
m515	hsa-miR-3121-5p	-1.38	N/A
m516	hsa-miR-3122	1.23	N/A
m517	hsa-miR-3123	1.27	N/A
m518	hsa-miR-3124-3p	-2.18	N/A
m519	hsa-miR-3124-5p	-1.1	N/A
m520	hsa-miR-3125	1.27	N/A
m521	hsa-miR-3126-3p	1.44	N/A
m522	hsa-miR-3126-5p	-1.63	N/A
m523	hsa-miR-3127-3p	1.41	N/A
m524	hsa-miR-3127-5p	1.09	N/A
m525	hsa-miR-3128	1.85	N/A
m526	hsa-miR-3129-3p	-1.49	N/A
m527	hsa-miR-3129-5p	1.04	N/A
m528	hsa-miR-3130-3p	-1.77	N/A
m529	hsa-miR-3130-5p	-1.26	N/A
m530	hsa-miR-3131	26.26	N/A
m531	hsa-miR-3132	3.03	N/A
m532	hsa-miR-3133	1.33	N/A
m533	hsa-miR-3134	1.04	N/A
m534	hsa-miR-3135a	-1.28	N/A	B
m535	hsa-miR-3135b	-1.38	N/A
m536	hsa-miR-3136-3p	-1.5	N/A
m537	hsa-miR-3136-5p	1.21	N/A
m538	hsa-miR-3137	-2.33	N/A	A
m539	hsa-miR-3138	1.39	N/A
m540	hsa-miR-3139	1.34	N/A
m541	hsa-miR-31-3p	1.16	N/A
m542	hsa-miR-3140-3p	1.1	N/A
m543	hsa-miR-3140-5p	1.69	N/A
m544	hsa-miR-3141	-1.02	N/A
m545	hsa-miR-3142	1.24	N/A
m546	hsa-miR-3143	1.08	N/A
m547	hsa-miR-3144-3p	-1.4	N/A
m548	hsa-miR-3144-5p	-1.7	N/A
m549	hsa-miR-3145-3p	1.3	N/A
m550	hsa-miR-3145-5p	1.46	N/A
m551	hsa-miR-3146	1.16	N/A
m552	hsa-miR-3147	-7.67	N/A	A
m553	hsa-miR-3148	-1.63	N/A
m554	hsa-miR-3149	-1.06	N/A
m555	hsa-miR-3150a-3p	-3.95	N/A	A
m556	hsa-miR-3150b-3p	1.2	N/A
m557	hsa-miR-3150b-5p	-2.64	N/A	A
m558	hsa-miR-3151-3p	1.04	N/A
m559	hsa-miR-3151-5p	-2.72	N/A	A
m560	hsa-miR-3152-3p	-1.12	N/A
m561	hsa-miR-3152-5p	-1.07	N/A
m562	hsa-miR-3153	-1.06	N/A
m563	hsa-miR-3154	-2.4	N/A
m564	hsa-miR-3155a	-2.13	N/A	A
m565	hsa-miR-3155b	-1.53	N/A
m566	hsa-miR-3156-3p	-1.24	N/A
m567	hsa-miR-3156-5p	-1.68	N/A	B
m568	hsa-miR-3157-3p	1.88	N/A
m569	hsa-miR-3157-5p	2	N/A
m570	hsa-miR-3158-3p	-1.8	N/A
m571	hsa-miR-3159	-1.64	N/A	A
m572	hsa-miR-31-5p	-1.33	N/A
m573	hsa-miR-3160-3p	-1.36	N/A
m574	hsa-miR-3160-5p	-1.48	N/A
m575	hsa-miR-3161	1.22	N/A
m576	hsa-miR-3162-3p	1.04	N/A
m577	hsa-miR-3162-5p	-1.6	N/A	A
m578	hsa-miR-3163	1.1	N/A
m579	hsa-miR-3164	-1.15	N/A
m580	hsa-miR-3165	1.39	N/A	A
m581	hsa-miR-3166	1.1	N/A
m582	hsa-miR-3167	1.34	N/A	B
m583	hsa-miR-3168	10.49	N/A
m584	hsa-miR-3169	2.09	N/A
m585	hsa-miR-3170	-1.99	N/A
m586	hsa-miR-3171	1.04	N/A
m587	hsa-miR-3173-3p	-1.06	N/A
m588	hsa-miR-3173-5p	-1.07	N/A
m589	hsa-miR-3174	-1.13	N/A
m590	hsa-miR-3175	1.39	N/A
m591	hsa-miR-3176	-1.73	N/A
m592	hsa-miR-3177-3p	-1.11	N/A
m593	hsa-miR-3177-5p	1.04	N/A	B
m594	hsa-miR-3178	-2.11	N/A
m595	hsa-miR-3179	6.07	N/A
m596	hsa-miR-3180	-2.24	N/A	B
m597	hsa-miR-3180-3p	-1.44	N/A	B
m598	hsa-miR-3180-5p	-2.24	N/A
m599	hsa-miR-3181	-1.92	N/A
m600	hsa-miR-3182	-1.55	N/A
m601	hsa-miR-3183	-1.47	N/A
m602	hsa-miR-3185	1.85	N/A	A
m603	hsa-miR-3186-3p	1.08	N/A
m604	hsa-miR-3186-5p	1.04	N/A	B
m605	hsa-miR-3187-3p	-1.68	N/A
m606	hsa-miR-3187-5p	-3.83	N/A	A
m607	hsa-miR-3188	-3.11	N/A	A
m608	hsa-miR-3189-3p	-1.76	N/A
m609	hsa-miR-3189-5p	-1.04	N/A
m610	hsa-miR-3190-3p	-2.16	N/A	B
m611	hsa-miR-3190-5p	-1.15	N/A
m612	hsa-miR-3191-3p	-1.92	N/A
m613	hsa-miR-3191-5p	-1.25	N/A
m614	hsa-miR-3192-3p	-1.92	N/A
m615	hsa-miR-3192-5p	1.09	N/A
m616	hsa-miR-3193	-1.76	N/A
m617	hsa-miR-3194-3p	-1.03	N/A
m618	hsa-miR-3194-5p	-1.37	N/A
m619	hsa-miR-3195	2.09	N/A	A
m620	hsa-miR-3197	-2.76	N/A	A
m621	hsa-miR-3198	1.04	N/A
m622	hsa-miR-3199	-1.08	N/A
m623	hsa-miR-3200-3p	-1.52	N/A
m624	hsa-miR-3200-5p	-1.19	N/A
m625	hsa-miR-3201	1.51	N/A
m626	hsa-miR-3202	1.69	N/A
m627	hsa-miR-320a	-1.26	N/A
m628	hsa-miR-320b	-1.32	N/A
m629	hsa-miR-320c	-1.11	N/A
m630	hsa-miR-320d	-1.44	N/A
m631	hsa-miR-320e	-1.17	N/A
m632	hsa-miR-323a-3p	-1.28	N/A
m633	hsa-miR-323a-5p	1.22	N/A
m634	hsa-miR-323b-3p	-1.32	N/A
m635	hsa-miR-323b-5p	-1.25	N/A
m636	hsa-miR-32-3p	-1.33	N/A
m637	hsa-miR-324-3p	-1.3	N/A
m638	hsa-miR-324-5p	1.12	N/A
m639	hsa-miR-325	-1.93	N/A
m640	hsa-miR-32-5p	1.16	N/A
m641	hsa-miR-326	-1.21	N/A
m642	hsa-miR-328-3p	-1.15	N/A
m643	hsa-miR-328-5p	-1.56	N/A	A
m644	hsa-miR-329-3p	-1.2	N/A
m645	hsa-miR-329-5p	-1.12	N/A
m646	hsa-miR-330-3p	-1.43	N/A
m647	hsa-miR-330-5p	-1.26	N/A
m648	hsa-miR-331-3p	1.02	N/A
m649	hsa-miR-331-5p	-2.34	N/A
m650	hsa-miR-335-3p	1.16	N/A
m651	hsa-miR-335-5p	1.2	N/A
m652	hsa-miR-337-3p	1.37	N/A
m653	hsa-miR-337-5p	1.16	N/A
m654	hsa-miR-338-3p	-1.12	N/A
m655	hsa-miR-338-5p	-1.31	N/A
m656	hsa-miR-339-3p	-1.41	N/A
m657	hsa-miR-339-5p	-1.47	N/A
m658	hsa-miR-33a-3p	1.29	N/A
m659	hsa-miR-33a-5p	17.93	N/A
m660	hsa-miR-33b-3p	-2.29	N/A
m661	hsa-miR-33b-5p	3.04	N/A
m662	hsa-miR-340-3p	1.57	N/A
m663	hsa-miR-340-5p	1.31	N/A
m664	hsa-miR-342-3p	-1.4	N/A
m665	hsa-miR-342-5p	1.34	N/A
m666	hsa-miR-345-3p	1.35	N/A
m667	hsa-miR-345-5p	1.28	N/A
m668	hsa-miR-346	-1.92	N/A	B
m669	hsa-miR-34a-3p	1.72	N/A
m670	hsa-miR-34a-5p	1.76	N/A
m671	hsa-miR-34b-3p	1.1	N/A
m672	hsa-miR-34b-5p	-1.81	N/A
m673	hsa-miR-34c-3p	-2.22	N/A
m674	hsa-miR-34c-5p	-1.17	N/A
m675	hsa-miR-3529-5p	-1.15	N/A
m676	hsa-miR-3591-5p	3.48	N/A
m677	hsa-miR-3605-3p	-1.36	N/A
m678	hsa-miR-3605-5p	2.32	N/A
m679	hsa-miR-3606-3p	1.53	N/A
m680	hsa-miR-3606-5p	3.96	N/A
m681	hsa-miR-3607-3p	-2.17	N/A
m682	hsa-miR-3607-5p	1.51	N/A
m683	hsa-miR-3609	-1.04	N/A
m684	hsa-miR-3610	1.27	N/A
m685	hsa-miR-3611	1.57	N/A
m686	hsa-miR-3612	1.15	N/A
m687	hsa-miR-3613-3p	-1.02	N/A
m688	hsa-miR-3613-5p	1.38	N/A
m689	hsa-miR-361-3p	-1.16	N/A
m690	hsa-miR-3614-3p	2.92	N/A
m691	hsa-miR-3614-5p	-1.15	N/A
m692	hsa-miR-3615	-1.54	N/A
m693	hsa-miR-361-5p	-1.22	N/A
m694	hsa-miR-3616-3p	1.25	N/A	B
m695	hsa-miR-3616-5p	2.96	N/A	A
m696	hsa-miR-3617-3p	1.04	N/A
m697	hsa-miR-3617-5p	-2.11	N/A	A
m698	hsa-miR-3618	-1.37	N/A
m699	hsa-miR-3619-3p	-1.01	N/A
m700	hsa-miR-3619-5p	-1.05	N/A
m701	hsa-miR-3620-3p	-2.72	N/A
m702	hsa-miR-3620-5p	-2.3	N/A	A
m703	hsa-miR-3621	2.61	N/A	A
m704	hsa-miR-3622a-3p	-1.78	N/A	A
m705	hsa-miR-3622a-5p	-1.23	N/A
m706	hsa-miR-3622b-3p	-2.45	N/A	A
m707	hsa-miR-3622b-5p	1.04	N/A	C
m708	hsa-miR-362-3p	-1.23	N/A
m709	hsa-miR-362-5p	-1.33	N/A
m710	hsa-miR-363-3p	1.14	N/A
m711	hsa-miR-363-5p	-1.58	N/A
m712	hsa-miR-3646	-1.25	N/A
m713	hsa-miR-3648	-1.1	N/A	B
m714	hsa-miR-3649	-1.46	N/A
m715	hsa-miR-3650	1.66	N/A
m716	hsa-miR-3651	1.18	N/A
m717	hsa-miR-3652	-1.71	N/A
m718	hsa-miR-3653-3p	-2.52	N/A
m719	hsa-miR-3653-5p	1.24	N/A
m720	hsa-miR-3654	-2.66	N/A	A
m721	hsa-miR-3655	-1.37	N/A
m722	hsa-miR-3656	-2.05	N/A	A
m723	hsa-miR-3657	-1.56	N/A
m724	hsa-miR-3658	2.41	N/A
m725	hsa-miR-3659	-8.63	N/A	A
m726	hsa-miR-365a-3p	-1.07	N/A
m727	hsa-miR-365a-5p	-1.54	N/A
m728	hsa-miR-365b-3p	-1.23	N/A
m729	hsa-miR-365b-5p	-1.08	N/A
m730	hsa-miR-3660	1.09	N/A
m731	hsa-miR-3661	-1.52	N/A
m732	hsa-miR-3662	-1.06	N/A
m733	hsa-miR-3663-3p	-1.35	N/A
m734	hsa-miR-3663-5p	-2.88	N/A
m735	hsa-miR-3664-3p	-1.49	N/A	A
m736	hsa-miR-3664-5p	1.48	N/A
m737	hsa-miR-3665	-1.2	N/A	B
m738	hsa-miR-3666	1.15	N/A
m739	hsa-miR-3667-3p	-2.09	N/A
m740	hsa-miR-3667-5p	-1.37	N/A
m741	hsa-miR-3668	1.12	N/A
m742	hsa-miR-3669	-5.43	N/A	A
m743	hsa-miR-3670	1.01	N/A
m744	hsa-miR-3671	-1.12	N/A	B
m745	hsa-miR-3672	1.04	N/A	B
m746	hsa-miR-3673	1.2	N/A
m747	hsa-miR-367-3p	-2.04	N/A	A
m748	hsa-miR-3674	2.82	N/A
m749	hsa-miR-3675-3p	-2.14	N/A
m750	hsa-miR-3675-5p	-1.06	N/A
m751	hsa-miR-367-5p	-1.17	N/A	A
m752	hsa-miR-3677-3p	-1.22	N/A
m753	hsa-miR-3677-5p	-1.05	N/A
m754	hsa-miR-3678-3p	-1.18	N/A
m755	hsa-miR-3678-5p	1.12	N/A
m756	hsa-miR-3679-3p	2.64	N/A
m757	hsa-miR-3679-5p	-1.1	N/A
m758	hsa-miR-3680-3p	-1.73	N/A
m759	hsa-miR-3680-5p	2.09	N/A
m760	hsa-miR-3681-3p	1.64	N/A
m761	hsa-miR-3681-5p	1.04	N/A
m762	hsa-miR-3682-3p	-1.55	N/A
m763	hsa-miR-3682-5p	1.11	N/A
m764	hsa-miR-3683	-1.56	N/A
m765	hsa-miR-3684	-1.64	N/A
m766	hsa-miR-3685	-1.31	N/A
m767	hsa-miR-3686	2.09	N/A
m768	hsa-miR-3687	-2.08	N/A
m769	hsa-miR-3688-3p	1.55	N/A
m770	hsa-miR-3688-5p	1.13	N/A
m771	hsa-miR-3689a-3p	1.88	N/A	B
m772	hsa-miR-3689a-5p	15.86	N/A
m773	hsa-miR-3689b-3p	-1.35	N/A
m774	hsa-miR-3689b-5p	1.16	N/A
m775	hsa-miR-3689c	6.26	N/A	A
m776	hsa-miR-3689d	-2.24	N/A	B
m777	hsa-miR-3689e	3.13	N/A	B
m778	hsa-miR-3689f	-4.79	N/A
m779	hsa-miR-3690	-1.76	N/A	A
m780	hsa-miR-3691-3p	-1.09	N/A
m781	hsa-miR-3691-5p	1.18	N/A
m782	hsa-miR-3692-3p	-1.03	N/A
m783	hsa-miR-3692-5p	-1.06	N/A
m784	hsa-miR-369-3p	1	N/A
m785	hsa-miR-369-5p	-1.15	N/A
m786	hsa-miR-370-3p	-1.22	N/A
m787	hsa-miR-370-5p	-1.19	N/A
m788	hsa-miR-3713	-3.3	N/A	A
m789	hsa-miR-3714	7.3	N/A	B
m790	hsa-miR-371a-3p	1.33	N/A
m791	hsa-miR-371a-5p	-9.1	N/A	A
m792	hsa-miR-371b-3p	-1	N/A
m793	hsa-miR-371b-5p	-1.22	N/A
m794	hsa-miR-372-3p	-1.03	N/A
m795	hsa-miR-372-5p	2.58	N/A
m796	hsa-miR-373-3p	-1.84	N/A
m797	hsa-miR-373-5p	1.19	N/A	B
m798	hsa-miR-374a-3p	1.31	N/A
m799	hsa-miR-374a-5p	1.28	N/A
m800	hsa-miR-374b-3p	1.17	N/A
m801	hsa-miR-374b-5p	1.1	N/A
m802	hsa-miR-374c-5p	1.4	N/A
m803	hsa-miR-375	-2.13	N/A	A
m804	hsa-miR-376a-2-5p	1.59	N/A
m805	hsa-miR-376a-3p	1.01	N/A
m806	hsa-miR-376a-5p	1.02	N/A
m807	hsa-miR-376b-3p	1.42	N/A
m808	hsa-miR-376b-5p	1.49	N/A
m809	hsa-miR-376c-3p	1.04	N/A
m810	hsa-miR-376c-5p	1.32	N/A
m811	hsa-miR-377-3p	1.47	N/A
m812	hsa-miR-377-5p	-1.88	N/A
m813	hsa-miR-378a-3p	-1.56	N/A
m814	hsa-miR-378a-5p	-1.31	N/A
m815	hsa-miR-378b	-1.44	N/A
m816	hsa-miR-378c	-1.23	N/A
m817	hsa-miR-378d	1.46	N/A
m818	hsa-miR-378e	1.28	N/A
m819	hsa-miR-378f	-1.28	N/A
m820	hsa-miR-378g	-1.98	N/A
m821	hsa-miR-378h	-2.06	N/A
m822	hsa-miR-378i	-1.01	N/A
m823	hsa-miR-378j	1.32	N/A
m824	hsa-miR-379-3p	1.32	N/A
m825	hsa-miR-379-5p	1.12	N/A
m826	hsa-miR-380-3p	1.41	N/A
m827	hsa-miR-380-5p	-1.12	N/A
m828	hsa-miR-381-3p	1.19	N/A
m829	hsa-miR-381-5p	-1.2	N/A
m830	hsa-miR-382-3p	-1.2	N/A
m831	hsa-miR-382-5p	-1.16	N/A
m832	hsa-miR-383-3p	-2.4	N/A	A
m833	hsa-miR-383-5p	1.44	N/A
m834	hsa-miR-384	2.25	N/A
m835	hsa-miR-3907	1.16	N/A
m836	hsa-miR-3908	-1.47	N/A
m837	hsa-miR-3909	-1.85	N/A
m838	hsa-miR-3910	-1.15	N/A
m839	hsa-miR-3911	-1.25	N/A
m840	hsa-miR-3912-3p	-1.05	N/A
m841	hsa-miR-3912-5p	1.54	N/A
m842	hsa-miR-3913-3p	-2.37	N/A
m843	hsa-miR-3913-5p	1.54	N/A
m844	hsa-miR-3914	1.47	N/A
m845	hsa-miR-3915	1.66	N/A
m846	hsa-miR-3916	5.03	N/A
m847	hsa-miR-3917	-1.12	N/A	B
m848	hsa-miR-3918	-4.79	N/A	B
m849	hsa-miR-3919	2.04	N/A
m850	hsa-miR-3920	1.23	N/A
m851	hsa-miR-3921	-1.13	N/A
m852	hsa-miR-3922-3p	-1.68	N/A
m853	hsa-miR-3922-5p	-1.45	N/A
m854	hsa-miR-3923	4.04	N/A
m855	hsa-miR-3924	-1.02	N/A
m856	hsa-miR-3925-3p	2.05	N/A
m857	hsa-miR-3925-5p	-1.42	N/A
m858	hsa-miR-3926	1.24	N/A
m859	hsa-miR-3927-3p	-1.51	N/A
m860	hsa-miR-3927-5p	1.25	N/A	B
m861	hsa-miR-3928-3p	1.04	N/A
m862	hsa-miR-3928-5p	-1.4	N/A
m863	hsa-miR-3929	-2.24	N/A	B
m864	hsa-miR-3934-3p	-1.16	N/A
m865	hsa-miR-3934-5p	-1.35	N/A
m866	hsa-miR-3935	1.14	N/A
m867	hsa-miR-3936	-2.19	N/A	A
m868	hsa-miR-3937	-2	N/A
m869	hsa-miR-3938	-1.21	N/A
m870	hsa-miR-3939	1.37	N/A
m871	hsa-miR-3940-3p	-1.54	N/A
m872	hsa-miR-3940-5p	-5.43	N/A	A
m873	hsa-miR-3941	-1.31	N/A
m874	hsa-miR-3942-3p	1.82	N/A
m875	hsa-miR-3942-5p	1.87	N/A
m876	hsa-miR-3943	-1.31	N/A
m877	hsa-miR-3944-3p	-1.04	N/A
m878	hsa-miR-3944-5p	-1.14	N/A
m879	hsa-miR-3945	1.6	N/A
m880	hsa-miR-3960	-1.92	N/A	A
m881	hsa-miR-3972	-4.52	N/A	A
m882	hsa-miR-3973	1.42	N/A
m883	hsa-miR-3974	-1.62	N/A
m884	hsa-miR-3975	-1.44	N/A	B
m885	hsa-miR-3976	-1.01	N/A
m886	hsa-miR-3977	-1.12	N/A
m887	hsa-miR-3978	-1.45	N/A
m888	hsa-miR-409-3p	-1.15	N/A
m889	hsa-miR-409-5p	-1.3	N/A
m890	hsa-miR-410-3p	-1.03	N/A
m891	hsa-miR-410-5p	-1.23	N/A
m892	hsa-miR-411-3p	-1.29	N/A
m893	hsa-miR-411-5p	1.13	N/A
m894	hsa-miR-412-3p	-1.14	N/A
m895	hsa-miR-412-5p	-1.13	N/A
m896	hsa-miR-421	1.01	N/A
m897	hsa-miR-422a	-1.09	N/A
m898	hsa-miR-423-3p	-1.41	N/A
m899	hsa-miR-423-5p	-1.2	N/A
m900	hsa-miR-424-3p	2.92	N/A
m901	hsa-miR-424-5p	2.77	N/A
m902	hsa-miR-4251	-1.12	N/A
m903	hsa-miR-4252	-2.68	N/A	A
m904	hsa-miR-4253	1.04	N/A	B
m905	hsa-miR-425-3p	-1.16	N/A
m906	hsa-miR-4254	1.89	N/A
m907	hsa-miR-4255	-5.11	N/A	A
m908	hsa-miR-425-5p	-1.12	N/A
m909	hsa-miR-4256	34.67	N/A
m910	hsa-miR-4257	-1.22	N/A
m911	hsa-miR-4258	-1.92	N/A
m912	hsa-miR-4259	-1.99	N/A
m913	hsa-miR-4260	-1.53	N/A	B
m914	hsa-miR-4261	1.3	N/A	B
m915	hsa-miR-4262	1.39	N/A	A
m916	hsa-miR-4263	1.27	N/A
m917	hsa-miR-4264	1.3	N/A
m918	hsa-miR-4265	1.83	N/A	B
m919	hsa-miR-4266	1.46	N/A	B
m920	hsa-miR-4267	-1.85	N/A
m921	hsa-miR-4268	-1.09	N/A
m922	hsa-miR-4269	-1.78	N/A
m923	hsa-miR-4270	-2.64	N/A	A
m924	hsa-miR-4271	-2.93	N/A
m925	hsa-miR-4272	-1.01	N/A
m926	hsa-miR-4273	-1.39	N/A
m927	hsa-miR-4274	-2.88	N/A	B
m928	hsa-miR-4275	-2.66	N/A
m929	hsa-miR-4276	1.04	N/A
m930	hsa-miR-4277	-1.76	N/A	A
m931	hsa-miR-4278	-2.24	N/A	B
m932	hsa-miR-4279	1.25	N/A	B
m933	hsa-miR-4280	1.32	N/A
m934	hsa-miR-4281	-2.24	N/A
m935	hsa-miR-4282	-1.99	N/A
m936	hsa-miR-4283	-1.44	N/A	B
m937	hsa-miR-4284	-2.88	N/A	A
m938	hsa-miR-4285	3.59	N/A	A
m939	hsa-miR-4286	-1.45	N/A
m940	hsa-miR-4287	-1.66	N/A
m941	hsa-miR-4288	-2.09	N/A
m942	hsa-miR-4289	-2.4	N/A
m943	hsa-miR-429	1.21	N/A
m944	hsa-miR-4290	-1.44	N/A
m945	hsa-miR-4291	-1.18	N/A
m946	hsa-miR-4292	-4.79	N/A	B
m947	hsa-miR-4293	-2.16	N/A
m948	hsa-miR-4294	-2.24	N/A	A
m949	hsa-miR-4295	-1.09	N/A
m950	hsa-miR-4296	-4.31	N/A	B
m951	hsa-miR-4297	-1.37	N/A
m952	hsa-miR-4298	-1.15	N/A
m953	hsa-miR-4299	1.04	N/A
m954	hsa-miR-4300	1.42	N/A
m955	hsa-miR-4301	1.19	N/A
m956	hsa-miR-4302	-1.96	N/A
m957	hsa-miR-4303	6.9	N/A
m958	hsa-miR-4304	-1.35	N/A
m959	hsa-miR-4305	-2.49	N/A
m960	hsa-miR-4306	-1.37	N/A
m961	hsa-miR-4307	-1.02	N/A
m962	hsa-miR-4308	-1.05	N/A
m963	hsa-miR-4309	-1.34	N/A
m964	hsa-miR-4310	-1.44	N/A	B
m965	hsa-miR-4311	-1.69	N/A
m966	hsa-miR-4312	-1.07	N/A
m967	hsa-miR-4313	-2.24	N/A	B
m968	hsa-miR-431-3p	-1.18	N/A
m969	hsa-miR-4314	-1.76	N/A	A
m970	hsa-miR-4315	-2.49	N/A	A
m971	hsa-miR-431-5p	-1.64	N/A
m972	hsa-miR-4316	1.88	N/A	B
m973	hsa-miR-4317	-1.38	N/A
m974	hsa-miR-4319	-1.12	N/A	B
m975	hsa-miR-4320	-1.08	N/A
m976	hsa-miR-4321	1.04	N/A	B
m977	hsa-miR-4322	3.78	N/A
m978	hsa-miR-4323	-1.23	N/A	B
m979	hsa-miR-432-3p	-1.33	N/A
m980	hsa-miR-4324	-1.32	N/A
m981	hsa-miR-4325	-1.28	N/A	A
m982	hsa-miR-432-5p	-1.39	N/A
m983	hsa-miR-4326	-1.46	N/A
m984	hsa-miR-4327	-1.15	N/A
m985	hsa-miR-4328	2.68	N/A	A
m986	hsa-miR-4329	1.74	N/A
m987	hsa-miR-4330	1.04	N/A	B
m988	hsa-miR-433-3p	1.15	N/A
m989	hsa-miR-433-5p	4.84	N/A
m990	hsa-miR-4417	-1.82	N/A
m991	hsa-miR-4418	1.28	N/A
m992	hsa-miR-4419a	-1.09	N/A
m993	hsa-miR-4419b	1.04	N/A
m994	hsa-miR-4420	-1.42	N/A
m995	hsa-miR-4421	-1.2	N/A
m996	hsa-miR-4422	1.04	N/A
m997	hsa-miR-4423-3p	1.74	N/A
m998	hsa-miR-4423-5p	-1.35	N/A
m999	hsa-miR-4424	1.17	N/A
m1000	hsa-miR-4425	-1.44	N/A
m1001	hsa-miR-4426	1.64	N/A	A
m1002	hsa-miR-4427	-1.3	N/A
m1003	hsa-miR-4428	-2.88	N/A	A
m1004	hsa-miR-4429	-2.44	N/A
m1005	hsa-miR-4430	-3.03	N/A	A
m1006	hsa-miR-4431	-1.6	N/A
m1007	hsa-miR-4432	2.3	N/A	A
m1008	hsa-miR-4433a-3p	6.26	N/A	A
m1009	hsa-miR-4433a-5p	1.7	N/A
m1010	hsa-miR-4433b-3p	-1.23	N/A	B
m1011	hsa-miR-4433b-5p	1.39	N/A	B
m1012	hsa-miR-4434	-1.46	N/A
m1013	hsa-miR-4435	1.29	N/A
m1014	hsa-miR-4436a	-1.38	N/A	A
m1015	hsa-miR-4436b-3p	1.83	N/A	A
m1016	hsa-miR-4436b-5p	1.39	N/A	B
m1017	hsa-miR-4437	-1.04	N/A
m1018	hsa-miR-4438	-1.83	N/A
m1019	hsa-miR-4439	1.04	N/A	B
m1020	hsa-miR-4440	1.18	N/A
m1021	hsa-miR-4441	1.04	N/A	C
m1022	hsa-miR-4442	-2.01	N/A
m1023	hsa-miR-4443	-1.07	N/A
m1024	hsa-miR-4444	-1.01	N/A
m1025	hsa-miR-4445-3p	2.35	N/A
m1026	hsa-miR-4445-5p	-1.41	N/A
m1027	hsa-miR-4446-3p	-5.27	N/A	A
m1028	hsa-miR-4446-5p	-1.63	N/A
m1029	hsa-miR-4447	-5.75	N/A	B
m1030	hsa-miR-4448	-2.72	N/A
m1031	hsa-miR-4449	-3.59	N/A	A
m1032	hsa-miR-4450	4.87	N/A
m1033	hsa-miR-4451	-1.28	N/A
m1034	hsa-miR-4452	8.8	N/A
m1035	hsa-miR-4453	-3.35	N/A	A
m1036	hsa-miR-4454	-1.61	N/A
m1037	hsa-miR-4455	-1.36	N/A
m1038	hsa-miR-4456	-1.15	N/A
m1039	hsa-miR-4457	-1.32	N/A
m1040	hsa-miR-4458	-2.4	N/A
m1041	hsa-miR-4459	-1.28	N/A
m1042	hsa-miR-4460	-1.7	N/A
m1043	hsa-miR-4461	-2.78	N/A
m1044	hsa-miR-4462	-1.68	N/A
m1045	hsa-miR-4463	1.83	N/A	A
m1046	hsa-miR-4464	-2.65	N/A
m1047	hsa-miR-4465	1.57	N/A	A
m1048	hsa-miR-4466	-1.05	N/A
m1049	hsa-miR-4467	1.88	N/A	B
m1050	hsa-miR-4468	5.54	N/A
m1051	hsa-miR-4469	-1.47	N/A
m1052	hsa-miR-4470	-1.14	N/A
m1053	hsa-miR-4471	-1.16	N/A
m1054	hsa-miR-4472	-6.12	N/A
m1055	hsa-miR-4473	-1.01	N/A
m1056	hsa-miR-4474-3p	1.83	N/A	A
m1057	hsa-miR-4474-5p	1.39	N/A
m1058	hsa-miR-4475	-1.2	N/A	B
m1059	hsa-miR-4476	1.12	N/A
m1060	hsa-miR-4477a	2.36	N/A
m1061	hsa-miR-4477b	1.24	N/A
m1062	hsa-miR-4478	-2.4	N/A
m1063	hsa-miR-4479	-1.06	N/A
m1064	hsa-miR-448	-2.88	N/A	A
m1065	hsa-miR-4480	-2.53	N/A
m1066	hsa-miR-4481	-1.27	N/A
m1067	hsa-miR-4482-3p	1.11	N/A
m1068	hsa-miR-4482-5p	-1.92	N/A
m1069	hsa-miR-4483	-3.05	N/A
m1070	hsa-miR-4484	-4.73	N/A
m1071	hsa-miR-4485-3p	-1.96	N/A
m1072	hsa-miR-4485-5p	-1.2	N/A	B
m1073	hsa-miR-4486	-1.6	N/A	B
m1074	hsa-miR-4487	1.94	N/A	A
m1075	hsa-miR-4488	2.78	N/A	A
m1076	hsa-miR-4489	-1.2	N/A
m1077	hsa-miR-4490	-1.44	N/A	B
m1078	hsa-miR-4491	-4.47	N/A	A
m1079	hsa-miR-4492	2.31	N/A
m1080	hsa-miR-4493	1.38	N/A
m1081	hsa-miR-4494	-1.64	N/A	A
m1082	hsa-miR-4495	-2.4	N/A	A
m1083	hsa-miR-4496	1.76	N/A
m1084	hsa-miR-4497	-1.82	N/A
m1085	hsa-miR-4498	-1.73	N/A	B
m1086	hsa-miR-4499	-1.92	N/A
m1087	hsa-miR-449a	-1.19	N/A
m1088	hsa-miR-449b-3p	-1.48	N/A
m1089	hsa-miR-449b-5p	1.28	N/A
m1090	hsa-miR-449c-3p	-1.46	N/A
m1091	hsa-miR-449c-5p	-6.11	N/A
m1092	hsa-miR-4500	2.09	N/A
m1093	hsa-miR-4501	-1.67	N/A
m1094	hsa-miR-4502	1.09	N/A
m1095	hsa-miR-4503	5.74	N/A
m1096	hsa-miR-4504	1.13	N/A
m1097	hsa-miR-4505	-1.56	N/A	A
m1098	hsa-miR-4506	-1.08	N/A	B
m1099	hsa-miR-4507	-1.28	N/A	B
m1100	hsa-miR-4508	1.04	N/A	B
m1101	hsa-miR-4509	1.17	N/A	B
m1102	hsa-miR-450a-1-3p	1.4	N/A
m1103	hsa-miR-450a-2-3p	1.45	N/A
m1104	hsa-miR-450a-5p	2.31	N/A
m1105	hsa-miR-450b-3p	-1.09	N/A
m1106	hsa-miR-450b-5p	2.1	N/A
m1107	hsa-miR-4510	-1.51	N/A
m1108	hsa-miR-4511	2.72	N/A
m1109	hsa-miR-4512	-1.2	N/A
m1110	hsa-miR-4513	-6.71	N/A	A
m1111	hsa-miR-4514	-3.09	N/A	A
m1112	hsa-miR-4515	-2.14	N/A
m1113	hsa-miR-4516	-3.19	N/A
m1114	hsa-miR-4517	2.96	N/A
m1115	hsa-miR-4518	-1.92	N/A
m1116	hsa-miR-4519	-1.22	N/A
m1117	hsa-miR-451a	-1.36	N/A
m1118	hsa-miR-451b	-2.13	N/A
m1119	hsa-miR-4520-2-3p	-1.6	N/A
m1120	hsa-miR-4520-3p	-1.68	N/A	A
m1121	hsa-miR-4520-5p	-1.12	N/A	B
m1122	hsa-miR-4521	-1.35	N/A
m1123	hsa-miR-4522	-1.36	N/A
m1124	hsa-miR-4523	1.36	N/A
m1125	hsa-miR-452-3p	-1.44	N/A
m1126	hsa-miR-4524a-3p	-4.31	N/A	B
m1127	hsa-miR-4524a-5p	2.33	N/A
m1128	hsa-miR-4524b-3p	4.08	N/A
m1129	hsa-miR-4524b-5p	-2.02	N/A	A
m1130	hsa-miR-4525	-1.2	N/A
m1131	hsa-miR-452-5p	1.26	N/A
m1132	hsa-miR-4526	1.04	N/A	B
m1133	hsa-miR-4527	1.57	N/A
m1134	hsa-miR-4528	2.58	N/A
m1135	hsa-miR-4529-5p	1.44	N/A
m1136	hsa-miR-4530	-2.56	N/A	B
m1137	hsa-miR-4531	-1.38	N/A	A
m1138	hsa-miR-4532	2.04	N/A
m1139	hsa-miR-4533	3.28	N/A	A
m1140	hsa-miR-4534	1.04	N/A	B
m1141	hsa-miR-4535	-1.68	N/A	A
m1142	hsa-miR-4536-3p	1.25	N/A	B
m1143	hsa-miR-4536-5p	-1.12	N/A	B
m1144	hsa-miR-4537	1.13	N/A
m1145	hsa-miR-4538	1.49	N/A
m1146	hsa-miR-4539	-1.28	N/A	B
m1147	hsa-miR-4540	1.17	N/A	B
m1148	hsa-miR-454-3p	1.2	N/A
m1149	hsa-miR-454-5p	-1.33	N/A
m1150	hsa-miR-455-3p	1.17	N/A
m1151	hsa-miR-455-5p	1.5	N/A
m1152	hsa-miR-4632-3p	1.25	N/A	B
m1153	hsa-miR-4632-5p	-2.49	N/A	A
m1154	hsa-miR-4633-3p	-1.76	N/A	A
m1155	hsa-miR-4634	-1.64	N/A
m1156	hsa-miR-4635	-2.52	N/A
m1157	hsa-miR-4636	1.6	N/A
m1158	hsa-miR-4637	2.01	N/A
m1159	hsa-miR-4638-3p	-1.34	N/A
m1160	hsa-miR-4638-5p	-2.24	N/A	A
m1161	hsa-miR-4639-3p	-1.56	N/A	A
m1162	hsa-miR-4639-5p	-1.35	N/A
m1163	hsa-miR-4640-3p	-1.28	N/A	A
m1164	hsa-miR-4640-5p	1.25	N/A	B
m1165	hsa-miR-4641	1.22	N/A	B
m1166	hsa-miR-4642	-1.07	N/A
m1167	hsa-miR-4643	1	N/A
m1168	hsa-miR-4644	-1.1	N/A
m1169	hsa-miR-4645-3p	1.68	N/A
m1170	hsa-miR-4645-5p	2.57	N/A
m1171	hsa-miR-4646-3p	-1.92	N/A	B
m1172	hsa-miR-4646-5p	-2.64	N/A	A
m1173	hsa-miR-4647	1.1	N/A
m1174	hsa-miR-4648	1.93	N/A
m1175	hsa-miR-4649-3p	1.04	N/A	C
m1176	hsa-miR-4649-5p	-1.68	N/A	A
m1177	hsa-miR-4650-3p	1.36	N/A
m1178	hsa-miR-4650-5p	3.25	N/A
m1179	hsa-miR-4651	-2.68	N/A	A
m1180	hsa-miR-4652-3p	1.16	N/A
m1181	hsa-miR-4652-5p	-2.76	N/A
m1182	hsa-miR-4653-3p	-1.11	N/A
m1183	hsa-miR-4653-5p	1.35	N/A
m1184	hsa-miR-4654	-1.66	N/A
m1185	hsa-miR-4655-3p	1.11	N/A
m1186	hsa-miR-4655-5p	-1.63	N/A
m1187	hsa-miR-4656	2.43	N/A	B
m1188	hsa-miR-4657	-1.56	N/A	A
m1189	hsa-miR-4658	1.44	N/A
m1190	hsa-miR-4659a-3p	1.24	N/A
m1191	hsa-miR-4659a-5p	4.62	N/A
m1192	hsa-miR-4659b-3p	-1.98	N/A
m1193	hsa-miR-4659b-5p	1.13	N/A
m1194	hsa-miR-466	1.93	N/A
m1195	hsa-miR-4660	-1.75	N/A
m1196	hsa-miR-4661-5p	1.08	N/A
m1197	hsa-miR-4662a-3p	1.39	N/A
m1198	hsa-miR-4662a-5p	1.11	N/A
m1199	hsa-miR-4663	2.26	N/A	A
m1200	hsa-miR-4664-3p	-2.88	N/A	A
m1201	hsa-miR-4664-5p	1.63	N/A
m1202	hsa-miR-4665-3p	-1.92	N/A	B
m1203	hsa-miR-4665-5p	-1.51	N/A	A
m1204	hsa-miR-4666a-3p	-1.1	N/A	B
m1205	hsa-miR-4666b	1.16	N/A
m1206	hsa-miR-4667-3p	-2.05	N/A	A
m1207	hsa-miR-4667-5p	-2.08	N/A
m1208	hsa-miR-4668-3p	-1.07	N/A
m1209	hsa-miR-4668-5p	-2.77	N/A
m1210	hsa-miR-4669	-1.51	N/A	A
m1211	hsa-miR-4670-3p	-1.15	N/A
m1212	hsa-miR-4670-5p	1.04	N/A	B
m1213	hsa-miR-4671-3p	-1.06	N/A
m1214	hsa-miR-4671-5p	1.34	N/A	B
m1215	hsa-miR-4672	-2.78	N/A
m1216	hsa-miR-4673	-1.1	N/A
m1217	hsa-miR-4674	-3.51	N/A	A
m1218	hsa-miR-4675	-1.64	N/A	A
m1219	hsa-miR-4676-3p	-1.18	N/A
m1220	hsa-miR-4676-5p	-1.1	N/A
m1221	hsa-miR-4677-3p	1.01	N/A
m1222	hsa-miR-4677-5p	1.01	N/A
m1223	hsa-miR-4678	1.6	N/A
m1224	hsa-miR-4679	5.19	N/A
m1225	hsa-miR-4680-3p	14.15	N/A
m1226	hsa-miR-4680-5p	-2.41	N/A
m1227	hsa-miR-4681	3.39	N/A
m1228	hsa-miR-4682	2.67	N/A
m1229	hsa-miR-4683	-3.35	N/A	A
m1230	hsa-miR-4684-3p	-1.2	N/A
m1231	hsa-miR-4684-5p	-2.88	N/A	A
m1232	hsa-miR-4685-3p	-5.43	N/A	A
m1233	hsa-miR-4685-5p	2.43	N/A
m1234	hsa-miR-4686	-1.92	N/A
m1235	hsa-miR-4687-3p	-1.73	N/A	B
m1236	hsa-miR-4687-5p	2.21	N/A
m1237	hsa-miR-4688	-2.08	N/A	A
m1238	hsa-miR-4689	-2.16	N/A	B
m1239	hsa-miR-4690-3p	-1.92	N/A	B
m1240	hsa-miR-4690-5p	-8.63	N/A	B
m1241	hsa-miR-4691-3p	1.42	N/A
m1242	hsa-miR-4691-5p	1.49	N/A
m1243	hsa-miR-4692	1.46	N/A	B
m1244	hsa-miR-4693-3p	1.17	N/A
m1245	hsa-miR-4693-5p	-2.42	N/A
m1246	hsa-miR-4694-3p	-1.03	N/A
m1247	hsa-miR-4694-5p	-1.62	N/A
m1248	hsa-miR-4695-3p	-1	N/A
m1249	hsa-miR-4695-5p	-2.68	N/A	A
m1250	hsa-miR-4696	-3.11	N/A	A
m1251	hsa-miR-4697-3p	-1.12	N/A	B
m1252	hsa-miR-4697-5p	-1.2	N/A
m1253	hsa-miR-4698	2.22	N/A	A
m1254	hsa-miR-4699-3p	-1.57	N/A
m1255	hsa-miR-4699-5p	1.34	N/A	B
m1256	hsa-miR-4700-3p	30.14	N/A	A
m1257	hsa-miR-4700-5p	2.4	N/A
m1258	hsa-miR-4701-3p	1.14	N/A
m1259	hsa-miR-4701-5p	-2.13	N/A	A
m1260	hsa-miR-4703-3p	2.09	N/A	B
m1261	hsa-miR-4703-5p	1.57	N/A
m1262	hsa-miR-4704-3p	-1.16	N/A
m1263	hsa-miR-4704-5p	1.34	N/A	B
m1264	hsa-miR-4705	-1.33	N/A
m1265	hsa-miR-4706	-2.68	N/A	A
m1266	hsa-miR-4707-3p	-3.5	N/A
m1267	hsa-miR-4707-5p	-1.02	N/A
m1268	hsa-miR-4708-3p	-2.13	N/A	A
m1269	hsa-miR-4709-3p	2.38	N/A	A
m1270	hsa-miR-4709-5p	-1.03	N/A
m1271	hsa-miR-4710	3.39	N/A	A
m1272	hsa-miR-4711-3p	-1.92	N/A	A
m1273	hsa-miR-4711-5p	-1.78	N/A	A
m1274	hsa-miR-4712-3p	1.91	N/A	A
m1275	hsa-miR-4712-5p	-1.1	N/A
m1276	hsa-miR-4713-3p	-3.13	N/A
m1277	hsa-miR-4713-5p	-1.46	N/A
m1278	hsa-miR-4714-3p	-1.58	N/A
m1279	hsa-miR-4714-5p	-1.38	N/A	A
m1280	hsa-miR-4715-3p	1.25	N/A
m1281	hsa-miR-4715-5p	-2.4	N/A
m1282	hsa-miR-4716-3p	1.7	N/A
m1283	hsa-miR-4716-5p	-1.44	N/A
m1284	hsa-miR-4717-3p	-4.79	N/A
m1285	hsa-miR-4717-5p	-1.6	N/A
m1286	hsa-miR-4718	1.18	N/A
m1287	hsa-miR-4719	-1.7	N/A
m1288	hsa-miR-4720-3p	11.43	N/A
m1289	hsa-miR-4720-5p	1.57	N/A
m1290	hsa-miR-4721	-1.73	N/A
m1291	hsa-miR-4722-3p	1.04	N/A	C
m1292	hsa-miR-4722-5p	1.57	N/A
m1293	hsa-miR-4723-3p	-2.05	N/A	A
m1294	hsa-miR-4723-5p	1.54	N/A
m1295	hsa-miR-4724-3p	2.09	N/A
m1296	hsa-miR-4724-5p	1.92	N/A
m1297	hsa-miR-4725-3p	2.4	N/A
m1298	hsa-miR-4725-5p	-1.28	N/A
m1299	hsa-miR-4726-3p	1.21	N/A
m1300	hsa-miR-4726-5p	-2.04	N/A	A
m1301	hsa-miR-4727-3p	2.16	N/A
m1302	hsa-miR-4727-5p	-1.56	N/A	A
m1303	hsa-miR-4728-3p	-1.23	N/A	B
m1304	hsa-miR-4728-5p	1.83	N/A	B
m1305	hsa-miR-4729	-2.19	N/A
m1306	hsa-miR-4730	1.09	N/A
m1307	hsa-miR-4731-3p	-3.51	N/A	A
m1308	hsa-miR-4731-5p	1.3	N/A	B
m1309	hsa-miR-4732-3p	-1.83	N/A
m1310	hsa-miR-4732-5p	-1.52	N/A
m1311	hsa-miR-4733-3p	-1.17	N/A	A
m1312	hsa-miR-4733-5p	-1.56	N/A	A
m1313	hsa-miR-4734	-1.32	N/A	A
m1314	hsa-miR-4735-3p	1.83	N/A	A
m1315	hsa-miR-4735-5p	2.13	N/A
m1316	hsa-miR-4736	1.04	N/A	C
m1317	hsa-miR-4737	-1.83	N/A
m1318	hsa-miR-4738-3p	1.28	N/A	A
m1319	hsa-miR-4738-5p	-1.03	N/A
m1320	hsa-miR-4739	2.09	N/A	B
m1321	hsa-miR-4740-3p	-3.15	N/A	A
m1322	hsa-miR-4740-5p	-1.33	N/A
m1323	hsa-miR-4741	-1.34	N/A
m1324	hsa-miR-4742-3p	1.15	N/A
m1325	hsa-miR-4742-5p	1.1	N/A
m1326	hsa-miR-4743-3p	1.11	N/A
m1327	hsa-miR-4743-5p	-1.12	N/A	B
m1328	hsa-miR-4744	-1.65	N/A
m1329	hsa-miR-4745-3p	-6.39	N/A	A
m1330	hsa-miR-4745-5p	1.71	N/A
m1331	hsa-miR-4746-3p	-1.08	N/A	B
m1332	hsa-miR-4746-5p	-1.34	N/A
m1333	hsa-miR-4747-3p	-2.4	N/A
m1334	hsa-miR-4747-5p	-1.73	N/A	B
m1335	hsa-miR-4748	-1.09	N/A
m1336	hsa-miR-4749-3p	1.04	N/A	C
m1337	hsa-miR-4749-5p	-1.56	N/A	A
m1338	hsa-miR-4750-3p	1.74	N/A	B
m1339	hsa-miR-4750-5p	11.09	N/A
m1340	hsa-miR-4751	1.04	N/A	B
m1341	hsa-miR-4752	-1.26	N/A
m1342	hsa-miR-4753-3p	1.39	N/A
m1343	hsa-miR-4753-5p	-1.28	N/A
m1344	hsa-miR-4754	1.48	N/A
m1345	hsa-miR-4755-3p	1.97	N/A	A
m1346	hsa-miR-4755-5p	-1.15	N/A
m1347	hsa-miR-4756-3p	-1.44	N/A	B
m1348	hsa-miR-4756-5p	-5.75	N/A	B
m1349	hsa-miR-4757-3p	-1.09	N/A
m1350	hsa-miR-4757-5p	-2.18	N/A
m1351	hsa-miR-4758-3p	1.83	N/A	B
m1352	hsa-miR-4758-5p	1.04	N/A	B
m1353	hsa-miR-4759	1.78	N/A
m1354	hsa-miR-4760-3p	1.04	N/A
m1355	hsa-miR-4760-5p	2.24	N/A
m1356	hsa-miR-4761-3p	1.28	N/A	A
m1357	hsa-miR-4761-5p	-2.64	N/A	A
m1358	hsa-miR-4762-3p	-1.05	N/A
m1359	hsa-miR-4762-5p	2.21	N/A
m1360	hsa-miR-4763-3p	-3.83	N/A	B
m1361	hsa-miR-4763-5p	-3.11	N/A	A
m1362	hsa-miR-4764-3p	-1.46	N/A
m1363	hsa-miR-4764-5p	-2.11	N/A
m1364	hsa-miR-4765	-1.17	N/A
m1365	hsa-miR-4766-3p	1.11	N/A
m1366	hsa-miR-4766-5p	1.02	N/A
m1367	hsa-miR-4767	-1.76	N/A	A
m1368	hsa-miR-4768-3p	-1.26	N/A
m1369	hsa-miR-4768-5p	1.04	N/A	B
m1370	hsa-miR-4769-3p	-1.77	N/A
m1371	hsa-miR-4769-5p	-1.51	N/A
m1372	hsa-miR-4770	-2.88	N/A	A
m1373	hsa-miR-4771	11.62	N/A
m1374	hsa-miR-4772-3p	-1.33	N/A
m1375	hsa-miR-4772-5p	3.57	N/A
m1376	hsa-miR-4773	-3.35	N/A	A
m1377	hsa-miR-4774-3p	2.61	N/A
m1378	hsa-miR-4774-5p	1.12	N/A
m1379	hsa-miR-4775	1.25	N/A
m1380	hsa-miR-4776-3p	-1.2	N/A	B
m1381	hsa-miR-4776-5p	1.83	N/A	B
m1382	hsa-miR-4777-3p	1.33	N/A
m1383	hsa-miR-4777-5p	1.04	N/A	B
m1384	hsa-miR-4778-3p	-1.3	N/A
m1385	hsa-miR-4778-5p	-1.16	N/A
m1386	hsa-miR-4779	1.34	N/A
m1387	hsa-miR-4780	-1.32	N/A
m1388	hsa-miR-4781-3p	-1.21	N/A
m1389	hsa-miR-4781-5p	-2.6	N/A
m1390	hsa-miR-4782-3p	1.61	N/A
m1391	hsa-miR-4782-5p	1.03	N/A
m1392	hsa-miR-4783-3p	-1.68	N/A	A
m1393	hsa-miR-4783-5p	-1.92	N/A
m1394	hsa-miR-4784	-1.66	N/A
m1395	hsa-miR-4785	-1.05	N/A
m1396	hsa-miR-4786-3p	-1	N/A
m1397	hsa-miR-4786-5p	1.97	N/A
m1398	hsa-miR-4787-3p	-2.64	N/A	A
m1399	hsa-miR-4787-5p	-6.71	N/A	B
m1400	hsa-miR-4788	-2.04	N/A
m1401	hsa-miR-4789-3p	-1.79	N/A
m1402	hsa-miR-4789-5p	1.7	N/A	A
m1403	hsa-miR-4790-3p	-1.44	N/A	B
m1404	hsa-miR-4790-5p	-1.12	N/A
m1405	hsa-miR-4791	1.51	N/A
m1406	hsa-miR-4792	-2.4	N/A	A
m1407	hsa-miR-4793-3p	-1.11	N/A
m1408	hsa-miR-4793-5p	-1.96	N/A
m1409	hsa-miR-4794	-1.92	N/A
m1410	hsa-miR-4795-3p	-1.97	N/A
m1411	hsa-miR-4795-5p	1.12	N/A
m1412	hsa-miR-4796-3p	1.61	N/A
m1413	hsa-miR-4796-5p	-1.14	N/A
m1414	hsa-miR-4797-3p	-1.37	N/A
m1415	hsa-miR-4798-3p	2.35	N/A	B
m1416	hsa-miR-4798-5p	-2.4	N/A
m1417	hsa-miR-4799-3p	5.63	N/A	A
m1418	hsa-miR-4799-5p	1.88	N/A	B
m1419	hsa-miR-4800-3p	-1.56	N/A
m1420	hsa-miR-4800-5p	-1.5	N/A
m1421	hsa-miR-4801	2.8	N/A
m1422	hsa-miR-4802-3p	1.28	N/A
m1423	hsa-miR-4802-5p	1.04	N/A
m1424	hsa-miR-4803	1.23	N/A
m1425	hsa-miR-4804-3p	-1.18	N/A
m1426	hsa-miR-4804-5p	-1.51	N/A
m1427	hsa-miR-483-3p	-1.98	N/A
m1428	hsa-miR-483-5p	-1.81	N/A
m1429	hsa-miR-484	-1.84	N/A
m1430	hsa-miR-485-3p	-2.02	N/A
m1431	hsa-miR-485-5p	-1.37	N/A
m1432	hsa-miR-486-3p	-1.44	N/A	B
m1433	hsa-miR-486-5p	-1.71	N/A
m1434	hsa-miR-487a-3p	-1.14	N/A
m1435	hsa-miR-487a-5p	-1.29	N/A
m1436	hsa-miR-487b-3p	-1.37	N/A
m1437	hsa-miR-487b-5p	-1.8	N/A
m1438	hsa-miR-488-3p	-1.38	N/A
m1439	hsa-miR-488-5p	1.21	N/A
m1440	hsa-miR-489-3p	5.74	N/A	A
m1441	hsa-miR-489-5p	-1.06	N/A
m1442	hsa-miR-490-3p	2.83	N/A
m1443	hsa-miR-490-5p	1.83	N/A	B
m1444	hsa-miR-491-3p	1.11	N/A
m1445	hsa-miR-491-5p	-1.24	N/A
m1446	hsa-miR-492	2.52	N/A
m1447	hsa-miR-493-3p	1.25	N/A
m1448	hsa-miR-493-5p	-1.04	N/A
m1449	hsa-miR-494-3p	1.01	N/A
m1450	hsa-miR-494-5p	1.2	N/A
m1451	hsa-miR-495-3p	1.39	N/A
m1452	hsa-miR-495-5p	-1.02	N/A
m1453	hsa-miR-496	-1.19	N/A
m1454	hsa-miR-497-3p	-1.13	N/A
m1455	hsa-miR-497-5p	1.23	N/A
m1456	hsa-miR-498	2.2	N/A	A
m1457	hsa-miR-4999-3p	-1.15	N/A
m1458	hsa-miR-4999-5p	1.77	N/A
m1459	hsa-miR-499a-3p	1.88	N/A	B
m1460	hsa-miR-499a-5p	-1.25	N/A
m1461	hsa-miR-499b-3p	-3.46	N/A
m1462	hsa-miR-499b-5p	-1.16	N/A
m1463	hsa-miR-5000-3p	-2.68	N/A
m1464	hsa-miR-5000-5p	1.39	N/A
m1465	hsa-miR-5001-3p	-1.54	N/A
m1466	hsa-miR-5001-5p	-1.92	N/A	A
m1467	hsa-miR-5002-3p	1.16	N/A
m1468	hsa-miR-5002-5p	1.28	N/A
m1469	hsa-miR-5003-3p	2.65	N/A
m1470	hsa-miR-5003-5p	1.26	N/A
m1471	hsa-miR-5004-3p	-1.49	N/A
m1472	hsa-miR-5004-5p	1.39	N/A	A
m1473	hsa-miR-5006-3p	-1.16	N/A
m1474	hsa-miR-5006-5p	1.94	N/A	A
m1475	hsa-miR-5007-3p	2.24	N/A
m1476	hsa-miR-5007-5p	1.04	N/A
m1477	hsa-miR-5008-3p	-4.31	N/A	B
m1478	hsa-miR-5008-5p	1.04	N/A
m1479	hsa-miR-5009-3p	-1.7	N/A
m1480	hsa-miR-5009-5p	3.13	N/A
m1481	hsa-miR-500a-3p	-1.36	N/A
m1482	hsa-miR-500a-5p	1.17	N/A
m1483	hsa-miR-500b-3p	-2.68	N/A
m1484	hsa-miR-500b-5p	-1.03	N/A
m1485	hsa-miR-5010-3p	-1.38	N/A
m1486	hsa-miR-5010-5p	1.48	N/A
m1487	hsa-miR-5011-5p	-1.73	N/A
m1488	hsa-miR-501-3p	-1.75	N/A
m1489	hsa-miR-501-5p	-1.4	N/A
m1490	hsa-miR-502-3p	-1.25	N/A
m1491	hsa-miR-502-5p	1.01	N/A
m1492	hsa-miR-503-3p	3.24	N/A
m1493	hsa-miR-503-5p	2.31	N/A
m1494	hsa-miR-504-3p	-1.8	N/A	A
m1495	hsa-miR-504-5p	1.04	N/A
m1496	hsa-miR-5047	-2.22	N/A
m1497	hsa-miR-505-3p	1.07	N/A
m1498	hsa-miR-505-5p	3.99	N/A
m1499	hsa-miR-506-3p	-1.44	N/A	B
m1500	hsa-miR-506-5p	2.55	N/A	A
m1501	hsa-miR-507	-1.22	N/A
m1502	hsa-miR-508-3p	-1.31	N/A
m1503	hsa-miR-508-5p	-1.92	N/A
m1504	hsa-miR-5087	-1.58	N/A
m1505	hsa-miR-5088-3p	-1.6	N/A
m1506	hsa-miR-5088-5p	-1.73	N/A
m1507	hsa-miR-5089-3p	-1.7	N/A
m1508	hsa-miR-5089-5p	-1.87	N/A
m1509	hsa-miR-5090	-1.22	N/A
m1510	hsa-miR-5091	-1.6	N/A
m1511	hsa-miR-5092	-2.24	N/A	A
m1512	hsa-miR-5093	-1.49	N/A	A
m1513	hsa-miR-509-3p	-1.15	N/A	B
m1514	hsa-miR-5094	-1.17	N/A
m1515	hsa-miR-5095	5.63	N/A
m1516	hsa-miR-509-5p	1.19	N/A
m1517	hsa-miR-5096	-3.35	N/A
m1518	hsa-miR-5100	1.7	N/A
m1519	hsa-miR-510-3p	2.08	N/A
m1520	hsa-miR-510-5p	-1.06	N/A
m1521	hsa-miR-511-3p	-1.06	N/A
m1522	hsa-miR-511-5p	-1.63	N/A
m1523	hsa-miR-512-3p	2.01	N/A
m1524	hsa-miR-512-5p	-1.98	N/A
m1525	hsa-miR-513a-3p	-1.53	N/A
m1526	hsa-miR-513a-5p	-1.15	N/A	B
m1527	hsa-miR-513b-3p	1.15	N/A
m1528	hsa-miR-513b-5p	-3.59	N/A	A
m1529	hsa-miR-513c-3p	1.39	N/A	A
m1530	hsa-miR-513c-5p	-2.34	N/A	A
m1531	hsa-miR-514a-3p	-1.44	N/A	B
m1532	hsa-miR-514a-5p	-1.92	N/A
m1533	hsa-miR-514b-3p	1.19	N/A	B
m1534	hsa-miR-514b-5p	-1.48	N/A
m1535	hsa-miR-515-3p	-1.03	N/A
m1536	hsa-miR-515-5p	-2.77	N/A	A
m1537	hsa-miR-516a-5p	1.17	N/A	B
m1538	hsa-miR-516b-3p	-1.22	N/A
m1539	hsa-miR-516b-5p	1.64	N/A	A
m1540	hsa-miR-517-5p	1.04	N/A	B
m1541	hsa-miR-517a-3p	-2.88	N/A	B
m1542	hsa-miR-517b-3p	-21.08	N/A	A
m1543	hsa-miR-517c-3p	6.26	N/A	B
m1544	hsa-miR-5186	1.46	N/A
m1545	hsa-miR-5187-3p	-1.24	N/A
m1546	hsa-miR-5187-5p	-1.44	N/A
m1547	hsa-miR-5188	1.26	N/A
m1548	hsa-miR-5189-3p	5.31	N/A
m1549	hsa-miR-5189-5p	-1.92	N/A	A
m1550	hsa-miR-518a-3p	6.09	N/A
m1551	hsa-miR-518b	-1.66	N/A
m1552	hsa-miR-518c-3p	-2.08	N/A
m1553	hsa-miR-518c-5p	1.57	N/A	B
m1554	hsa-miR-518d-3p	3.84	N/A
m1555	hsa-miR-518e-3p	-1.92	N/A
m1556	hsa-miR-518e-5p	-1.73	N/A	B
m1557	hsa-miR-518f-3p	-1.41	N/A
m1558	hsa-miR-518f-5p	1.04	N/A	B
m1559	hsa-miR-5190	1.43	N/A	A
m1560	hsa-miR-5191	1.71	N/A
m1561	hsa-miR-5192	1.49	N/A
m1562	hsa-miR-5193	-1.63	N/A
m1563	hsa-miR-5194	-1.55	N/A
m1564	hsa-miR-5195-3p	-1.95	N/A
m1565	hsa-miR-5195-5p	-1.03	N/A
m1566	hsa-miR-5196-3p	-1.24	N/A
m1567	hsa-miR-5196-5p	-1.43	N/A
m1568	hsa-miR-5197-3p	1.26	N/A
m1569	hsa-miR-5197-5p	-1.05	N/A
m1570	hsa-miR-519a-3p	1.57	N/A	B
m1571	hsa-miR-519a-5p	1.04	N/A	B
m1572	hsa-miR-519b-3p	1.91	N/A	A
m1573	hsa-miR-519c-3p	2.09	N/A
m1574	hsa-miR-519d-3p	-2.4	N/A
m1575	hsa-miR-519d-5p	-1.52	N/A
m1576	hsa-miR-519e-3p	1.04	N/A	C
m1577	hsa-miR-519e-5p	1.19	N/A
m1578	hsa-miR-520a-3p	-4.79	N/A	A
m1579	hsa-miR-520a-5p	6.26	N/A	B
m1580	hsa-miR-520d-3p	1.57	N/A
m1581	hsa-miR-520d-5p	1.04	N/A	B
m1582	hsa-miR-520e	-3.83	N/A	A
m1583	hsa-miR-520f-3p	1.04	N/A	C
m1584	hsa-miR-520f-5p	-2.3	N/A	A
m1585	hsa-miR-520g-3p	-2.88	N/A	B
m1586	hsa-miR-520g-5p	-1.06	N/A
m1587	hsa-miR-520h	1.1	N/A
m1588	hsa-miR-522-3p	-1.13	N/A
m1589	hsa-miR-522-5p	1.57	N/A	B
m1590	hsa-miR-523-3p	-1.22	N/A
m1591	hsa-miR-524-5p	-1.81	N/A	A
m1592	hsa-miR-525-3p	1.04	N/A	B
m1593	hsa-miR-525-5p	2.32	N/A	A
m1594	hsa-miR-526b-3p	-3.83	N/A	B
m1595	hsa-miR-526b-5p	-1.32	N/A	A
m1596	hsa-miR-532-3p	-1.66	N/A
m1597	hsa-miR-532-5p	-1.19	N/A
m1598	hsa-miR-539-3p	1.27	N/A
m1599	hsa-miR-539-5p	1.8	N/A
m1600	hsa-miR-541-3p	1.39	N/A
m1601	hsa-miR-541-5p	-1.8	N/A
m1602	hsa-miR-542-3p	2.07	N/A
m1603	hsa-miR-542-5p	1.33	N/A
m1604	hsa-miR-543	-1.09	N/A
m1605	hsa-miR-544a	1.08	N/A
m1606	hsa-miR-544b	-1.31	N/A
m1607	hsa-miR-545-3p	1.13	N/A
m1608	hsa-miR-545-5p	1.39	N/A
m1609	hsa-miR-548-3p	-3.83	N/A	A
m1610	hsa-miR-548a	-1.34	N/A
m1611	hsa-miR-548a-3p	1.98	N/A
m1612	hsa-miR-548a-5p	2	N/A
m1613	hsa-miR-548ab	-1.99	N/A
m1614	hsa-miR-548ac	1.19	N/A
m1615	hsa-miR-548ad-3p	1.83	N/A
m1616	hsa-miR-548ad-5p	-1.48	N/A
m1617	hsa-miR-548ae-3p	1.37	N/A
m1618	hsa-miR-548ae-5p	1.49	N/A
m1619	hsa-miR-548ag	-1.03	N/A
m1620	hsa-miR-548ah-5p	1.67	N/A	B
m1621	hsa-miR-548ai	2.3	N/A	A
m1622	hsa-miR-548aj-3p	-1.01	N/A
m1623	hsa-miR-548aj-5p	1.17	N/A
m1624	hsa-miR-548ak	2.09	N/A	B
m1625	hsa-miR-548al	1.24	N/A
m1626	hsa-miR-548am-3p	1.53	N/A
m1627	hsa-miR-548an	1.79	N/A
m1628	hsa-miR-548ao-3p	-1.09	N/A
m1629	hsa-miR-548ao-5p	1.3	N/A
m1630	hsa-miR-548ap-3p/548t-3p/548aa	1.11	N/A
m1631	hsa-miR-548ap-5p/548j-5p	1.07	N/A
m1632	hsa-miR-548aq-3p	1.08	N/A
m1633	hsa-miR-548aq-5p	1.08	N/A
m1634	hsa-miR-548ar-3p	1.37	N/A
m1635	hsa-miR-548ar-5p	-1.35	N/A
m1636	hsa-miR-548as-3p	1.04	N/A
m1637	hsa-miR-548as-5p	1.09	N/A
m1638	hsa-miR-548at-3p	-1.76	N/A	A
m1639	hsa-miR-548at-5p	1.48	N/A
m1640	hsa-miR-548au-5p/548c-5p/548o-5p/548am-5p	1.28	N/A
m1641	hsa-miR-548av-5p/548k	-1.1	N/A
m1642	hsa-miR-548aw	1.11	N/A
m1643	hsa-miR-548ay-3p	-1.13	N/A
m1644	hsa-miR-548ay-5p	-1.1	N/A
m1645	hsa-miR-548az-3p	-1.82	N/A
m1646	hsa-miR-548az-5p	1.2	N/A
m1647	hsa-miR-548b-3p	1	N/A
m1648	hsa-miR-548b-5p	1.36	N/A
m1649	hsa-miR-548ba	1.18	N/A
m1650	hsa-miR-548bb-3p	1.42	N/A
m1651	hsa-miR-548bb-5p	2.46	N/A
m1652	hsa-miR-548c-3p	1.39	N/A
m1653	hsa-miR-548d-3p	-1.22	N/A
m1654	hsa-miR-548d-5p	1.2	N/A
m1655	hsa-miR-548e-3p	1.23	N/A
m1656	hsa-miR-548e-5p	1.61	N/A
m1657	hsa-miR-548f-3p	-1.52	N/A
m1658	hsa-miR-548f-5p	1.44	N/A
m1659	hsa-miR-548g-3p	1.09	N/A
m1660	hsa-miR-548g-5p	1.44	N/A
m1661	hsa-miR-548h-3p	-1.11	N/A
m1662	hsa-miR-548h-5p	1.39	N/A
m1663	hsa-miR-548i	1.19	N/A
m1664	hsa-miR-548j-3p	-1.44	N/A
m1665	hsa-miR-548l	-1.84	N/A
m1666	hsa-miR-548m	2.3	N/A
m1667	hsa-miR-548n	1.19	N/A
m1668	hsa-miR-548o-3p	2.52	N/A
m1669	hsa-miR-548p	1.22	N/A	B
m1670	hsa-miR-548q	-1.22	N/A
m1671	hsa-miR-548s	2.43	N/A
m1672	hsa-miR-548t-5p	-2.59	N/A
m1673	hsa-miR-548u	1.01	N/A
m1674	hsa-miR-548v	-2.44	N/A
m1675	hsa-miR-548w	1.46	N/A
m1676	hsa-miR-548x-5p	2.61	N/A
m1677	hsa-miR-548y	1.3	N/A
m1678	hsa-miR-548z	1.17	N/A
m1679	hsa-miR-549a	-1.26	N/A
m1680	hsa-miR-550a-3-5p	-1.21	N/A
m1681	hsa-miR-550a-3p	-1.33	N/A
m1682	hsa-miR-550a-5p	-1.51	N/A
m1683	hsa-miR-550b-2-5p	2.3	N/A	A
m1684	hsa-miR-551a	1.43	N/A
m1685	hsa-miR-551b-3p	1.34	N/A	B
m1686	hsa-miR-551b-5p	1.09	N/A
m1687	hsa-miR-552-3p	-1.09	N/A
m1688	hsa-miR-552-5p	-1.24	N/A
m1689	hsa-miR-553	1.86	N/A
m1690	hsa-miR-554	-1.29	N/A
m1691	hsa-miR-555	-2.37	N/A
m1692	hsa-miR-556-3p	1.11	N/A
m1693	hsa-miR-556-5p	1.98	N/A
m1694	hsa-miR-557	1.61	N/A
m1695	hsa-miR-5571-3p	-1.17	N/A
m1696	hsa-miR-5571-5p	-1.05	N/A
m1697	hsa-miR-5572	1.79	N/A	A
m1698	hsa-miR-5579-3p	-2.88	N/A	B
m1699	hsa-miR-5579-5p	2.25	N/A
m1700	hsa-miR-558	-3.73	N/A
m1701	hsa-miR-5580-3p	-1.05	N/A
m1702	hsa-miR-5580-5p	1.01	N/A
m1703	hsa-miR-5581-3p	-1.03	N/A
m1704	hsa-miR-5581-5p	-1	N/A
m1705	hsa-miR-5582-3p	1.74	N/A
m1706	hsa-miR-5582-5p	5.91	N/A	A
m1707	hsa-miR-5583-3p	1.47	N/A
m1708	hsa-miR-5583-5p	1.79	N/A	A
m1709	hsa-miR-5584-3p	-2.77	N/A	A
m1710	hsa-miR-5584-5p	1.17	N/A
m1711	hsa-miR-5585-3p	1.13	N/A
m1712	hsa-miR-5585-5p	2.14	N/A
m1713	hsa-miR-5586-3p	1.37	N/A
m1714	hsa-miR-5586-5p	-1.56	N/A
m1715	hsa-miR-5587-3p	2.78	N/A	B
m1716	hsa-miR-5587-5p	1.57	N/A	A
m1717	hsa-miR-5588-5p	2.73	N/A
m1718	hsa-miR-5589-3p	-3.51	N/A	A
m1719	hsa-miR-5589-5p	1.04	N/A	B
m1720	hsa-miR-559	1.57	N/A	B
m1721	hsa-miR-5590-3p	2.43	N/A	B
m1722	hsa-miR-5590-5p	2.14	N/A
m1723	hsa-miR-5591-3p	-3.45	N/A
m1724	hsa-miR-5591-5p	-1.15	N/A
m1725	hsa-miR-561-3p	-1	N/A
m1726	hsa-miR-561-5p	1.35	N/A
m1727	hsa-miR-562	4	N/A
m1728	hsa-miR-563	1.57	N/A	A
m1729	hsa-miR-564	2.3	N/A	A
m1730	hsa-miR-566	-2.08	N/A
m1731	hsa-miR-567	-2.82	N/A
m1732	hsa-miR-568	1.29	N/A
m1733	hsa-miR-5680	-1.57	N/A
m1734	hsa-miR-5681a	3.88	N/A
m1735	hsa-miR-5681b	-1.13	N/A
m1736	hsa-miR-5682	-1.23	N/A
m1737	hsa-miR-5683	1.3	N/A
m1738	hsa-miR-5684	5.93	N/A
m1739	hsa-miR-5685	1.24	N/A
m1740	hsa-miR-5687	-2.33	N/A	A
m1741	hsa-miR-5688	5.13	N/A
m1742	hsa-miR-5689	-1.66	N/A
m1743	hsa-miR-569	3.51	N/A
m1744	hsa-miR-5690	1.81	N/A
m1745	hsa-miR-5691	-1.28	N/A
m1746	hsa-miR-5692a	-2.29	N/A
m1747	hsa-miR-5692b	1.27	N/A
m1748	hsa-miR-5692c	-1.44	N/A	B
m1749	hsa-miR-5693	1.6	N/A
m1750	hsa-miR-5694	3.69	N/A
m1751	hsa-miR-5695	-1	N/A
m1752	hsa-miR-5696	-1.11	N/A
m1753	hsa-miR-5697	-1.03	N/A
m1754	hsa-miR-5698	2.4	N/A
m1755	hsa-miR-5699-3p	1.48	N/A
m1756	hsa-miR-5699-5p	1.46	N/A
m1757	hsa-miR-5700	1.72	N/A
m1758	hsa-miR-5701	1.21	N/A
m1759	hsa-miR-5702	1.71	N/A
m1760	hsa-miR-5703	-2.72	N/A	A
m1761	hsa-miR-570-3p	1.44	N/A
m1762	hsa-miR-5704	-1.58	N/A
m1763	hsa-miR-5705	-4.03	N/A	A
m1764	hsa-miR-570-5p	-2.4	N/A	A
m1765	hsa-miR-5706	-1.05	N/A
m1766	hsa-miR-5707	-1.52	N/A
m1767	hsa-miR-5708	-1.53	N/A	B
m1768	hsa-miR-571	2.09	N/A	B
m1769	hsa-miR-572	-4.79	N/A	A
m1770	hsa-miR-573	1.08	N/A
m1771	hsa-miR-5739	1.12	N/A
m1772	hsa-miR-574-3p	-1.01	N/A
m1773	hsa-miR-574-5p	1.11	N/A
m1774	hsa-miR-575	-2.4	N/A	A
m1775	hsa-miR-576-3p	-1.03	N/A
m1776	hsa-miR-576-5p	-1.08	N/A
m1777	hsa-miR-577	-1.11	N/A
m1778	hsa-miR-578	1.37	N/A
m1779	hsa-miR-5787	-3.83	N/A	B
m1780	hsa-miR-579-3p	-1.33	N/A
m1781	hsa-miR-579-5p	-1.84	N/A
m1782	hsa-miR-580-3p	1.15	N/A
m1783	hsa-miR-580-5p	1.08	N/A
m1784	hsa-miR-581	1.35	N/A
m1785	hsa-miR-582-3p	1.44	N/A
m1786	hsa-miR-582-5p	1.68	N/A
m1787	hsa-miR-583	1.96	N/A
m1788	hsa-miR-584-3p	-4.47	N/A
m1789	hsa-miR-584-5p	-1.21	N/A
m1790	hsa-miR-585-3p	3.65	N/A	A
m1791	hsa-miR-585-5p	-1.44	N/A	B
m1792	hsa-miR-586	-3.17	N/A
m1793	hsa-miR-587	-1.76	N/A	A
m1794	hsa-miR-588	1.72	N/A
m1795	hsa-miR-589-3p	-1.09	N/A
m1796	hsa-miR-589-5p	-1.15	N/A
m1797	hsa-miR-590-3p	1.3	N/A
m1798	hsa-miR-590-5p	1.4	N/A
m1799	hsa-miR-591	-1.21	N/A
m1800	hsa-miR-592	-2.18	N/A
m1801	hsa-miR-593-3p	1.72	N/A
m1802	hsa-miR-593-5p	-1.03	N/A
m1803	hsa-miR-595	-2.88	N/A	A
m1804	hsa-miR-596	-1.18	N/A
m1805	hsa-miR-597-3p	-1.29	N/A
m1806	hsa-miR-597-5p	-1.01	N/A
m1807	hsa-miR-598-3p	1.04	N/A
m1808	hsa-miR-598-5p	-1.7	N/A	A
m1809	hsa-miR-599	-5.4	N/A
m1810	hsa-miR-600	-3.11	N/A	A
m1811	hsa-miR-601	1.12	N/A
m1812	hsa-miR-602	1.04	N/A	B
m1813	hsa-miR-603	1.32	N/A
m1814	hsa-miR-604	-1.32	N/A	A
m1815	hsa-miR-605-3p	2.26	N/A
m1816	hsa-miR-605-5p	1.88	N/A
m1817	hsa-miR-606	-1.42	N/A
m1818	hsa-miR-6068	1.25	N/A
m1819	hsa-miR-6069	1.19	N/A
m1820	hsa-miR-607	-1.07	N/A
m1821	hsa-miR-6070	1.39	N/A
m1822	hsa-miR-6071	1.02	N/A
m1823	hsa-miR-6072	-2.14	N/A
m1824	hsa-miR-6073	1.45	N/A
m1825	hsa-miR-6074	-1.92	N/A	B
m1826	hsa-miR-6075	-3.19	N/A
m1827	hsa-miR-6076	1.28	N/A	A
m1828	hsa-miR-6077	-1.22	N/A
m1829	hsa-miR-6078	-3.64	N/A	A
m1830	hsa-miR-6079	-2.11	N/A
m1831	hsa-miR-608	-1.92	N/A
m1832	hsa-miR-6080	-1.6	N/A	B
m1833	hsa-miR-6081	1.04	N/A
m1834	hsa-miR-6082	-2.08	N/A
m1835	hsa-miR-6083	-1.03	N/A
m1836	hsa-miR-6084	-4.15	N/A	A
m1837	hsa-miR-6085	-1.17	N/A	A
m1838	hsa-miR-6086	-1.17	N/A
m1839	hsa-miR-6087	-1.31	N/A
m1840	hsa-miR-6088	-1.22	N/A
m1841	hsa-miR-6089	-1.92	N/A	B
m1842	hsa-miR-609	-1	N/A
m1843	hsa-miR-6090	-2.56	N/A	B
m1844	hsa-miR-610	1.13	N/A
m1845	hsa-miR-611	-1.23	N/A	B
m1846	hsa-miR-612	1.67	N/A
m1847	hsa-miR-6124	-1.68	N/A	A
m1848	hsa-miR-6125	2.09	N/A
m1849	hsa-miR-6126	-1.18	N/A
m1850	hsa-miR-6127	1.34	N/A	B
m1851	hsa-miR-6128	1.04	N/A
m1852	hsa-miR-6129	-2.24	N/A	B
m1853	hsa-miR-613	1.27	N/A
m1854	hsa-miR-6130	1.84	N/A
m1855	hsa-miR-6131	2.71	N/A
m1856	hsa-miR-6132	-1.92	N/A	B
m1857	hsa-miR-6133	-1.09	N/A
m1858	hsa-miR-6134	-1.36	N/A
m1859	hsa-miR-614	-1.85	N/A
m1860	hsa-miR-615-3p	-1.63	N/A
m1861	hsa-miR-615-5p	1.7	N/A
m1862	hsa-miR-616-3p	-1.29	N/A
m1863	hsa-miR-6165	-1.34	N/A	B
m1864	hsa-miR-616-5p	-1.55	N/A
m1865	hsa-miR-617	3.41	N/A
m1866	hsa-miR-618	-1.24	N/A
m1867	hsa-miR-619-3p	1.57	N/A
m1868	hsa-miR-619-5p	-1.86	N/A
m1869	hsa-miR-620	1.16	N/A
m1870	hsa-miR-621	-1.12	N/A	B
m1871	hsa-miR-622	-2.56	N/A	A
m1872	hsa-miR-623	1.39	N/A	A
m1873	hsa-miR-624-3p	1.67	N/A
m1874	hsa-miR-624-5p	1.18	N/A
m1875	hsa-miR-625-3p	1.26	N/A
m1876	hsa-miR-625-5p	-1.03	N/A
m1877	hsa-miR-626	-1.43	N/A
m1878	hsa-miR-627-3p	-1.34	N/A
m1879	hsa-miR-627-5p	1.32	N/A
m1880	hsa-miR-628-3p	-1.07	N/A
m1881	hsa-miR-628-5p	-1.34	N/A
m1882	hsa-miR-629-3p	-1.57	N/A
m1883	hsa-miR-629-5p	1.17	N/A
m1884	hsa-miR-630	-1.31	N/A
m1885	hsa-miR-631	-3.57	N/A
m1886	hsa-miR-632	1.04	N/A	B
m1887	hsa-miR-633	1.88	N/A
m1888	hsa-miR-634	1.28	N/A	A
m1889	hsa-miR-635	-2.35	N/A
m1890	hsa-miR-636	-1.28	N/A
m1891	hsa-miR-637	-1.44	N/A
m1892	hsa-miR-638	-2.64	N/A	A
m1893	hsa-miR-639	2.87	N/A	A
m1894	hsa-miR-640	1.13	N/A
m1895	hsa-miR-641	1.15	N/A
m1896	hsa-miR-642a-3p	3.13	N/A	B
m1897	hsa-miR-642a-5p	1.28	N/A	A
m1898	hsa-miR-642b-3p	-2.88	N/A	B
m1899	hsa-miR-642b-5p	-1.44	N/A	B
m1900	hsa-miR-643	1.22	N/A
m1901	hsa-miR-644a	-3.01	N/A	A
m1902	hsa-miR-645	2.35	N/A	B
m1903	hsa-miR-646	-1.44	N/A	B
m1904	hsa-miR-647	4.06	N/A	A
m1905	hsa-miR-648	-1.44	N/A	B
m1906	hsa-miR-649	4.07	N/A
m1907	hsa-miR-6499-3p	1.15	N/A
m1908	hsa-miR-6499-5p	-7.19	N/A	A
m1909	hsa-miR-650	-1.92	N/A	A
m1910	hsa-miR-6500-3p	-2.28	N/A	A
m1911	hsa-miR-6500-5p	1.29	N/A
m1912	hsa-miR-6501-3p	-1.37	N/A
m1913	hsa-miR-6501-5p	-1.77	N/A
m1914	hsa-miR-6502-3p	1.04	N/A	B
m1915	hsa-miR-6502-5p	3.29	N/A
m1916	hsa-miR-6503-3p	-6.71	N/A	A
m1917	hsa-miR-6503-5p	-2.52	N/A	A
m1918	hsa-miR-6504-3p	1.18	N/A
m1919	hsa-miR-6504-5p	1.83	N/A	B
m1920	hsa-miR-6505-3p	-1.18	N/A
m1921	hsa-miR-6505-5p	-1.33	N/A
m1922	hsa-miR-6506-3p	-1.25	N/A
m1923	hsa-miR-6506-5p	1.69	N/A
m1924	hsa-miR-6507-3p	-1.66	N/A
m1925	hsa-miR-6507-5p	-1.66	N/A
m1926	hsa-miR-6508-3p	3.13	N/A	A
m1927	hsa-miR-6508-5p	1.04	N/A	B
m1928	hsa-miR-6509-3p	-1.44	N/A
m1929	hsa-miR-6509-5p	1.04	N/A	B
m1930	hsa-miR-6510-3p	1.8	N/A
m1931	hsa-miR-6510-5p	-1.81	N/A	A
m1932	hsa-miR-6511a-3p	-1.09	N/A
m1933	hsa-miR-6511a-5p	-1.44	N/A	B
m1934	hsa-miR-6511b-3p	-6.23	N/A	A
m1935	hsa-miR-6511b-5p	-1.6	N/A	B
m1936	hsa-miR-6512-3p	-2.6	N/A	A
m1937	hsa-miR-6512-5p	-1.33	N/A
m1938	hsa-miR-6513-3p	1.23	N/A
m1939	hsa-miR-6513-5p	-1.44	N/A	A
m1940	hsa-miR-651-3p	1.48	N/A
m1941	hsa-miR-6514-3p	-1.92	N/A
m1942	hsa-miR-6514-5p	5.62	N/A
m1943	hsa-miR-6515-3p	-1.75	N/A
m1944	hsa-miR-6515-5p	-1.68	N/A
m1945	hsa-miR-651-5p	1.09	N/A
m1946	hsa-miR-6516-3p	1.16	N/A
m1947	hsa-miR-6516-5p	1.17	N/A
m1948	hsa-miR-652-3p	1.1	N/A
m1949	hsa-miR-652-5p	1.04	N/A
m1950	hsa-miR-653-3p	-1.43	N/A
m1951	hsa-miR-653-5p	1.04	N/A
m1952	hsa-miR-654-3p	-1.1	N/A
m1953	hsa-miR-654-5p	1.21	N/A
m1954	hsa-miR-655-3p	1.27	N/A
m1955	hsa-miR-655-5p	-1.04	N/A
m1956	hsa-miR-656-3p	-1.01	N/A
m1957	hsa-miR-656-5p	-1.66	N/A
m1958	hsa-miR-657	-1.2	N/A
m1959	hsa-miR-658	-1.28	N/A
m1960	hsa-miR-659-3p	1.15	N/A
m1961	hsa-miR-659-5p	-1.89	N/A
m1962	hsa-miR-660-3p	-1.45	N/A
m1963	hsa-miR-660-5p	-1	N/A
m1964	hsa-miR-661	-2.3	N/A
m1965	hsa-miR-662	-2.18	N/A
m1966	hsa-miR-663a	1.48	N/A
m1967	hsa-miR-663b	-8.63	N/A	B
m1968	hsa-miR-664a-3p	1.63	N/A
m1969	hsa-miR-664a-5p	2.46	N/A
m1970	hsa-miR-664b-3p	1.39	N/A
m1971	hsa-miR-664b-5p	1.49	N/A
m1972	hsa-miR-665	1.08	N/A
m1973	hsa-miR-668-3p	-1.33	N/A
m1974	hsa-miR-670-3p	1.04	N/A
m1975	hsa-miR-670-5p	-1.65	N/A
m1976	hsa-miR-671-3p	-1.8	N/A
m1977	hsa-miR-6715a-3p	3.13	N/A	A
m1978	hsa-miR-6715b-3p	-2.49	N/A
m1979	hsa-miR-6715b-5p	-2.05	N/A
m1980	hsa-miR-671-5p	-1.13	N/A
m1981	hsa-miR-6716-3p	-1.01	N/A
m1982	hsa-miR-6716-5p	-4.47	N/A	A
m1983	hsa-miR-6717-5p	-1.37	N/A
m1984	hsa-miR-6718-5p	1.04	N/A
m1985	hsa-miR-6719-3p	1.17	N/A
m1986	hsa-miR-6720-3p	2.71	N/A
m1987	hsa-miR-6720-5p	-2.01	N/A
m1988	hsa-miR-6721-5p	-2.82	N/A
m1989	hsa-miR-6722-3p	-2.4	N/A
m1990	hsa-miR-6722-5p	-5.27	N/A	A
m1991	hsa-miR-6723-5p	-5.68	N/A
m1992	hsa-miR-6724-5p	1.23	N/A
m1993	hsa-miR-6726-3p	-1.38	N/A	A
m1994	hsa-miR-6726-5p	1.19	N/A	B
m1995	hsa-miR-6727-3p	-1.32	N/A	A
m1996	hsa-miR-6727-5p	-2.72	N/A
m1997	hsa-miR-6728-3p	1.83	N/A	A
[truncated: 898 more rows]

## Sheet: Fold Change & p-Value
Position	miRNA ID	Fold Change (comparing to Normoxia)
		Hypoxia 16h
		Fold Change	p-Value	Comments
m1	hsa-let-7a-2-3p	0.55	N/A
m2	hsa-let-7a-3p	1.11	N/A
m3	hsa-let-7a-5p	0.84	N/A
m4	hsa-let-7b-3p	0.96	N/A
m5	hsa-let-7b-5p	0.84	N/A
m6	hsa-let-7c-3p	0.94	N/A
m7	hsa-let-7c-5p	0.91	N/A
m8	hsa-let-7d-3p	1.05	N/A
m9	hsa-let-7d-5p	0.83	N/A
m10	hsa-let-7e-3p	1.18	N/A
m11	hsa-let-7e-5p	0.91	N/A
m12	hsa-let-7f-1-3p	1.05	N/A
m13	hsa-let-7f-2-3p	1.28	N/A
m14	hsa-let-7f-5p	0.93	N/A
m15	hsa-let-7g-3p	0.83	N/A
m16	hsa-let-7g-5p	1.03	N/A
m17	hsa-let-7i-3p	1.27	N/A
m18	hsa-let-7i-5p	0.96	N/A
m19	hsa-miR-100-3p	0.85	N/A
m20	hsa-miR-100-5p	0.75	N/A
m21	hsa-miR-101-3p	1.38	N/A
m22	hsa-miR-101-5p	1.53	N/A
m23	hsa-miR-103a-2-5p	0.9	N/A
m24	hsa-miR-103a-3p	0.84	N/A
m25	hsa-miR-103b	0.8	N/A
m26	hsa-miR-105-3p	0.82	N/A
m27	hsa-miR-105-5p	6.78	N/A
m28	hsa-miR-106a-3p	0.41	N/A
m29	hsa-miR-106a-5p	1.24	N/A
m30	hsa-miR-106b-3p	0.82	N/A
m31	hsa-miR-106b-5p	1.72	N/A
m32	hsa-miR-107	0.96	N/A
m33	hsa-miR-10a-3p	1.29	N/A
m34	hsa-miR-10a-5p	1.19	N/A
m35	hsa-miR-10b-3p	1.77	N/A
m36	hsa-miR-10b-5p	1.46	N/A
m37	hsa-miR-1178-3p	1.43	N/A
m38	hsa-miR-1178-5p	0.58	N/A	B
m39	hsa-miR-1179	1.37	N/A
m40	hsa-miR-1180-3p	0.61	N/A
m41	hsa-miR-1180-5p	0.72	N/A	A
m42	hsa-miR-1181	0.24	N/A	A
m43	hsa-miR-1182	3.19	N/A
m44	hsa-miR-1183	2.15	N/A
m45	hsa-miR-1184	0.15	N/A	B
m46	hsa-miR-1185-1-3p	0.86	N/A
m47	hsa-miR-1185-2-3p	0.73	N/A
m48	hsa-miR-1185-5p	1.19	N/A
m49	hsa-miR-1193	0.49	N/A	A
m50	hsa-miR-1197	0.99	N/A
m51	hsa-miR-1199-3p	0.46	N/A
m52	hsa-miR-1199-5p	1.04	N/A
m53	hsa-miR-1200	0.54	N/A
m54	hsa-miR-1202	0.46	N/A	A
m55	hsa-miR-1203	0.57	N/A
m56	hsa-miR-1204	0.24	N/A	A
m57	hsa-miR-1205	0.85	N/A
m58	hsa-miR-1206	0.83	N/A
m59	hsa-miR-1207-3p	1.04	N/A	C
m60	hsa-miR-1207-5p	5.22	N/A	B
m61	hsa-miR-1208	0.38	N/A	A
m62	hsa-miR-122-3p	1.28	N/A
m63	hsa-miR-1224-3p	1.22	N/A	B
m64	hsa-miR-1224-5p	1.04	N/A
m65	hsa-miR-1225-3p	0.52	N/A	B
m66	hsa-miR-1225-5p	0.42	N/A
m67	hsa-miR-122-5p	0.54	N/A
m68	hsa-miR-1226-3p	0.75	N/A
m69	hsa-miR-1226-5p	3.48	N/A
m70	hsa-miR-1227-3p	0.52	N/A
m71	hsa-miR-1228-3p	0.33	N/A
m72	hsa-miR-1229-3p	0.45	N/A	A
m73	hsa-miR-1229-5p	1.04	N/A	B
m74	hsa-miR-1231	0.6	N/A
m75	hsa-miR-1233-3p	0.2	N/A	A
m76	hsa-miR-1233-5p	0.09	N/A	A
m77	hsa-miR-1234-3p	0.52	N/A	B
m78	hsa-miR-1236-3p	1.17	N/A
m79	hsa-miR-1236-5p	0.54	N/A
m80	hsa-miR-1237-3p	0.66	N/A	A
m81	hsa-miR-1237-5p	0.93	N/A
m82	hsa-miR-1238-3p	1.34	N/A	B
m83	hsa-miR-1238-5p	1.74	N/A
m84	hsa-miR-1243	1.25	N/A
m85	hsa-miR-124-3p	0.81	N/A	B
m86	hsa-miR-1244	0.69	N/A
m87	hsa-miR-1245a	0.51	N/A
m88	hsa-miR-1245b-3p	5.27	N/A
m89	hsa-miR-1245b-5p	0.75	N/A
m90	hsa-miR-124-5p	2.92	N/A	A
m91	hsa-miR-1246	1.33	N/A
m92	hsa-miR-1247-3p	1.01	N/A
m93	hsa-miR-1247-5p	1.49	N/A
m94	hsa-miR-1248	1.17	N/A
m95	hsa-miR-1249-3p	0.43	N/A
m96	hsa-miR-1249-5p	2.5	N/A	A
m97	hsa-miR-1250-3p	1.64	N/A
m98	hsa-miR-1250-5p	0.63	N/A
m99	hsa-miR-1251-3p	0.44	N/A
m100	hsa-miR-1251-5p	2.09	N/A
m101	hsa-miR-1252-3p	0.57	N/A
m102	hsa-miR-1252-5p	1.38	N/A
m103	hsa-miR-1253	2.15	N/A
m104	hsa-miR-1254	0.92	N/A
m105	hsa-miR-1255a	1.25	N/A
m106	hsa-miR-1255b-5p	1.04	N/A
m107	hsa-miR-1256	0.94	N/A
m108	hsa-miR-1257	1.33	N/A
m109	hsa-miR-1258	0.56	N/A
m110	hsa-miR-125a-3p	1.19	N/A
m111	hsa-miR-125a-5p	0.7	N/A
m112	hsa-miR-125b-1-3p	0.78	N/A
m113	hsa-miR-125b-2-3p	0.92	N/A
m114	hsa-miR-125b-5p	0.76	N/A
m115	hsa-miR-1260a	0.87	N/A
m116	hsa-miR-1260b	1.16	N/A
m117	hsa-miR-1261	0.81	N/A
m118	hsa-miR-1262	1.37	N/A
m119	hsa-miR-1263	0.91	N/A	B
m120	hsa-miR-126-3p	1.11	N/A
m121	hsa-miR-1264	2.78	N/A	A
m122	hsa-miR-1265	0.64	N/A
m123	hsa-miR-126-5p	1.35	N/A
m124	hsa-miR-1266-3p	0.94	N/A
m125	hsa-miR-1266-5p	4.06	N/A
m126	hsa-miR-1267	0.88	N/A
m127	hsa-miR-1268a	1.04	N/A
m128	hsa-miR-1268b	1.6	N/A
m129	hsa-miR-1269a	0.78	N/A
m130	hsa-miR-1269b	5.22	N/A	B
m131	hsa-miR-1270	0.89	N/A
m132	hsa-miR-1271-3p	0.98	N/A
m133	hsa-miR-1271-5p	0.99	N/A
m134	hsa-miR-1272	0.85	N/A
m135	hsa-miR-1273a	0.89	N/A
m136	hsa-miR-1273c	0.77	N/A
m137	hsa-miR-1273d	1.47	N/A
m138	hsa-miR-1273e	0.56	N/A	A
m139	hsa-miR-1273f	1.04	N/A
m140	hsa-miR-1273g-3p	0.78	N/A
m141	hsa-miR-1273g-5p	4.38	N/A	A
m142	hsa-miR-1273h-3p	0.6	N/A
m143	hsa-miR-1273h-5p	0.6	N/A	B
m144	hsa-miR-127-3p	1.02	N/A
m145	hsa-miR-1275	0.61	N/A
m146	hsa-miR-127-5p	1.01	N/A
m147	hsa-miR-1276	0.55	N/A
m148	hsa-miR-1277-3p	1.78	N/A
m149	hsa-miR-1277-5p	0.92	N/A
m150	hsa-miR-1278	1.43	N/A
m151	hsa-miR-1279	39.96	N/A
m152	hsa-miR-1281	0.63	N/A	B
m153	hsa-miR-128-1-5p	0.59	N/A
m154	hsa-miR-1282	0.71	N/A
m155	hsa-miR-128-2-5p	0.29	N/A	A
m156	hsa-miR-1283	1.23	N/A
m157	hsa-miR-128-3p	0.83	N/A
m158	hsa-miR-1284	0.77	N/A
m159	hsa-miR-1285-3p	0.87	N/A
m160	hsa-miR-1286	0.81	N/A	B
m161	hsa-miR-1287-3p	0.89	N/A
m162	hsa-miR-1287-5p	0.95	N/A
m163	hsa-miR-1288-3p	0.41	N/A	A
m164	hsa-miR-1288-5p	1.04	N/A	B
m165	hsa-miR-1289	0.99	N/A
m166	hsa-miR-1290	1.36	N/A
m167	hsa-miR-1291	0.76	N/A
m168	hsa-miR-129-1-3p	1.04	N/A
m169	hsa-miR-129-2-3p	0.58	N/A
m170	hsa-miR-1292-3p	0.89	N/A	B
m171	hsa-miR-1292-5p	0.89	N/A
m172	hsa-miR-1293	0.85	N/A
m173	hsa-miR-1294	1.11	N/A
m174	hsa-miR-1295a	0.4	N/A	A
m175	hsa-miR-1295b-3p	0.32	N/A	A
m176	hsa-miR-129-5p	1.24	N/A
m177	hsa-miR-1296-3p	0.9	N/A
m178	hsa-miR-1296-5p	1	N/A
m179	hsa-miR-1297	2.88	N/A
m180	hsa-miR-1298-3p	1.28	N/A
m181	hsa-miR-1298-5p	0.62	N/A
m182	hsa-miR-1299	0.39	N/A
m183	hsa-miR-1301-3p	0.92	N/A
m184	hsa-miR-1301-5p	4.17	N/A	B
m185	hsa-miR-1302	1.67	N/A
m186	hsa-miR-1303	1.01	N/A
m187	hsa-miR-1304-3p	0.81	N/A
m188	hsa-miR-1304-5p	0.75	N/A
m189	hsa-miR-1305	0.42	N/A	A
m190	hsa-miR-1306-3p	0.65	N/A
m191	hsa-miR-1306-5p	0.87	N/A
m192	hsa-miR-1307-3p	0.73	N/A
m193	hsa-miR-1307-5p	1.17	N/A
m194	hsa-miR-130a-3p	1.49	N/A
m195	hsa-miR-130a-5p	1.04	N/A
m196	hsa-miR-130b-3p	1.14	N/A
m197	hsa-miR-130b-5p	0.81	N/A
m198	hsa-miR-1321	0.6	N/A	A
m199	hsa-miR-1322	1.32	N/A
m200	hsa-miR-1323	1.14	N/A
m201	hsa-miR-132-3p	0.94	N/A
m202	hsa-miR-1324	2.93	N/A
m203	hsa-miR-132-5p	0.75	N/A
m204	hsa-miR-133a-3p	0.72	N/A
m205	hsa-miR-133a-5p	1.04	N/A
m206	hsa-miR-133b	0.67	N/A
m207	hsa-miR-1343-3p	0.52	N/A
m208	hsa-miR-1343-5p	0.7	N/A
m209	hsa-miR-134-3p	0.61	N/A
m210	hsa-miR-134-5p	0.94	N/A
m211	hsa-miR-135a-3p	0.73	N/A
m212	hsa-miR-135a-5p	1.75	N/A
m213	hsa-miR-135b-3p	2.37	N/A
m214	hsa-miR-135b-5p	2.17	N/A
m215	hsa-miR-136-3p	1.22	N/A
m216	hsa-miR-136-5p	1.15	N/A
m217	hsa-miR-137	1.15	N/A
m218	hsa-miR-138-1-3p	0.25	N/A	A
m219	hsa-miR-138-2-3p	0.51	N/A
m220	hsa-miR-138-5p	6.15	N/A
m221	hsa-miR-139-3p	1.03	N/A
m222	hsa-miR-139-5p	1.4	N/A
m223	hsa-miR-1-3p	0.81	N/A
m224	hsa-miR-140-3p	0.89	N/A
m225	hsa-miR-140-5p	1.27	N/A
m226	hsa-miR-141-3p	0.76	N/A
m227	hsa-miR-141-5p	0.55	N/A
m228	hsa-miR-142-3p	1.09	N/A
m229	hsa-miR-142-5p	0.85	N/A	A
m230	hsa-miR-143-3p	0.91	N/A
m231	hsa-miR-143-5p	0.63	N/A
m232	hsa-miR-144-3p	2.64	N/A
m233	hsa-miR-144-5p	0.92	N/A
m234	hsa-miR-145-3p	1.09	N/A
m235	hsa-miR-145-5p	0.87	N/A
m236	hsa-miR-1468-3p	2.24	N/A
m237	hsa-miR-1468-5p	0.92	N/A
m238	hsa-miR-1469	7.01	N/A	A
m239	hsa-miR-146a-3p	1.52	N/A
m240	hsa-miR-146a-5p	1.48	N/A
m241	hsa-miR-146b-3p	0.37	N/A	A
m242	hsa-miR-146b-5p	0.89	N/A
m243	hsa-miR-1470	1.3	N/A	B
m244	hsa-miR-1471	1.79	N/A	A
m245	hsa-miR-147a	1.19	N/A
m246	hsa-miR-147b	1	N/A
m247	hsa-miR-148a-3p	0.94	N/A
m248	hsa-miR-148a-5p	0.74	N/A
m249	hsa-miR-148b-3p	1.01	N/A
m250	hsa-miR-148b-5p	1.33	N/A
m251	hsa-miR-149-3p	0.95	N/A
m252	hsa-miR-149-5p	0.82	N/A
m253	hsa-miR-150-3p	0.33	N/A	A
m254	hsa-miR-150-5p	0.66	N/A
m255	hsa-miR-151a-3p	0.99	N/A
m256	hsa-miR-151b/151a-5p	1.32	N/A
m257	hsa-miR-152-3p	1.15	N/A
m258	hsa-miR-152-5p	1.09	N/A
m259	hsa-miR-153-3p	1.83	N/A	A
m260	hsa-miR-153-5p	2.98	N/A	A
m261	hsa-miR-1537-3p	2.18	N/A
m262	hsa-miR-1537-5p	0.92	N/A
m263	hsa-miR-1538	1.3	N/A	B
m264	hsa-miR-1539	1.01	N/A
m265	hsa-miR-154-3p	1.24	N/A
m266	hsa-miR-154-5p	1.43	N/A
m267	hsa-miR-155-3p	1.15	N/A
m268	hsa-miR-155-5p	1	N/A
m269	hsa-miR-1587	0.87	N/A	B
m270	hsa-miR-15a-3p	1.04	N/A
m271	hsa-miR-15a-5p	1.16	N/A
m272	hsa-miR-15b-3p	0.98	N/A
m273	hsa-miR-15b-5p	0.83	N/A
m274	hsa-miR-1-5p	1.12	N/A
m275	hsa-miR-16-1-3p	1.31	N/A
m276	hsa-miR-16-2-3p	1.15	N/A
m277	hsa-miR-16-5p	1.06	N/A
m278	hsa-miR-17-3p	0.99	N/A
m279	hsa-miR-17-5p	1.26	N/A
m280	hsa-miR-181a-2-3p	1.85	N/A
m281	hsa-miR-181a-3p	1.25	N/A
m282	hsa-miR-181a-5p	0.74	N/A
m283	hsa-miR-181b-2-3p	2.54	N/A
m284	hsa-miR-181b-3p	1.36	N/A
m285	hsa-miR-181b-5p	0.9	N/A
m286	hsa-miR-181c-3p	1.54	N/A
m287	hsa-miR-181c-5p	1.2	N/A
m288	hsa-miR-181d-3p	0.87	N/A
m289	hsa-miR-181d-5p	1.3	N/A
m290	hsa-miR-182-3p	2.17	N/A
m291	hsa-miR-1825	0.66	N/A	A
m292	hsa-miR-182-5p	0.95	N/A
m293	hsa-miR-1827	0.35	N/A	B
m294	hsa-miR-183-3p	0.75	N/A
m295	hsa-miR-183-5p	0.89	N/A
m296	hsa-miR-184	0.88	N/A
m297	hsa-miR-185-3p	1.11	N/A
m298	hsa-miR-185-5p	0.84	N/A
m299	hsa-miR-186-3p	0.92	N/A
m300	hsa-miR-186-5p	1.1	N/A
m301	hsa-miR-187-3p	0.7	N/A
m302	hsa-miR-187-5p	0.68	N/A
m303	hsa-miR-188-3p	0.68	N/A
m304	hsa-miR-188-5p	0.99	N/A
m305	hsa-miR-18a-3p	0.65	N/A
m306	hsa-miR-18a-5p	1.4	N/A
m307	hsa-miR-18b-3p	0.88	N/A
m308	hsa-miR-18b-5p	0.87	N/A
m309	hsa-miR-1908-3p	1.25	N/A
m310	hsa-miR-1908-5p	5.82	N/A
m311	hsa-miR-1909-3p	0.85	N/A
m312	hsa-miR-1909-5p	0.58	N/A	B
m313	hsa-miR-190a-3p	0.94	N/A
m314	hsa-miR-190a-5p	1.28	N/A
m315	hsa-miR-190b	2.42	N/A
m316	hsa-miR-1910-3p	1.43	N/A
m317	hsa-miR-1910-5p	0.79	N/A
m318	hsa-miR-1911-3p	0.7	N/A
m319	hsa-miR-1911-5p	1.27	N/A
m320	hsa-miR-1912	0.38	N/A	A
m321	hsa-miR-1913	0.29	N/A	A
m322	hsa-miR-191-3p	1.91	N/A
m323	hsa-miR-1914-3p	0.63	N/A
m324	hsa-miR-1914-5p	0.42	N/A
m325	hsa-miR-1915-3p	1.79	N/A	A
m326	hsa-miR-1915-5p	4.08	N/A
m327	hsa-miR-191-5p	0.74	N/A
m328	hsa-miR-192-3p	0.85	N/A
m329	hsa-miR-192-5p	1.43	N/A
m330	hsa-miR-193a-3p	1.11	N/A
m331	hsa-miR-193a-5p	0.85	N/A
m332	hsa-miR-193b-3p	0.8	N/A
m333	hsa-miR-193b-5p	1.01	N/A
m334	hsa-miR-194-3p	0.48	N/A	A
m335	hsa-miR-194-5p	1.34	N/A
m336	hsa-miR-195-3p	0.82	N/A
m337	hsa-miR-195-5p	1.09	N/A
m338	hsa-miR-196a-3p	1.23	N/A
m339	hsa-miR-196a-5p	1.19	N/A
m340	hsa-miR-196b-3p	0.87	N/A
m341	hsa-miR-196b-5p	1.21	N/A
m342	hsa-miR-1972	0.74	N/A
m343	hsa-miR-1973	2.61	N/A	B
m344	hsa-miR-197-3p	1.02	N/A
m345	hsa-miR-197-5p	1.04	N/A
m346	hsa-miR-1976	3.65	N/A	A
m347	hsa-miR-198	0.29	N/A	A
m348	hsa-miR-199a-3p	1.3	N/A
m349	hsa-miR-199a-5p	1.51	N/A
m350	hsa-miR-199b-3p	1.16	N/A
m351	hsa-miR-199b-5p	0.81	N/A
m352	hsa-miR-19a-3p	1.24	N/A
m353	hsa-miR-19a-5p	0.97	N/A
m354	hsa-miR-19b-1-5p	1.06	N/A
m355	hsa-miR-19b-2-5p	1.27	N/A
m356	hsa-miR-19b-3p	1.3	N/A
m357	hsa-miR-200a-3p	1.23	N/A
m358	hsa-miR-200a-5p	0.75	N/A
m359	hsa-miR-200b-3p	1.29	N/A
m360	hsa-miR-200b-5p	4.59	N/A
m361	hsa-miR-200c-3p	0.52	N/A
m362	hsa-miR-200c-5p	4	N/A
m363	hsa-miR-202-3p	1.04	N/A
m364	hsa-miR-202-5p	1.99	N/A
m365	hsa-miR-203a-3p	1.02	N/A
m366	hsa-miR-203a-5p	1.8	N/A
m367	hsa-miR-203b-3p	1.24	N/A
m368	hsa-miR-203b-5p	1.38	N/A
m369	hsa-miR-204-3p	0.65	N/A	B
m370	hsa-miR-204-5p	0.69	N/A
m371	hsa-miR-2052	1.04	N/A	B
m372	hsa-miR-2053	0.52	N/A
m373	hsa-miR-205-3p	0.77	N/A
m374	hsa-miR-2054	0.8	N/A
m375	hsa-miR-205-5p	0.7	N/A
m376	hsa-miR-206	2.38	N/A
m377	hsa-miR-208a-3p	2.56	N/A
m378	hsa-miR-208a-5p	1.12	N/A
m379	hsa-miR-208b-3p	0.49	N/A
m380	hsa-miR-208b-5p	1.94	N/A	A
m381	hsa-miR-20a-3p	0.89	N/A
m382	hsa-miR-20a-5p	1.1	N/A
m383	hsa-miR-20b-3p	1.57	N/A	B
m384	hsa-miR-20b-5p	1.12	N/A
m385	hsa-miR-210-3p	20.24	N/A
m386	hsa-miR-210-5p	0.88	N/A
m387	hsa-miR-2110	0.9	N/A
m388	hsa-miR-2113	0.6	N/A
m389	hsa-miR-211-3p	0.52	N/A	A
m390	hsa-miR-2114-3p	0.52	N/A
m391	hsa-miR-2114-5p	0.67	N/A	A
m392	hsa-miR-2115-3p	1.25	N/A
m393	hsa-miR-2115-5p	0.75	N/A
m394	hsa-miR-211-5p	0.58	N/A
m395	hsa-miR-2116-3p	0.93	N/A
m396	hsa-miR-2116-5p	0.87	N/A
m397	hsa-miR-2117	0.45	N/A
m398	hsa-miR-212-3p	0.99	N/A
m399	hsa-miR-212-5p	0.56	N/A
m400	hsa-miR-21-3p	1.6	N/A
m401	hsa-miR-214-3p	1.07	N/A
m402	hsa-miR-214-5p	1.59	N/A
m403	hsa-miR-215-3p	3.03	N/A
m404	hsa-miR-215-5p	1.43	N/A
m405	hsa-miR-21-5p	1.28	N/A
m406	hsa-miR-216a-3p	1.27	N/A
m407	hsa-miR-216a-5p	1.58	N/A
m408	hsa-miR-216b-3p	1.01	N/A
m409	hsa-miR-216b-5p	1.33	N/A
m410	hsa-miR-217	1.4	N/A
m411	hsa-miR-218-1-3p	0.16	N/A	A
m412	hsa-miR-218-2-3p	0.64	N/A
m413	hsa-miR-218-5p	1.06	N/A
m414	hsa-miR-219a-1-3p	1.93	N/A
m415	hsa-miR-219a-2-3p	0.64	N/A
m416	hsa-miR-219a-5p	1.75	N/A
m417	hsa-miR-219b-3p	2.29	N/A
m418	hsa-miR-219b-5p	0.55	N/A
m419	hsa-miR-221-3p	0.87	N/A
m420	hsa-miR-221-5p	0.98	N/A
m421	hsa-miR-222-3p	0.8	N/A
m422	hsa-miR-222-5p	0.75	N/A
m423	hsa-miR-223-3p	1.75	N/A
m424	hsa-miR-223-5p	1.6	N/A
m425	hsa-miR-22-3p	0.82	N/A
m426	hsa-miR-224-3p	0.52	N/A	A
m427	hsa-miR-224-5p	0.87	N/A
m428	hsa-miR-22-5p	1.15	N/A
m429	hsa-miR-2276-3p	0.89	N/A
m430	hsa-miR-2276-5p	0.27	N/A
m431	hsa-miR-2277-3p	0.84	N/A
m432	hsa-miR-2277-5p	0.87	N/A
m433	hsa-miR-2278	1.16	N/A
m434	hsa-miR-2355-3p	1.54	N/A
m435	hsa-miR-2355-5p	1.34	N/A
m436	hsa-miR-2392	0.61	N/A
m437	hsa-miR-23a-3p	0.72	N/A
m438	hsa-miR-23a-5p	1.21	N/A
m439	hsa-miR-23b-3p	0.87	N/A
m440	hsa-miR-23b-5p	0.82	N/A
m441	hsa-miR-23c	0.85	N/A
m442	hsa-miR-24-1-5p	2.38	N/A
m443	hsa-miR-24-2-5p	1.57	N/A
m444	hsa-miR-24-3p	0.77	N/A
m445	hsa-miR-2467-3p	0.66	N/A
m446	hsa-miR-2467-5p	0.53	N/A
m447	hsa-miR-25-3p	0.94	N/A
m448	hsa-miR-25-5p	0.79	N/A
m449	hsa-miR-2681-3p	0.6	N/A
m450	hsa-miR-2681-5p	0.72	N/A
m451	hsa-miR-2682-3p	0.96	N/A
m452	hsa-miR-2682-5p	1.02	N/A
m453	hsa-miR-26a-1-3p	0.96	N/A
m454	hsa-miR-26a-2-3p	1.52	N/A
m455	hsa-miR-26a-5p	1.07	N/A
m456	hsa-miR-26b-3p	1.35	N/A
m457	hsa-miR-26b-5p	1.26	N/A
m458	hsa-miR-27a-3p	0.95	N/A
m459	hsa-miR-27a-5p	0.9	N/A
m460	hsa-miR-27b-3p	1.17	N/A
m461	hsa-miR-27b-5p	1.42	N/A
m462	hsa-miR-28-3p	0.98	N/A
m463	hsa-miR-28-5p	1.15	N/A
m464	hsa-miR-2861	1.04	N/A	C
m465	hsa-miR-2909	0.71	N/A
m466	hsa-miR-296-3p	1.02	N/A
m467	hsa-miR-296-5p	1	N/A
m468	hsa-miR-297	0.45	N/A	B
m469	hsa-miR-298	0.52	N/A
m470	hsa-miR-299-3p	1.42	N/A
m471	hsa-miR-299-5p	0.89	N/A
m472	hsa-miR-29a-3p	0.95	N/A
m473	hsa-miR-29a-5p	1.06	N/A
m474	hsa-miR-29b-1-5p	0.97	N/A
m475	hsa-miR-29b-2-5p	0.94	N/A
m476	hsa-miR-29b-3p	1.1	N/A
m477	hsa-miR-29c-3p	1.22	N/A
m478	hsa-miR-29c-5p	0.92	N/A
m479	hsa-miR-300	0.99	N/A
m480	hsa-miR-301a-3p	1.23	N/A
m481	hsa-miR-301a-5p	0.89	N/A
m482	hsa-miR-301b-3p	1.32	N/A
m483	hsa-miR-301b-5p	0.61	N/A
m484	hsa-miR-302a-3p	1.39	N/A	B
m485	hsa-miR-302a-5p	0.7	N/A	A
m486	hsa-miR-302b-3p	0.42	N/A
m487	hsa-miR-302b-5p	1.02	N/A
m488	hsa-miR-302c-3p	0.46	N/A
m489	hsa-miR-302c-5p	1.42	N/A
m490	hsa-miR-302d-3p	0.45	N/A	A
m491	hsa-miR-302d-5p	1.04	N/A
m492	hsa-miR-302e	0.23	N/A	B
m493	hsa-miR-302f	0.99	N/A
m494	hsa-miR-3064-3p	0.81	N/A
m495	hsa-miR-3064-5p	1.25	N/A
m496	hsa-miR-30a-3p	1.01	N/A
m497	hsa-miR-30a-5p	0.96	N/A
m498	hsa-miR-30b-3p	0.75	N/A
m499	hsa-miR-30b-5p	1.64	N/A
m500	hsa-miR-30c-1-3p	1.12	N/A
m501	hsa-miR-30c-2-3p	0.73	N/A
m502	hsa-miR-30c-5p	1.13	N/A
m503	hsa-miR-30d-3p	1.62	N/A
m504	hsa-miR-30d-5p	0.88	N/A
m505	hsa-miR-30e-3p	1.26	N/A
m506	hsa-miR-30e-5p	1.23	N/A
m507	hsa-miR-3115	0.63	N/A
m508	hsa-miR-3116	0.29	N/A
m509	hsa-miR-3117-3p	2.41	N/A
m510	hsa-miR-3117-5p	0.39	N/A
m511	hsa-miR-3118	0.95	N/A
m512	hsa-miR-3119	2.87	N/A
m513	hsa-miR-3120-3p	0.61	N/A
m514	hsa-miR-3121-3p	1	N/A
m515	hsa-miR-3121-5p	0.73	N/A
m516	hsa-miR-3122	1.23	N/A
m517	hsa-miR-3123	1.27	N/A
m518	hsa-miR-3124-3p	0.46	N/A
m519	hsa-miR-3124-5p	0.91	N/A
m520	hsa-miR-3125	1.27	N/A
m521	hsa-miR-3126-3p	1.44	N/A
m522	hsa-miR-3126-5p	0.61	N/A
m523	hsa-miR-3127-3p	1.41	N/A
m524	hsa-miR-3127-5p	1.09	N/A
m525	hsa-miR-3128	1.85	N/A
m526	hsa-miR-3129-3p	0.67	N/A
m527	hsa-miR-3129-5p	1.04	N/A
m528	hsa-miR-3130-3p	0.56	N/A
m529	hsa-miR-3130-5p	0.8	N/A
m530	hsa-miR-3131	26.26	N/A
m531	hsa-miR-3132	3.03	N/A
m532	hsa-miR-3133	1.33	N/A
m533	hsa-miR-3134	1.04	N/A
m534	hsa-miR-3135a	0.78	N/A	B
m535	hsa-miR-3135b	0.72	N/A
m536	hsa-miR-3136-3p	0.67	N/A
m537	hsa-miR-3136-5p	1.21	N/A
m538	hsa-miR-3137	0.43	N/A	A
m539	hsa-miR-3138	1.39	N/A
m540	hsa-miR-3139	1.34	N/A
m541	hsa-miR-31-3p	1.16	N/A
m542	hsa-miR-3140-3p	1.1	N/A
m543	hsa-miR-3140-5p	1.69	N/A
m544	hsa-miR-3141	0.98	N/A
m545	hsa-miR-3142	1.24	N/A
m546	hsa-miR-3143	1.08	N/A
m547	hsa-miR-3144-3p	0.72	N/A
m548	hsa-miR-3144-5p	0.59	N/A
m549	hsa-miR-3145-3p	1.3	N/A
m550	hsa-miR-3145-5p	1.46	N/A
m551	hsa-miR-3146	1.16	N/A
m552	hsa-miR-3147	0.13	N/A	A
m553	hsa-miR-3148	0.61	N/A
m554	hsa-miR-3149	0.94	N/A
m555	hsa-miR-3150a-3p	0.25	N/A	A
m556	hsa-miR-3150b-3p	1.2	N/A
m557	hsa-miR-3150b-5p	0.38	N/A	A
m558	hsa-miR-3151-3p	1.04	N/A
m559	hsa-miR-3151-5p	0.37	N/A	A
m560	hsa-miR-3152-3p	0.89	N/A
m561	hsa-miR-3152-5p	0.94	N/A
m562	hsa-miR-3153	0.94	N/A
m563	hsa-miR-3154	0.42	N/A
m564	hsa-miR-3155a	0.47	N/A	A
m565	hsa-miR-3155b	0.65	N/A
m566	hsa-miR-3156-3p	0.81	N/A
m567	hsa-miR-3156-5p	0.6	N/A	B
m568	hsa-miR-3157-3p	1.88	N/A
m569	hsa-miR-3157-5p	2	N/A
m570	hsa-miR-3158-3p	0.56	N/A
m571	hsa-miR-3159	0.61	N/A	A
m572	hsa-miR-31-5p	0.75	N/A
m573	hsa-miR-3160-3p	0.74	N/A
m574	hsa-miR-3160-5p	0.68	N/A
m575	hsa-miR-3161	1.22	N/A
m576	hsa-miR-3162-3p	1.04	N/A
m577	hsa-miR-3162-5p	0.63	N/A	A
m578	hsa-miR-3163	1.1	N/A
m579	hsa-miR-3164	0.87	N/A
m580	hsa-miR-3165	1.39	N/A	A
m581	hsa-miR-3166	1.1	N/A
m582	hsa-miR-3167	1.34	N/A	B
m583	hsa-miR-3168	10.49	N/A
m584	hsa-miR-3169	2.09	N/A
m585	hsa-miR-3170	0.5	N/A
m586	hsa-miR-3171	1.04	N/A
m587	hsa-miR-3173-3p	0.94	N/A
m588	hsa-miR-3173-5p	0.93	N/A
m589	hsa-miR-3174	0.88	N/A
m590	hsa-miR-3175	1.39	N/A
m591	hsa-miR-3176	0.58	N/A
m592	hsa-miR-3177-3p	0.9	N/A
m593	hsa-miR-3177-5p	1.04	N/A	B
m594	hsa-miR-3178	0.47	N/A
m595	hsa-miR-3179	6.07	N/A
m596	hsa-miR-3180	0.45	N/A	B
m597	hsa-miR-3180-3p	0.7	N/A	B
m598	hsa-miR-3180-5p	0.45	N/A
m599	hsa-miR-3181	0.52	N/A
m600	hsa-miR-3182	0.64	N/A
m601	hsa-miR-3183	0.68	N/A
m602	hsa-miR-3185	1.85	N/A	A
m603	hsa-miR-3186-3p	1.08	N/A
m604	hsa-miR-3186-5p	1.04	N/A	B
m605	hsa-miR-3187-3p	0.6	N/A
m606	hsa-miR-3187-5p	0.26	N/A	A
m607	hsa-miR-3188	0.32	N/A	A
m608	hsa-miR-3189-3p	0.57	N/A
m609	hsa-miR-3189-5p	0.96	N/A
m610	hsa-miR-3190-3p	0.46	N/A	B
m611	hsa-miR-3190-5p	0.87	N/A
m612	hsa-miR-3191-3p	0.52	N/A
m613	hsa-miR-3191-5p	0.8	N/A
m614	hsa-miR-3192-3p	0.52	N/A
m615	hsa-miR-3192-5p	1.09	N/A
m616	hsa-miR-3193	0.57	N/A
m617	hsa-miR-3194-3p	0.97	N/A
m618	hsa-miR-3194-5p	0.73	N/A
m619	hsa-miR-3195	2.09	N/A	A
m620	hsa-miR-3197	0.36	N/A	A
m621	hsa-miR-3198	1.04	N/A
m622	hsa-miR-3199	0.93	N/A
m623	hsa-miR-3200-3p	0.66	N/A
m624	hsa-miR-3200-5p	0.84	N/A
m625	hsa-miR-3201	1.51	N/A
m626	hsa-miR-3202	1.69	N/A
m627	hsa-miR-320a	0.79	N/A
m628	hsa-miR-320b	0.76	N/A
m629	hsa-miR-320c	0.9	N/A
m630	hsa-miR-320d	0.69	N/A
m631	hsa-miR-320e	0.85	N/A
m632	hsa-miR-323a-3p	0.78	N/A
m633	hsa-miR-323a-5p	1.22	N/A
m634	hsa-miR-323b-3p	0.76	N/A
m635	hsa-miR-323b-5p	0.8	N/A
m636	hsa-miR-32-3p	0.75	N/A
m637	hsa-miR-324-3p	0.77	N/A
m638	hsa-miR-324-5p	1.12	N/A
m639	hsa-miR-325	0.52	N/A
m640	hsa-miR-32-5p	1.16	N/A
m641	hsa-miR-326	0.83	N/A
m642	hsa-miR-328-3p	0.87	N/A
m643	hsa-miR-328-5p	0.64	N/A	A
m644	hsa-miR-329-3p	0.84	N/A
m645	hsa-miR-329-5p	0.89	N/A
m646	hsa-miR-330-3p	0.7	N/A
m647	hsa-miR-330-5p	0.79	N/A
m648	hsa-miR-331-3p	1.02	N/A
m649	hsa-miR-331-5p	0.43	N/A
m650	hsa-miR-335-3p	1.16	N/A
m651	hsa-miR-335-5p	1.2	N/A
m652	hsa-miR-337-3p	1.37	N/A
m653	hsa-miR-337-5p	1.16	N/A
m654	hsa-miR-338-3p	0.89	N/A
m655	hsa-miR-338-5p	0.76	N/A
m656	hsa-miR-339-3p	0.71	N/A
m657	hsa-miR-339-5p	0.68	N/A
m658	hsa-miR-33a-3p	1.29	N/A
m659	hsa-miR-33a-5p	17.93	N/A
m660	hsa-miR-33b-3p	0.44	N/A
m661	hsa-miR-33b-5p	3.04	N/A
m662	hsa-miR-340-3p	1.57	N/A
m663	hsa-miR-340-5p	1.31	N/A
m664	hsa-miR-342-3p	0.72	N/A
m665	hsa-miR-342-5p	1.34	N/A
m666	hsa-miR-345-3p	1.35	N/A
m667	hsa-miR-345-5p	1.28	N/A
m668	hsa-miR-346	0.52	N/A	B
m669	hsa-miR-34a-3p	1.72	N/A
m670	hsa-miR-34a-5p	1.76	N/A
m671	hsa-miR-34b-3p	1.1	N/A
m672	hsa-miR-34b-5p	0.55	N/A
m673	hsa-miR-34c-3p	0.45	N/A
m674	hsa-miR-34c-5p	0.85	N/A
m675	hsa-miR-3529-5p	0.87	N/A
m676	hsa-miR-3591-5p	3.48	N/A
m677	hsa-miR-3605-3p	0.74	N/A
m678	hsa-miR-3605-5p	2.32	N/A
m679	hsa-miR-3606-3p	1.53	N/A
m680	hsa-miR-3606-5p	3.96	N/A
m681	hsa-miR-3607-3p	0.46	N/A
m682	hsa-miR-3607-5p	1.51	N/A
m683	hsa-miR-3609	0.96	N/A
m684	hsa-miR-3610	1.27	N/A
m685	hsa-miR-3611	1.57	N/A
m686	hsa-miR-3612	1.15	N/A
m687	hsa-miR-3613-3p	0.98	N/A
m688	hsa-miR-3613-5p	1.38	N/A
m689	hsa-miR-361-3p	0.86	N/A
m690	hsa-miR-3614-3p	2.92	N/A
m691	hsa-miR-3614-5p	0.87	N/A
m692	hsa-miR-3615	0.65	N/A
m693	hsa-miR-361-5p	0.82	N/A
m694	hsa-miR-3616-3p	1.25	N/A	B
m695	hsa-miR-3616-5p	2.96	N/A	A
m696	hsa-miR-3617-3p	1.04	N/A
m697	hsa-miR-3617-5p	0.47	N/A	A
m698	hsa-miR-3618	0.73	N/A
m699	hsa-miR-3619-3p	0.99	N/A
m700	hsa-miR-3619-5p	0.95	N/A
m701	hsa-miR-3620-3p	0.37	N/A
m702	hsa-miR-3620-5p	0.43	N/A	A
m703	hsa-miR-3621	2.61	N/A	A
m704	hsa-miR-3622a-3p	0.56	N/A	A
m705	hsa-miR-3622a-5p	0.81	N/A
m706	hsa-miR-3622b-3p	0.41	N/A	A
m707	hsa-miR-3622b-5p	1.04	N/A	C
m708	hsa-miR-362-3p	0.81	N/A
m709	hsa-miR-362-5p	0.75	N/A
m710	hsa-miR-363-3p	1.14	N/A
m711	hsa-miR-363-5p	0.63	N/A
m712	hsa-miR-3646	0.8	N/A
m713	hsa-miR-3648	0.91	N/A	B
m714	hsa-miR-3649	0.69	N/A
m715	hsa-miR-3650	1.66	N/A
m716	hsa-miR-3651	1.18	N/A
m717	hsa-miR-3652	0.58	N/A
m718	hsa-miR-3653-3p	0.4	N/A
m719	hsa-miR-3653-5p	1.24	N/A
m720	hsa-miR-3654	0.38	N/A	A
m721	hsa-miR-3655	0.73	N/A
m722	hsa-miR-3656	0.49	N/A	A
m723	hsa-miR-3657	0.64	N/A
m724	hsa-miR-3658	2.41	N/A
m725	hsa-miR-3659	0.12	N/A	A
m726	hsa-miR-365a-3p	0.93	N/A
m727	hsa-miR-365a-5p	0.65	N/A
m728	hsa-miR-365b-3p	0.81	N/A
m729	hsa-miR-365b-5p	0.93	N/A
m730	hsa-miR-3660	1.09	N/A
m731	hsa-miR-3661	0.66	N/A
m732	hsa-miR-3662	0.95	N/A
m733	hsa-miR-3663-3p	0.74	N/A
m734	hsa-miR-3663-5p	0.35	N/A
m735	hsa-miR-3664-3p	0.67	N/A	A
m736	hsa-miR-3664-5p	1.48	N/A
m737	hsa-miR-3665	0.83	N/A	B
m738	hsa-miR-3666	1.15	N/A
m739	hsa-miR-3667-3p	0.48	N/A
m740	hsa-miR-3667-5p	0.73	N/A
m741	hsa-miR-3668	1.12	N/A
m742	hsa-miR-3669	0.18	N/A	A
m743	hsa-miR-3670	1.01	N/A
m744	hsa-miR-3671	0.89	N/A	B
m745	hsa-miR-3672	1.04	N/A	B
m746	hsa-miR-3673	1.2	N/A
m747	hsa-miR-367-3p	0.49	N/A	A
m748	hsa-miR-3674	2.82	N/A
m749	hsa-miR-3675-3p	0.47	N/A
m750	hsa-miR-3675-5p	0.94	N/A
m751	hsa-miR-367-5p	0.85	N/A	A
m752	hsa-miR-3677-3p	0.82	N/A
m753	hsa-miR-3677-5p	0.96	N/A
m754	hsa-miR-3678-3p	0.85	N/A
m755	hsa-miR-3678-5p	1.12	N/A
m756	hsa-miR-3679-3p	2.64	N/A
m757	hsa-miR-3679-5p	0.91	N/A
m758	hsa-miR-3680-3p	0.58	N/A
m759	hsa-miR-3680-5p	2.09	N/A
m760	hsa-miR-3681-3p	1.64	N/A
m761	hsa-miR-3681-5p	1.04	N/A
m762	hsa-miR-3682-3p	0.64	N/A
m763	hsa-miR-3682-5p	1.11	N/A
m764	hsa-miR-3683	0.64	N/A
m765	hsa-miR-3684	0.61	N/A
m766	hsa-miR-3685	0.76	N/A
m767	hsa-miR-3686	2.09	N/A
m768	hsa-miR-3687	0.48	N/A
m769	hsa-miR-3688-3p	1.55	N/A
m770	hsa-miR-3688-5p	1.13	N/A
m771	hsa-miR-3689a-3p	1.88	N/A	B
m772	hsa-miR-3689a-5p	15.86	N/A
m773	hsa-miR-3689b-3p	0.74	N/A
m774	hsa-miR-3689b-5p	1.16	N/A
m775	hsa-miR-3689c	6.26	N/A	A
m776	hsa-miR-3689d	0.45	N/A	B
m777	hsa-miR-3689e	3.13	N/A	B
m778	hsa-miR-3689f	0.21	N/A
m779	hsa-miR-3690	0.57	N/A	A
m780	hsa-miR-3691-3p	0.92	N/A
m781	hsa-miR-3691-5p	1.18	N/A
m782	hsa-miR-3692-3p	0.98	N/A
m783	hsa-miR-3692-5p	0.94	N/A
m784	hsa-miR-369-3p	1	N/A
m785	hsa-miR-369-5p	0.87	N/A
m786	hsa-miR-370-3p	0.82	N/A
m787	hsa-miR-370-5p	0.84	N/A
m788	hsa-miR-3713	0.3	N/A	A
m789	hsa-miR-3714	7.3	N/A	B
m790	hsa-miR-371a-3p	1.33	N/A
m791	hsa-miR-371a-5p	0.11	N/A	A
m792	hsa-miR-371b-3p	1	N/A
m793	hsa-miR-371b-5p	0.82	N/A
m794	hsa-miR-372-3p	0.97	N/A
m795	hsa-miR-372-5p	2.58	N/A
m796	hsa-miR-373-3p	0.54	N/A
m797	hsa-miR-373-5p	1.19	N/A	B
m798	hsa-miR-374a-3p	1.31	N/A
m799	hsa-miR-374a-5p	1.28	N/A
m800	hsa-miR-374b-3p	1.17	N/A
m801	hsa-miR-374b-5p	1.1	N/A
m802	hsa-miR-374c-5p	1.4	N/A
m803	hsa-miR-375	0.47	N/A	A
m804	hsa-miR-376a-2-5p	1.59	N/A
m805	hsa-miR-376a-3p	1.01	N/A
m806	hsa-miR-376a-5p	1.02	N/A
m807	hsa-miR-376b-3p	1.42	N/A
m808	hsa-miR-376b-5p	1.49	N/A
m809	hsa-miR-376c-3p	1.04	N/A
m810	hsa-miR-376c-5p	1.32	N/A
m811	hsa-miR-377-3p	1.47	N/A
m812	hsa-miR-377-5p	0.53	N/A
m813	hsa-miR-378a-3p	0.64	N/A
m814	hsa-miR-378a-5p	0.76	N/A
m815	hsa-miR-378b	0.7	N/A
m816	hsa-miR-378c	0.81	N/A
m817	hsa-miR-378d	1.46	N/A
m818	hsa-miR-378e	1.28	N/A
m819	hsa-miR-378f	0.78	N/A
m820	hsa-miR-378g	0.5	N/A
m821	hsa-miR-378h	0.48	N/A
m822	hsa-miR-378i	0.99	N/A
m823	hsa-miR-378j	1.32	N/A
m824	hsa-miR-379-3p	1.32	N/A
m825	hsa-miR-379-5p	1.12	N/A
m826	hsa-miR-380-3p	1.41	N/A
m827	hsa-miR-380-5p	0.9	N/A
m828	hsa-miR-381-3p	1.19	N/A
m829	hsa-miR-381-5p	0.83	N/A
m830	hsa-miR-382-3p	0.84	N/A
m831	hsa-miR-382-5p	0.87	N/A
m832	hsa-miR-383-3p	0.42	N/A	A
m833	hsa-miR-383-5p	1.44	N/A
m834	hsa-miR-384	2.25	N/A
m835	hsa-miR-3907	1.16	N/A
m836	hsa-miR-3908	0.68	N/A
m837	hsa-miR-3909	0.54	N/A
m838	hsa-miR-3910	0.87	N/A
m839	hsa-miR-3911	0.8	N/A
m840	hsa-miR-3912-3p	0.95	N/A
m841	hsa-miR-3912-5p	1.54	N/A
m842	hsa-miR-3913-3p	0.42	N/A
m843	hsa-miR-3913-5p	1.54	N/A
m844	hsa-miR-3914	1.47	N/A
m845	hsa-miR-3915	1.66	N/A
m846	hsa-miR-3916	5.03	N/A
m847	hsa-miR-3917	0.89	N/A	B
m848	hsa-miR-3918	0.21	N/A	B
m849	hsa-miR-3919	2.04	N/A
m850	hsa-miR-3920	1.23	N/A
m851	hsa-miR-3921	0.88	N/A
m852	hsa-miR-3922-3p	0.6	N/A
m853	hsa-miR-3922-5p	0.69	N/A
m854	hsa-miR-3923	4.04	N/A
m855	hsa-miR-3924	0.98	N/A
m856	hsa-miR-3925-3p	2.05	N/A
m857	hsa-miR-3925-5p	0.7	N/A
m858	hsa-miR-3926	1.24	N/A
m859	hsa-miR-3927-3p	0.66	N/A
m860	hsa-miR-3927-5p	1.25	N/A	B
m861	hsa-miR-3928-3p	1.04	N/A
m862	hsa-miR-3928-5p	0.72	N/A
m863	hsa-miR-3929	0.45	N/A	B
m864	hsa-miR-3934-3p	0.86	N/A
m865	hsa-miR-3934-5p	0.74	N/A
m866	hsa-miR-3935	1.14	N/A
m867	hsa-miR-3936	0.46	N/A	A
m868	hsa-miR-3937	0.5	N/A
m869	hsa-miR-3938	0.82	N/A
m870	hsa-miR-3939	1.37	N/A
m871	hsa-miR-3940-3p	0.65	N/A
m872	hsa-miR-3940-5p	0.18	N/A	A
m873	hsa-miR-3941	0.76	N/A
m874	hsa-miR-3942-3p	1.82	N/A
m875	hsa-miR-3942-5p	1.87	N/A
m876	hsa-miR-3943	0.76	N/A
m877	hsa-miR-3944-3p	0.96	N/A
m878	hsa-miR-3944-5p	0.88	N/A
m879	hsa-miR-3945	1.6	N/A
m880	hsa-miR-3960	0.52	N/A	A
m881	hsa-miR-3972	0.22	N/A	A
m882	hsa-miR-3973	1.42	N/A
m883	hsa-miR-3974	0.62	N/A
m884	hsa-miR-3975	0.7	N/A	B
m885	hsa-miR-3976	0.99	N/A
m886	hsa-miR-3977	0.89	N/A
m887	hsa-miR-3978	0.69	N/A
m888	hsa-miR-409-3p	0.87	N/A
m889	hsa-miR-409-5p	0.77	N/A
m890	hsa-miR-410-3p	0.98	N/A
m891	hsa-miR-410-5p	0.81	N/A
m892	hsa-miR-411-3p	0.77	N/A
m893	hsa-miR-411-5p	1.13	N/A
m894	hsa-miR-412-3p	0.88	N/A
m895	hsa-miR-412-5p	0.89	N/A
m896	hsa-miR-421	1.01	N/A
m897	hsa-miR-422a	0.92	N/A
m898	hsa-miR-423-3p	0.71	N/A
m899	hsa-miR-423-5p	0.84	N/A
m900	hsa-miR-424-3p	2.92	N/A
m901	hsa-miR-424-5p	2.77	N/A
m902	hsa-miR-4251	0.89	N/A
m903	hsa-miR-4252	0.37	N/A	A
m904	hsa-miR-4253	1.04	N/A	B
m905	hsa-miR-425-3p	0.86	N/A
m906	hsa-miR-4254	1.89	N/A
m907	hsa-miR-4255	0.2	N/A	A
m908	hsa-miR-425-5p	0.89	N/A
m909	hsa-miR-4256	34.67	N/A
m910	hsa-miR-4257	0.82	N/A
m911	hsa-miR-4258	0.52	N/A
m912	hsa-miR-4259	0.5	N/A
m913	hsa-miR-4260	0.65	N/A	B
m914	hsa-miR-4261	1.3	N/A	B
m915	hsa-miR-4262	1.39	N/A	A
m916	hsa-miR-4263	1.27	N/A
m917	hsa-miR-4264	1.3	N/A
m918	hsa-miR-4265	1.83	N/A	B
m919	hsa-miR-4266	1.46	N/A	B
m920	hsa-miR-4267	0.54	N/A
m921	hsa-miR-4268	0.92	N/A
m922	hsa-miR-4269	0.56	N/A
m923	hsa-miR-4270	0.38	N/A	A
m924	hsa-miR-4271	0.34	N/A
m925	hsa-miR-4272	0.99	N/A
m926	hsa-miR-4273	0.72	N/A
m927	hsa-miR-4274	0.35	N/A	B
m928	hsa-miR-4275	0.38	N/A
m929	hsa-miR-4276	1.04	N/A
m930	hsa-miR-4277	0.57	N/A	A
m931	hsa-miR-4278	0.45	N/A	B
m932	hsa-miR-4279	1.25	N/A	B
m933	hsa-miR-4280	1.32	N/A
m934	hsa-miR-4281	0.45	N/A
m935	hsa-miR-4282	0.5	N/A
m936	hsa-miR-4283	0.7	N/A	B
m937	hsa-miR-4284	0.35	N/A	A
m938	hsa-miR-4285	3.59	N/A	A
m939	hsa-miR-4286	0.69	N/A
m940	hsa-miR-4287	0.6	N/A
m941	hsa-miR-4288	0.48	N/A
m942	hsa-miR-4289	0.42	N/A
m943	hsa-miR-429	1.21	N/A
m944	hsa-miR-4290	0.7	N/A
m945	hsa-miR-4291	0.85	N/A
m946	hsa-miR-4292	0.21	N/A	B
m947	hsa-miR-4293	0.46	N/A
m948	hsa-miR-4294	0.45	N/A	A
m949	hsa-miR-4295	0.92	N/A
m950	hsa-miR-4296	0.23	N/A	B
m951	hsa-miR-4297	0.73	N/A
m952	hsa-miR-4298	0.87	N/A
m953	hsa-miR-4299	1.04	N/A
m954	hsa-miR-4300	1.42	N/A
m955	hsa-miR-4301	1.19	N/A
m956	hsa-miR-4302	0.51	N/A
m957	hsa-miR-4303	6.9	N/A
m958	hsa-miR-4304	0.74	N/A
m959	hsa-miR-4305	0.4	N/A
m960	hsa-miR-4306	0.73	N/A
m961	hsa-miR-4307	0.98	N/A
m962	hsa-miR-4308	0.95	N/A
m963	hsa-miR-4309	0.75	N/A
m964	hsa-miR-4310	0.7	N/A	B
m965	hsa-miR-4311	0.59	N/A
m966	hsa-miR-4312	0.94	N/A
m967	hsa-miR-4313	0.45	N/A	B
m968	hsa-miR-431-3p	0.85	N/A
m969	hsa-miR-4314	0.57	N/A	A
m970	hsa-miR-4315	0.4	N/A	A
m971	hsa-miR-431-5p	0.61	N/A
m972	hsa-miR-4316	1.88	N/A	B
m973	hsa-miR-4317	0.73	N/A
m974	hsa-miR-4319	0.89	N/A	B
m975	hsa-miR-4320	0.93	N/A
m976	hsa-miR-4321	1.04	N/A	B
m977	hsa-miR-4322	3.78	N/A
m978	hsa-miR-4323	0.81	N/A	B
m979	hsa-miR-432-3p	0.75	N/A
m980	hsa-miR-4324	0.76	N/A
m981	hsa-miR-4325	0.78	N/A	A
m982	hsa-miR-432-5p	0.72	N/A
m983	hsa-miR-4326	0.69	N/A
m984	hsa-miR-4327	0.87	N/A
m985	hsa-miR-4328	2.68	N/A	A
m986	hsa-miR-4329	1.74	N/A
m987	hsa-miR-4330	1.04	N/A	B
m988	hsa-miR-433-3p	1.15	N/A
m989	hsa-miR-433-5p	4.84	N/A
m990	hsa-miR-4417	0.55	N/A
m991	hsa-miR-4418	1.28	N/A
m992	hsa-miR-4419a	0.92	N/A
m993	hsa-miR-4419b	1.04	N/A
m994	hsa-miR-4420	0.7	N/A
m995	hsa-miR-4421	0.83	N/A
m996	hsa-miR-4422	1.04	N/A
m997	hsa-miR-4423-3p	1.74	N/A
m998	hsa-miR-4423-5p	0.74	N/A
m999	hsa-miR-4424	1.17	N/A
m1000	hsa-miR-4425	0.7	N/A
m1001	hsa-miR-4426	1.64	N/A	A
m1002	hsa-miR-4427	0.77	N/A
m1003	hsa-miR-4428	0.35	N/A	A
m1004	hsa-miR-4429	0.41	N/A
m1005	hsa-miR-4430	0.33	N/A	A
m1006	hsa-miR-4431	0.63	N/A
m1007	hsa-miR-4432	2.3	N/A	A
m1008	hsa-miR-4433a-3p	6.26	N/A	A
m1009	hsa-miR-4433a-5p	1.7	N/A
m1010	hsa-miR-4433b-3p	0.81	N/A	B
m1011	hsa-miR-4433b-5p	1.39	N/A	B
m1012	hsa-miR-4434	0.69	N/A
m1013	hsa-miR-4435	1.29	N/A
m1014	hsa-miR-4436a	0.72	N/A	A
m1015	hsa-miR-4436b-3p	1.83	N/A	A
m1016	hsa-miR-4436b-5p	1.39	N/A	B
m1017	hsa-miR-4437	0.96	N/A
m1018	hsa-miR-4438	0.55	N/A
m1019	hsa-miR-4439	1.04	N/A	B
m1020	hsa-miR-4440	1.18	N/A
m1021	hsa-miR-4441	1.04	N/A	C
m1022	hsa-miR-4442	0.5	N/A
m1023	hsa-miR-4443	0.93	N/A
m1024	hsa-miR-4444	0.99	N/A
m1025	hsa-miR-4445-3p	2.35	N/A
m1026	hsa-miR-4445-5p	0.71	N/A
m1027	hsa-miR-4446-3p	0.19	N/A	A
m1028	hsa-miR-4446-5p	0.61	N/A
m1029	hsa-miR-4447	0.17	N/A	B
m1030	hsa-miR-4448	0.37	N/A
m1031	hsa-miR-4449	0.28	N/A	A
m1032	hsa-miR-4450	4.87	N/A
m1033	hsa-miR-4451	0.78	N/A
m1034	hsa-miR-4452	8.8	N/A
m1035	hsa-miR-4453	0.3	N/A	A
m1036	hsa-miR-4454	0.62	N/A
m1037	hsa-miR-4455	0.73	N/A
m1038	hsa-miR-4456	0.87	N/A
m1039	hsa-miR-4457	0.76	N/A
m1040	hsa-miR-4458	0.42	N/A
m1041	hsa-miR-4459	0.78	N/A
m1042	hsa-miR-4460	0.59	N/A
m1043	hsa-miR-4461	0.36	N/A
m1044	hsa-miR-4462	0.59	N/A
m1045	hsa-miR-4463	1.83	N/A	A
m1046	hsa-miR-4464	0.38	N/A
m1047	hsa-miR-4465	1.57	N/A	A
m1048	hsa-miR-4466	0.95	N/A
m1049	hsa-miR-4467	1.88	N/A	B
m1050	hsa-miR-4468	5.54	N/A
m1051	hsa-miR-4469	0.68	N/A
m1052	hsa-miR-4470	0.88	N/A
m1053	hsa-miR-4471	0.86	N/A
m1054	hsa-miR-4472	0.16	N/A
m1055	hsa-miR-4473	0.99	N/A
m1056	hsa-miR-4474-3p	1.83	N/A	A
m1057	hsa-miR-4474-5p	1.39	N/A
m1058	hsa-miR-4475	0.83	N/A	B
m1059	hsa-miR-4476	1.12	N/A
m1060	hsa-miR-4477a	2.36	N/A
m1061	hsa-miR-4477b	1.24	N/A
m1062	hsa-miR-4478	0.42	N/A
m1063	hsa-miR-4479	0.94	N/A
m1064	hsa-miR-448	0.35	N/A	A
m1065	hsa-miR-4480	0.4	N/A
m1066	hsa-miR-4481	0.79	N/A
m1067	hsa-miR-4482-3p	1.11	N/A
m1068	hsa-miR-4482-5p	0.52	N/A
m1069	hsa-miR-4483	0.33	N/A
m1070	hsa-miR-4484	0.21	N/A
m1071	hsa-miR-4485-3p	0.51	N/A
m1072	hsa-miR-4485-5p	0.83	N/A	B
m1073	hsa-miR-4486	0.63	N/A	B
m1074	hsa-miR-4487	1.94	N/A	A
m1075	hsa-miR-4488	2.78	N/A	A
m1076	hsa-miR-4489	0.83	N/A
m1077	hsa-miR-4490	0.7	N/A	B
m1078	hsa-miR-4491	0.22	N/A	A
m1079	hsa-miR-4492	2.31	N/A
m1080	hsa-miR-4493	1.38	N/A
m1081	hsa-miR-4494	0.61	N/A	A
m1082	hsa-miR-4495	0.42	N/A	A
m1083	hsa-miR-4496	1.76	N/A
m1084	hsa-miR-4497	0.55	N/A
m1085	hsa-miR-4498	0.58	N/A	B
m1086	hsa-miR-4499	0.52	N/A
m1087	hsa-miR-449a	0.84	N/A
m1088	hsa-miR-449b-3p	0.68	N/A
m1089	hsa-miR-449b-5p	1.28	N/A
m1090	hsa-miR-449c-3p	0.69	N/A
m1091	hsa-miR-449c-5p	0.16	N/A
m1092	hsa-miR-4500	2.09	N/A
m1093	hsa-miR-4501	0.6	N/A
m1094	hsa-miR-4502	1.09	N/A
m1095	hsa-miR-4503	5.74	N/A
m1096	hsa-miR-4504	1.13	N/A
m1097	hsa-miR-4505	0.64	N/A	A
m1098	hsa-miR-4506	0.93	N/A	B
m1099	hsa-miR-4507	0.78	N/A	B
m1100	hsa-miR-4508	1.04	N/A	B
m1101	hsa-miR-4509	1.17	N/A	B
m1102	hsa-miR-450a-1-3p	1.4	N/A
m1103	hsa-miR-450a-2-3p	1.45	N/A
m1104	hsa-miR-450a-5p	2.31	N/A
m1105	hsa-miR-450b-3p	0.92	N/A
m1106	hsa-miR-450b-5p	2.1	N/A
m1107	hsa-miR-4510	0.66	N/A
m1108	hsa-miR-4511	2.72	N/A
m1109	hsa-miR-4512	0.83	N/A
m1110	hsa-miR-4513	0.15	N/A	A
m1111	hsa-miR-4514	0.32	N/A	A
m1112	hsa-miR-4515	0.47	N/A
m1113	hsa-miR-4516	0.31	N/A
m1114	hsa-miR-4517	2.96	N/A
m1115	hsa-miR-4518	0.52	N/A
m1116	hsa-miR-4519	0.82	N/A
m1117	hsa-miR-451a	0.73	N/A
m1118	hsa-miR-451b	0.47	N/A
m1119	hsa-miR-4520-2-3p	0.63	N/A
m1120	hsa-miR-4520-3p	0.6	N/A	A
m1121	hsa-miR-4520-5p	0.89	N/A	B
m1122	hsa-miR-4521	0.74	N/A
m1123	hsa-miR-4522	0.74	N/A
m1124	hsa-miR-4523	1.36	N/A
m1125	hsa-miR-452-3p	0.7	N/A
m1126	hsa-miR-4524a-3p	0.23	N/A	B
m1127	hsa-miR-4524a-5p	2.33	N/A
m1128	hsa-miR-4524b-3p	4.08	N/A
m1129	hsa-miR-4524b-5p	0.49	N/A	A
m1130	hsa-miR-4525	0.83	N/A
m1131	hsa-miR-452-5p	1.26	N/A
m1132	hsa-miR-4526	1.04	N/A	B
m1133	hsa-miR-4527	1.57	N/A
m1134	hsa-miR-4528	2.58	N/A
m1135	hsa-miR-4529-5p	1.44	N/A
m1136	hsa-miR-4530	0.39	N/A	B
m1137	hsa-miR-4531	0.72	N/A	A
m1138	hsa-miR-4532	2.04	N/A
m1139	hsa-miR-4533	3.28	N/A	A
m1140	hsa-miR-4534	1.04	N/A	B
m1141	hsa-miR-4535	0.6	N/A	A
m1142	hsa-miR-4536-3p	1.25	N/A	B
m1143	hsa-miR-4536-5p	0.89	N/A	B
m1144	hsa-miR-4537	1.13	N/A
m1145	hsa-miR-4538	1.49	N/A
m1146	hsa-miR-4539	0.78	N/A	B
m1147	hsa-miR-4540	1.17	N/A	B
m1148	hsa-miR-454-3p	1.2	N/A
m1149	hsa-miR-454-5p	0.75	N/A
m1150	hsa-miR-455-3p	1.17	N/A
m1151	hsa-miR-455-5p	1.5	N/A
m1152	hsa-miR-4632-3p	1.25	N/A	B
m1153	hsa-miR-4632-5p	0.4	N/A	A
m1154	hsa-miR-4633-3p	0.57	N/A	A
m1155	hsa-miR-4634	0.61	N/A
m1156	hsa-miR-4635	0.4	N/A
m1157	hsa-miR-4636	1.6	N/A
m1158	hsa-miR-4637	2.01	N/A
m1159	hsa-miR-4638-3p	0.75	N/A
m1160	hsa-miR-4638-5p	0.45	N/A	A
m1161	hsa-miR-4639-3p	0.64	N/A	A
m1162	hsa-miR-4639-5p	0.74	N/A
m1163	hsa-miR-4640-3p	0.78	N/A	A
m1164	hsa-miR-4640-5p	1.25	N/A	B
m1165	hsa-miR-4641	1.22	N/A	B
m1166	hsa-miR-4642	0.93	N/A
m1167	hsa-miR-4643	1	N/A
m1168	hsa-miR-4644	0.91	N/A
m1169	hsa-miR-4645-3p	1.68	N/A
m1170	hsa-miR-4645-5p	2.57	N/A
m1171	hsa-miR-4646-3p	0.52	N/A	B
m1172	hsa-miR-4646-5p	0.38	N/A	A
m1173	hsa-miR-4647	1.1	N/A
m1174	hsa-miR-4648	1.93	N/A
m1175	hsa-miR-4649-3p	1.04	N/A	C
m1176	hsa-miR-4649-5p	0.6	N/A	A
m1177	hsa-miR-4650-3p	1.36	N/A
m1178	hsa-miR-4650-5p	3.25	N/A
m1179	hsa-miR-4651	0.37	N/A	A
m1180	hsa-miR-4652-3p	1.16	N/A
m1181	hsa-miR-4652-5p	0.36	N/A
m1182	hsa-miR-4653-3p	0.9	N/A
m1183	hsa-miR-4653-5p	1.35	N/A
m1184	hsa-miR-4654	0.6	N/A
m1185	hsa-miR-4655-3p	1.11	N/A
m1186	hsa-miR-4655-5p	0.61	N/A
m1187	hsa-miR-4656	2.43	N/A	B
m1188	hsa-miR-4657	0.64	N/A	A
m1189	hsa-miR-4658	1.44	N/A
m1190	hsa-miR-4659a-3p	1.24	N/A
m1191	hsa-miR-4659a-5p	4.62	N/A
m1192	hsa-miR-4659b-3p	0.5	N/A
m1193	hsa-miR-4659b-5p	1.13	N/A
m1194	hsa-miR-466	1.93	N/A
m1195	hsa-miR-4660	0.57	N/A
m1196	hsa-miR-4661-5p	1.08	N/A
m1197	hsa-miR-4662a-3p	1.39	N/A
m1198	hsa-miR-4662a-5p	1.11	N/A
m1199	hsa-miR-4663	2.26	N/A	A
m1200	hsa-miR-4664-3p	0.35	N/A	A
m1201	hsa-miR-4664-5p	1.63	N/A
m1202	hsa-miR-4665-3p	0.52	N/A	B
m1203	hsa-miR-4665-5p	0.66	N/A	A
m1204	hsa-miR-4666a-3p	0.91	N/A	B
m1205	hsa-miR-4666b	1.16	N/A
m1206	hsa-miR-4667-3p	0.49	N/A	A
m1207	hsa-miR-4667-5p	0.48	N/A
m1208	hsa-miR-4668-3p	0.93	N/A
m1209	hsa-miR-4668-5p	0.36	N/A
m1210	hsa-miR-4669	0.66	N/A	A
m1211	hsa-miR-4670-3p	0.87	N/A
m1212	hsa-miR-4670-5p	1.04	N/A	B
m1213	hsa-miR-4671-3p	0.94	N/A
m1214	hsa-miR-4671-5p	1.34	N/A	B
m1215	hsa-miR-4672	0.36	N/A
m1216	hsa-miR-4673	0.91	N/A
m1217	hsa-miR-4674	0.28	N/A	A
m1218	hsa-miR-4675	0.61	N/A	A
m1219	hsa-miR-4676-3p	0.84	N/A
m1220	hsa-miR-4676-5p	0.91	N/A
m1221	hsa-miR-4677-3p	1.01	N/A
m1222	hsa-miR-4677-5p	1.01	N/A
m1223	hsa-miR-4678	1.6	N/A
m1224	hsa-miR-4679	5.19	N/A
m1225	hsa-miR-4680-3p	14.15	N/A
m1226	hsa-miR-4680-5p	0.41	N/A
m1227	hsa-miR-4681	3.39	N/A
m1228	hsa-miR-4682	2.67	N/A
m1229	hsa-miR-4683	0.3	N/A	A
m1230	hsa-miR-4684-3p	0.83	N/A
m1231	hsa-miR-4684-5p	0.35	N/A	A
m1232	hsa-miR-4685-3p	0.18	N/A	A
m1233	hsa-miR-4685-5p	2.43	N/A
m1234	hsa-miR-4686	0.52	N/A
m1235	hsa-miR-4687-3p	0.58	N/A	B
m1236	hsa-miR-4687-5p	2.21	N/A
m1237	hsa-miR-4688	0.48	N/A	A
m1238	hsa-miR-4689	0.46	N/A	B
m1239	hsa-miR-4690-3p	0.52	N/A	B
m1240	hsa-miR-4690-5p	0.12	N/A	B
m1241	hsa-miR-4691-3p	1.42	N/A
m1242	hsa-miR-4691-5p	1.49	N/A
m1243	hsa-miR-4692	1.46	N/A	B
m1244	hsa-miR-4693-3p	1.17	N/A
m1245	hsa-miR-4693-5p	0.41	N/A
m1246	hsa-miR-4694-3p	0.97	N/A
m1247	hsa-miR-4694-5p	0.62	N/A
m1248	hsa-miR-4695-3p	1	N/A
m1249	hsa-miR-4695-5p	0.37	N/A	A
m1250	hsa-miR-4696	0.32	N/A	A
m1251	hsa-miR-4697-3p	0.89	N/A	B
m1252	hsa-miR-4697-5p	0.83	N/A
m1253	hsa-miR-4698	2.22	N/A	A
m1254	hsa-miR-4699-3p	0.64	N/A
m1255	hsa-miR-4699-5p	1.34	N/A	B
m1256	hsa-miR-4700-3p	30.14	N/A	A
m1257	hsa-miR-4700-5p	2.4	N/A
m1258	hsa-miR-4701-3p	1.14	N/A
m1259	hsa-miR-4701-5p	0.47	N/A	A
m1260	hsa-miR-4703-3p	2.09	N/A	B
m1261	hsa-miR-4703-5p	1.57	N/A
m1262	hsa-miR-4704-3p	0.86	N/A
m1263	hsa-miR-4704-5p	1.34	N/A	B
m1264	hsa-miR-4705	0.75	N/A
m1265	hsa-miR-4706	0.37	N/A	A
m1266	hsa-miR-4707-3p	0.29	N/A
m1267	hsa-miR-4707-5p	0.98	N/A
m1268	hsa-miR-4708-3p	0.47	N/A	A
m1269	hsa-miR-4709-3p	2.38	N/A	A
m1270	hsa-miR-4709-5p	0.97	N/A
m1271	hsa-miR-4710	3.39	N/A	A
m1272	hsa-miR-4711-3p	0.52	N/A	A
m1273	hsa-miR-4711-5p	0.56	N/A	A
m1274	hsa-miR-4712-3p	1.91	N/A	A
m1275	hsa-miR-4712-5p	0.91	N/A
m1276	hsa-miR-4713-3p	0.32	N/A
m1277	hsa-miR-4713-5p	0.69	N/A
m1278	hsa-miR-4714-3p	0.63	N/A
m1279	hsa-miR-4714-5p	0.72	N/A	A
m1280	hsa-miR-4715-3p	1.25	N/A
m1281	hsa-miR-4715-5p	0.42	N/A
m1282	hsa-miR-4716-3p	1.7	N/A
m1283	hsa-miR-4716-5p	0.7	N/A
m1284	hsa-miR-4717-3p	0.21	N/A
m1285	hsa-miR-4717-5p	0.63	N/A
m1286	hsa-miR-4718	1.18	N/A
m1287	hsa-miR-4719	0.59	N/A
m1288	hsa-miR-4720-3p	11.43	N/A
m1289	hsa-miR-4720-5p	1.57	N/A
m1290	hsa-miR-4721	0.58	N/A
m1291	hsa-miR-4722-3p	1.04	N/A	C
m1292	hsa-miR-4722-5p	1.57	N/A
m1293	hsa-miR-4723-3p	0.49	N/A	A
m1294	hsa-miR-4723-5p	1.54	N/A
m1295	hsa-miR-4724-3p	2.09	N/A
m1296	hsa-miR-4724-5p	1.92	N/A
m1297	hsa-miR-4725-3p	2.4	N/A
m1298	hsa-miR-4725-5p	0.78	N/A
m1299	hsa-miR-4726-3p	1.21	N/A
m1300	hsa-miR-4726-5p	0.49	N/A	A
m1301	hsa-miR-4727-3p	2.16	N/A
m1302	hsa-miR-4727-5p	0.64	N/A	A
m1303	hsa-miR-4728-3p	0.81	N/A	B
m1304	hsa-miR-4728-5p	1.83	N/A	B
m1305	hsa-miR-4729	0.46	N/A
m1306	hsa-miR-4730	1.09	N/A
m1307	hsa-miR-4731-3p	0.28	N/A	A
m1308	hsa-miR-4731-5p	1.3	N/A	B
m1309	hsa-miR-4732-3p	0.55	N/A
m1310	hsa-miR-4732-5p	0.66	N/A
m1311	hsa-miR-4733-3p	0.85	N/A	A
m1312	hsa-miR-4733-5p	0.64	N/A	A
m1313	hsa-miR-4734	0.76	N/A	A
m1314	hsa-miR-4735-3p	1.83	N/A	A
m1315	hsa-miR-4735-5p	2.13	N/A
m1316	hsa-miR-4736	1.04	N/A	C
m1317	hsa-miR-4737	0.55	N/A
m1318	hsa-miR-4738-3p	1.28	N/A	A
m1319	hsa-miR-4738-5p	0.97	N/A
m1320	hsa-miR-4739	2.09	N/A	B
m1321	hsa-miR-4740-3p	0.32	N/A	A
m1322	hsa-miR-4740-5p	0.75	N/A
m1323	hsa-miR-4741	0.75	N/A
m1324	hsa-miR-4742-3p	1.15	N/A
m1325	hsa-miR-4742-5p	1.1	N/A
m1326	hsa-miR-4743-3p	1.11	N/A
m1327	hsa-miR-4743-5p	0.89	N/A	B
m1328	hsa-miR-4744	0.61	N/A
m1329	hsa-miR-4745-3p	0.16	N/A	A
m1330	hsa-miR-4745-5p	1.71	N/A
m1331	hsa-miR-4746-3p	0.93	N/A	B
m1332	hsa-miR-4746-5p	0.75	N/A
m1333	hsa-miR-4747-3p	0.42	N/A
m1334	hsa-miR-4747-5p	0.58	N/A	B
m1335	hsa-miR-4748	0.92	N/A
m1336	hsa-miR-4749-3p	1.04	N/A	C
m1337	hsa-miR-4749-5p	0.64	N/A	A
m1338	hsa-miR-4750-3p	1.74	N/A	B
m1339	hsa-miR-4750-5p	11.09	N/A
m1340	hsa-miR-4751	1.04	N/A	B
m1341	hsa-miR-4752	0.79	N/A
m1342	hsa-miR-4753-3p	1.39	N/A
m1343	hsa-miR-4753-5p	0.78	N/A
m1344	hsa-miR-4754	1.48	N/A
m1345	hsa-miR-4755-3p	1.97	N/A	A
m1346	hsa-miR-4755-5p	0.87	N/A
m1347	hsa-miR-4756-3p	0.7	N/A	B
m1348	hsa-miR-4756-5p	0.17	N/A	B
m1349	hsa-miR-4757-3p	0.92	N/A
m1350	hsa-miR-4757-5p	0.46	N/A
m1351	hsa-miR-4758-3p	1.83	N/A	B
m1352	hsa-miR-4758-5p	1.04	N/A	B
m1353	hsa-miR-4759	1.78	N/A
m1354	hsa-miR-4760-3p	1.04	N/A
m1355	hsa-miR-4760-5p	2.24	N/A
m1356	hsa-miR-4761-3p	1.28	N/A	A
m1357	hsa-miR-4761-5p	0.38	N/A	A
m1358	hsa-miR-4762-3p	0.95	N/A
m1359	hsa-miR-4762-5p	2.21	N/A
m1360	hsa-miR-4763-3p	0.26	N/A	B
m1361	hsa-miR-4763-5p	0.32	N/A	A
m1362	hsa-miR-4764-3p	0.68	N/A
m1363	hsa-miR-4764-5p	0.47	N/A
m1364	hsa-miR-4765	0.85	N/A
m1365	hsa-miR-4766-3p	1.11	N/A
m1366	hsa-miR-4766-5p	1.02	N/A
m1367	hsa-miR-4767	0.57	N/A	A
m1368	hsa-miR-4768-3p	0.79	N/A
m1369	hsa-miR-4768-5p	1.04	N/A	B
m1370	hsa-miR-4769-3p	0.57	N/A
m1371	hsa-miR-4769-5p	0.66	N/A
m1372	hsa-miR-4770	0.35	N/A	A
m1373	hsa-miR-4771	11.62	N/A
m1374	hsa-miR-4772-3p	0.75	N/A
m1375	hsa-miR-4772-5p	3.57	N/A
m1376	hsa-miR-4773	0.3	N/A	A
m1377	hsa-miR-4774-3p	2.61	N/A
m1378	hsa-miR-4774-5p	1.12	N/A
m1379	hsa-miR-4775	1.25	N/A
m1380	hsa-miR-4776-3p	0.83	N/A	B
m1381	hsa-miR-4776-5p	1.83	N/A	B
m1382	hsa-miR-4777-3p	1.33	N/A
m1383	hsa-miR-4777-5p	1.04	N/A	B
m1384	hsa-miR-4778-3p	0.77	N/A
m1385	hsa-miR-4778-5p	0.86	N/A
m1386	hsa-miR-4779	1.34	N/A
m1387	hsa-miR-4780	0.76	N/A
m1388	hsa-miR-4781-3p	0.83	N/A
m1389	hsa-miR-4781-5p	0.38	N/A
m1390	hsa-miR-4782-3p	1.61	N/A
m1391	hsa-miR-4782-5p	1.03	N/A
m1392	hsa-miR-4783-3p	0.6	N/A	A
m1393	hsa-miR-4783-5p	0.52	N/A
m1394	hsa-miR-4784	0.6	N/A
m1395	hsa-miR-4785	0.96	N/A
m1396	hsa-miR-4786-3p	1	N/A
m1397	hsa-miR-4786-5p	1.97	N/A
m1398	hsa-miR-4787-3p	0.38	N/A	A
m1399	hsa-miR-4787-5p	0.15	N/A	B
m1400	hsa-miR-4788	0.49	N/A
m1401	hsa-miR-4789-3p	0.56	N/A
m1402	hsa-miR-4789-5p	1.7	N/A	A
m1403	hsa-miR-4790-3p	0.7	N/A	B
m1404	hsa-miR-4790-5p	0.89	N/A
m1405	hsa-miR-4791	1.51	N/A
m1406	hsa-miR-4792	0.42	N/A	A
m1407	hsa-miR-4793-3p	0.9	N/A
m1408	hsa-miR-4793-5p	0.51	N/A
m1409	hsa-miR-4794	0.52	N/A
m1410	hsa-miR-4795-3p	0.51	N/A
m1411	hsa-miR-4795-5p	1.12	N/A
m1412	hsa-miR-4796-3p	1.61	N/A
m1413	hsa-miR-4796-5p	0.88	N/A
m1414	hsa-miR-4797-3p	0.73	N/A
m1415	hsa-miR-4798-3p	2.35	N/A	B
m1416	hsa-miR-4798-5p	0.42	N/A
m1417	hsa-miR-4799-3p	5.63	N/A	A
m1418	hsa-miR-4799-5p	1.88	N/A	B
m1419	hsa-miR-4800-3p	0.64	N/A
m1420	hsa-miR-4800-5p	0.67	N/A
m1421	hsa-miR-4801	2.8	N/A
m1422	hsa-miR-4802-3p	1.28	N/A
m1423	hsa-miR-4802-5p	1.04	N/A
m1424	hsa-miR-4803	1.23	N/A
m1425	hsa-miR-4804-3p	0.85	N/A
m1426	hsa-miR-4804-5p	0.66	N/A
m1427	hsa-miR-483-3p	0.5	N/A
m1428	hsa-miR-483-5p	0.55	N/A
m1429	hsa-miR-484	0.54	N/A
m1430	hsa-miR-485-3p	0.49	N/A
m1431	hsa-miR-485-5p	0.73	N/A
m1432	hsa-miR-486-3p	0.7	N/A	B
m1433	hsa-miR-486-5p	0.59	N/A
m1434	hsa-miR-487a-3p	0.88	N/A
m1435	hsa-miR-487a-5p	0.77	N/A
m1436	hsa-miR-487b-3p	0.73	N/A
m1437	hsa-miR-487b-5p	0.56	N/A
m1438	hsa-miR-488-3p	0.73	N/A
m1439	hsa-miR-488-5p	1.21	N/A
m1440	hsa-miR-489-3p	5.74	N/A	A
m1441	hsa-miR-489-5p	0.94	N/A
m1442	hsa-miR-490-3p	2.83	N/A
m1443	hsa-miR-490-5p	1.83	N/A	B
m1444	hsa-miR-491-3p	1.11	N/A
m1445	hsa-miR-491-5p	0.81	N/A
m1446	hsa-miR-492	2.52	N/A
m1447	hsa-miR-493-3p	1.25	N/A
m1448	hsa-miR-493-5p	0.96	N/A
m1449	hsa-miR-494-3p	1.01	N/A
m1450	hsa-miR-494-5p	1.2	N/A
m1451	hsa-miR-495-3p	1.39	N/A
m1452	hsa-miR-495-5p	0.98	N/A
m1453	hsa-miR-496	0.84	N/A
m1454	hsa-miR-497-3p	0.89	N/A
m1455	hsa-miR-497-5p	1.23	N/A
m1456	hsa-miR-498	2.2	N/A	A
m1457	hsa-miR-4999-3p	0.87	N/A
m1458	hsa-miR-4999-5p	1.77	N/A
m1459	hsa-miR-499a-3p	1.88	N/A	B
m1460	hsa-miR-499a-5p	0.8	N/A
m1461	hsa-miR-499b-3p	0.29	N/A
m1462	hsa-miR-499b-5p	0.87	N/A
m1463	hsa-miR-5000-3p	0.37	N/A
m1464	hsa-miR-5000-5p	1.39	N/A
m1465	hsa-miR-5001-3p	0.65	N/A
m1466	hsa-miR-5001-5p	0.52	N/A	A
m1467	hsa-miR-5002-3p	1.16	N/A
m1468	hsa-miR-5002-5p	1.28	N/A
m1469	hsa-miR-5003-3p	2.65	N/A
m1470	hsa-miR-5003-5p	1.26	N/A
m1471	hsa-miR-5004-3p	0.67	N/A
m1472	hsa-miR-5004-5p	1.39	N/A	A
m1473	hsa-miR-5006-3p	0.86	N/A
m1474	hsa-miR-5006-5p	1.94	N/A	A
m1475	hsa-miR-5007-3p	2.24	N/A
m1476	hsa-miR-5007-5p	1.04	N/A
m1477	hsa-miR-5008-3p	0.23	N/A	B
m1478	hsa-miR-5008-5p	1.04	N/A
m1479	hsa-miR-5009-3p	0.59	N/A
m1480	hsa-miR-5009-5p	3.13	N/A
m1481	hsa-miR-500a-3p	0.73	N/A
m1482	hsa-miR-500a-5p	1.17	N/A
m1483	hsa-miR-500b-3p	0.37	N/A
m1484	hsa-miR-500b-5p	0.97	N/A
m1485	hsa-miR-5010-3p	0.72	N/A
m1486	hsa-miR-5010-5p	1.48	N/A
m1487	hsa-miR-5011-5p	0.58	N/A
m1488	hsa-miR-501-3p	0.57	N/A
m1489	hsa-miR-501-5p	0.71	N/A
m1490	hsa-miR-502-3p	0.8	N/A
m1491	hsa-miR-502-5p	1.01	N/A
m1492	hsa-miR-503-3p	3.24	N/A
m1493	hsa-miR-503-5p	2.31	N/A
m1494	hsa-miR-504-3p	0.56	N/A	A
m1495	hsa-miR-504-5p	1.04	N/A
m1496	hsa-miR-5047	0.45	N/A
m1497	hsa-miR-505-3p	1.07	N/A
m1498	hsa-miR-505-5p	3.99	N/A
m1499	hsa-miR-506-3p	0.7	N/A	B
m1500	hsa-miR-506-5p	2.55	N/A	A
m1501	hsa-miR-507	0.82	N/A
m1502	hsa-miR-508-3p	0.76	N/A
m1503	hsa-miR-508-5p	0.52	N/A
m1504	hsa-miR-5087	0.63	N/A
m1505	hsa-miR-5088-3p	0.63	N/A
m1506	hsa-miR-5088-5p	0.58	N/A
m1507	hsa-miR-5089-3p	0.59	N/A
m1508	hsa-miR-5089-5p	0.54	N/A
m1509	hsa-miR-5090	0.82	N/A
m1510	hsa-miR-5091	0.63	N/A
m1511	hsa-miR-5092	0.45	N/A	A
m1512	hsa-miR-5093	0.67	N/A	A
m1513	hsa-miR-509-3p	0.87	N/A	B
m1514	hsa-miR-5094	0.85	N/A
m1515	hsa-miR-5095	5.63	N/A
m1516	hsa-miR-509-5p	1.19	N/A
m1517	hsa-miR-5096	0.3	N/A
m1518	hsa-miR-5100	1.7	N/A
m1519	hsa-miR-510-3p	2.08	N/A
m1520	hsa-miR-510-5p	0.94	N/A
m1521	hsa-miR-511-3p	0.94	N/A
m1522	hsa-miR-511-5p	0.61	N/A
m1523	hsa-miR-512-3p	2.01	N/A
m1524	hsa-miR-512-5p	0.51	N/A
m1525	hsa-miR-513a-3p	0.65	N/A
m1526	hsa-miR-513a-5p	0.87	N/A	B
m1527	hsa-miR-513b-3p	1.15	N/A
m1528	hsa-miR-513b-5p	0.28	N/A	A
m1529	hsa-miR-513c-3p	1.39	N/A	A
m1530	hsa-miR-513c-5p	0.43	N/A	A
m1531	hsa-miR-514a-3p	0.7	N/A	B
m1532	hsa-miR-514a-5p	0.52	N/A
m1533	hsa-miR-514b-3p	1.19	N/A	B
m1534	hsa-miR-514b-5p	0.68	N/A
m1535	hsa-miR-515-3p	0.97	N/A
m1536	hsa-miR-515-5p	0.36	N/A	A
m1537	hsa-miR-516a-5p	1.17	N/A	B
m1538	hsa-miR-516b-3p	0.82	N/A
m1539	hsa-miR-516b-5p	1.64	N/A	A
m1540	hsa-miR-517-5p	1.04	N/A	B
m1541	hsa-miR-517a-3p	0.35	N/A	B
m1542	hsa-miR-517b-3p	0.05	N/A	A
m1543	hsa-miR-517c-3p	6.26	N/A	B
m1544	hsa-miR-5186	1.46	N/A
m1545	hsa-miR-5187-3p	0.81	N/A
m1546	hsa-miR-5187-5p	0.7	N/A
m1547	hsa-miR-5188	1.26	N/A
m1548	hsa-miR-5189-3p	5.31	N/A
m1549	hsa-miR-5189-5p	0.52	N/A	A
m1550	hsa-miR-518a-3p	6.09	N/A
m1551	hsa-miR-518b	0.6	N/A
m1552	hsa-miR-518c-3p	0.48	N/A
m1553	hsa-miR-518c-5p	1.57	N/A	B
m1554	hsa-miR-518d-3p	3.84	N/A
m1555	hsa-miR-518e-3p	0.52	N/A
m1556	hsa-miR-518e-5p	0.58	N/A	B
m1557	hsa-miR-518f-3p	0.71	N/A
m1558	hsa-miR-518f-5p	1.04	N/A	B
m1559	hsa-miR-5190	1.43	N/A	A
m1560	hsa-miR-5191	1.71	N/A
m1561	hsa-miR-5192	1.49	N/A
m1562	hsa-miR-5193	0.61	N/A
m1563	hsa-miR-5194	0.65	N/A
m1564	hsa-miR-5195-3p	0.51	N/A
m1565	hsa-miR-5195-5p	0.97	N/A
m1566	hsa-miR-5196-3p	0.8	N/A
m1567	hsa-miR-5196-5p	0.7	N/A
m1568	hsa-miR-5197-3p	1.26	N/A
m1569	hsa-miR-5197-5p	0.96	N/A
m1570	hsa-miR-519a-3p	1.57	N/A	B
m1571	hsa-miR-519a-5p	1.04	N/A	B
m1572	hsa-miR-519b-3p	1.91	N/A	A
m1573	hsa-miR-519c-3p	2.09	N/A
m1574	hsa-miR-519d-3p	0.42	N/A
m1575	hsa-miR-519d-5p	0.66	N/A
m1576	hsa-miR-519e-3p	1.04	N/A	C
m1577	hsa-miR-519e-5p	1.19	N/A
m1578	hsa-miR-520a-3p	0.21	N/A	A
m1579	hsa-miR-520a-5p	6.26	N/A	B
m1580	hsa-miR-520d-3p	1.57	N/A
m1581	hsa-miR-520d-5p	1.04	N/A	B
m1582	hsa-miR-520e	0.26	N/A	A
m1583	hsa-miR-520f-3p	1.04	N/A	C
m1584	hsa-miR-520f-5p	0.43	N/A	A
m1585	hsa-miR-520g-3p	0.35	N/A	B
m1586	hsa-miR-520g-5p	0.94	N/A
m1587	hsa-miR-520h	1.1	N/A
m1588	hsa-miR-522-3p	0.88	N/A
m1589	hsa-miR-522-5p	1.57	N/A	B
m1590	hsa-miR-523-3p	0.82	N/A
m1591	hsa-miR-524-5p	0.55	N/A	A
m1592	hsa-miR-525-3p	1.04	N/A	B
m1593	hsa-miR-525-5p	2.32	N/A	A
m1594	hsa-miR-526b-3p	0.26	N/A	B
m1595	hsa-miR-526b-5p	0.76	N/A	A
m1596	hsa-miR-532-3p	0.6	N/A
m1597	hsa-miR-532-5p	0.84	N/A
m1598	hsa-miR-539-3p	1.27	N/A
m1599	hsa-miR-539-5p	1.8	N/A
m1600	hsa-miR-541-3p	1.39	N/A
m1601	hsa-miR-541-5p	0.56	N/A
m1602	hsa-miR-542-3p	2.07	N/A
m1603	hsa-miR-542-5p	1.33	N/A
m1604	hsa-miR-543	0.92	N/A
m1605	hsa-miR-544a	1.08	N/A
m1606	hsa-miR-544b	0.77	N/A
m1607	hsa-miR-545-3p	1.13	N/A
m1608	hsa-miR-545-5p	1.39	N/A
m1609	hsa-miR-548-3p	0.26	N/A	A
m1610	hsa-miR-548a	0.75	N/A
m1611	hsa-miR-548a-3p	1.98	N/A
m1612	hsa-miR-548a-5p	2	N/A
m1613	hsa-miR-548ab	0.5	N/A
m1614	hsa-miR-548ac	1.19	N/A
m1615	hsa-miR-548ad-3p	1.83	N/A
m1616	hsa-miR-548ad-5p	0.68	N/A
m1617	hsa-miR-548ae-3p	1.37	N/A
m1618	hsa-miR-548ae-5p	1.49	N/A
m1619	hsa-miR-548ag	0.97	N/A
m1620	hsa-miR-548ah-5p	1.67	N/A	B
m1621	hsa-miR-548ai	2.3	N/A	A
m1622	hsa-miR-548aj-3p	0.99	N/A
m1623	hsa-miR-548aj-5p	1.17	N/A
m1624	hsa-miR-548ak	2.09	N/A	B
m1625	hsa-miR-548al	1.24	N/A
m1626	hsa-miR-548am-3p	1.53	N/A
m1627	hsa-miR-548an	1.79	N/A
m1628	hsa-miR-548ao-3p	0.92	N/A
m1629	hsa-miR-548ao-5p	1.3	N/A
m1630	hsa-miR-548ap-3p/548t-3p/548aa	1.11	N/A
m1631	hsa-miR-548ap-5p/548j-5p	1.07	N/A
m1632	hsa-miR-548aq-3p	1.08	N/A
m1633	hsa-miR-548aq-5p	1.08	N/A
m1634	hsa-miR-548ar-3p	1.37	N/A
m1635	hsa-miR-548ar-5p	0.74	N/A
m1636	hsa-miR-548as-3p	1.04	N/A
m1637	hsa-miR-548as-5p	1.09	N/A
m1638	hsa-miR-548at-3p	0.57	N/A	A
m1639	hsa-miR-548at-5p	1.48	N/A
[truncated: 1,256 more rows]

## Sheet: Summary
read set	Hypox_16h_S13	Normxoia_S10
[truncated: 13 more rows]

[truncated: 1 more sheets: Raw Data]
