# Supplementary material for: eNOS expression and NO release during hypoxia is inhibited by miR-200b in human endothelial cells
Source: Angiogenesis. 2018 May 8;21(4):711–24. doi: 10.1007/s10456-018-9620-y (PMC6208887; doi:10.1007/s10456-018-9620-y)
Supplement: Supplementary file 2 — Supplementary material 2 (XLSX 278 KB) [file 10456_2018_9620_MOESM2_ESM.xlsx]

## Sheet: IPA Upload
miRNA ID	16h hypoxiavs Control Group FC
hsa-let-7a-2-3p	0.11
hsa-let-7a-3p	0.74
hsa-let-7a-5p	0.92
hsa-let-7b-3p	0.98
hsa-let-7b-5p	1.04
hsa-let-7c-3p	0.94
hsa-let-7c-5p	1.07
hsa-let-7d-3p	0.79
hsa-let-7d-5p	0.92
hsa-let-7e-3p	1.18
hsa-let-7e-5p	1.13
hsa-let-7f-1-3p	0.73
hsa-let-7f-5p	0.91
hsa-let-7g-5p	0.84
hsa-let-7i-3p	0.82
hsa-let-7i-5p	0.83
hsa-miR-100-3p	0.28
hsa-miR-100-5p	0.71
hsa-miR-101-3p	1.15
hsa-miR-103a-3p	1.14
hsa-miR-103b	0.95
hsa-miR-105-3p	1.1
hsa-miR-105-5p	2.52
hsa-miR-106a-3p	0.43
hsa-miR-106a-5p	0.34
hsa-miR-106b-3p	1.23
hsa-miR-106b-5p	0.58
hsa-miR-107	1.11
hsa-miR-10a-3p	1.22
hsa-miR-10a-5p	1.32
hsa-miR-10b-3p	1.36
hsa-miR-10b-5p	1.43
hsa-miR-1178-3p	2.62
hsa-miR-1179	1.06
hsa-miR-1180-3p	1.02
hsa-miR-1182	0.96
hsa-miR-1185-1-3p	1.35
hsa-miR-1185-2-3p	1.13
hsa-miR-1185-5p	1.18
hsa-miR-1197	1.41
hsa-miR-1224-5p	0.85
hsa-miR-122-5p	0.49
hsa-miR-1226-3p	0.74
hsa-miR-1236-3p	2.4
hsa-miR-1237-3p	2.82
hsa-miR-1237-5p	4.59
hsa-miR-1243	0.31
hsa-miR-1244	2.47
hsa-miR-1245b-3p	1.12
hsa-miR-124-5p	1.13
hsa-miR-1246	4.38
hsa-miR-1252-5p	0.48
hsa-miR-1253	1.41
hsa-miR-1254	2.62
hsa-miR-1255a	0.68
hsa-miR-1255b-5p	1.01
hsa-miR-1257	0.69
hsa-miR-125a-3p	1.48
hsa-miR-125a-5p	1.32
hsa-miR-125b-1-3p	0.49
hsa-miR-125b-2-3p	1.01
hsa-miR-125b-5p	0.98
hsa-miR-1260a	3.39
hsa-miR-1260b	1.54
hsa-miR-1262	1.85
hsa-miR-126-3p	1.19
hsa-miR-126-5p	1.03
hsa-miR-1266-5p	2.82
hsa-miR-1267	3.61
hsa-miR-1268a	1.06
hsa-miR-1268b	1.07
hsa-miR-1270	2.12
hsa-miR-1271-5p	1.32
hsa-miR-1272	1.88
hsa-miR-1273a	1.41
hsa-miR-1273c	3.29
hsa-miR-127-3p	1.26
hsa-miR-1275	1.07
hsa-miR-127-5p	1.71
hsa-miR-1277-3p	1.41
hsa-miR-1277-5p	0.83
hsa-miR-1279	2.18
hsa-miR-1282	3.43
hsa-miR-128-3p	0.98
hsa-miR-1285-3p	0.42
hsa-miR-1287-3p	1.28
hsa-miR-1287-5p	2.17
hsa-miR-1292-5p	1.31
hsa-miR-1293	1.09
hsa-miR-1296-5p	0.83
hsa-miR-1297	1.76
hsa-miR-1301-3p	1.41
hsa-miR-1303	2.02
hsa-miR-1304-3p	1.33
hsa-miR-1304-5p	0.7
hsa-miR-1306-3p	0.47
hsa-miR-1306-5p	0.25
hsa-miR-1307-3p	1.33
hsa-miR-1307-5p	0.87
hsa-miR-130a-3p	0.9
hsa-miR-130b-3p	0.95
hsa-miR-130b-5p	0.57
hsa-miR-132-3p	1.16
hsa-miR-1324	2.54
hsa-miR-132-5p	0.9
hsa-miR-134-5p	1.43
hsa-miR-136-3p	0.93
hsa-miR-136-5p	0.45
hsa-miR-137	0.78
hsa-miR-138-5p	1.98
hsa-miR-139-5p	1.78
hsa-miR-140-3p	1.24
hsa-miR-140-5p	0.81
hsa-miR-143-3p	1.64
hsa-miR-144-3p	2.35
hsa-miR-145-5p	1.13
hsa-miR-1468-3p	1.69
hsa-miR-146a-5p	1.85
hsa-miR-146b-5p	1.15
hsa-miR-148a-3p	0.59
hsa-miR-148b-3p	1.07
hsa-miR-148b-5p	1.37
hsa-miR-149-5p	0.91
hsa-miR-151a-3p	0.97
hsa-miR-151b	0.7
hsa-miR-152-3p	1.12
hsa-miR-152-5p	0.56
hsa-miR-1537-3p	1.01
hsa-miR-1539	0.56
hsa-miR-154-3p	0.51
hsa-miR-154-5p	1.21
hsa-miR-155-5p	0.89
hsa-miR-15a-5p	0.83
hsa-miR-15b-3p	0.94
hsa-miR-15b-5p	0.97
hsa-miR-16-2-3p	0.93
hsa-miR-16-5p	0.99
hsa-miR-17-3p	0.87
hsa-miR-17-5p	0.52
hsa-miR-181a-2-3p	1.47
hsa-miR-181a-3p	1.05
hsa-miR-181a-5p	1.33
hsa-miR-181b-2-3p	0.75
hsa-miR-181b-3p	0.81
hsa-miR-181b-5p	0.72
hsa-miR-181c-3p	1.93
hsa-miR-181c-5p	0.99
hsa-miR-181d-5p	1.39
hsa-miR-182-3p	1.41
hsa-miR-182-5p	1.41
hsa-miR-185-5p	1.03
hsa-miR-186-3p	1.41
hsa-miR-186-5p	0.79
hsa-miR-188-5p	0.56
hsa-miR-18a-3p	0.68
hsa-miR-18a-5p	0.6
hsa-miR-1908-5p	1.36
hsa-miR-1909-3p	1.69
hsa-miR-190a-3p	0.28
hsa-miR-190b	1.03
hsa-miR-1910-5p	2.35
hsa-miR-191-3p	1.41
hsa-miR-1915-5p	2.26
hsa-miR-191-5p	1.36
hsa-miR-192-5p	1.48
hsa-miR-193a-3p	0.88
hsa-miR-193a-5p	1.08
hsa-miR-193b-3p	0.5
hsa-miR-193b-5p	1.41
hsa-miR-194-5p	0.86
hsa-miR-195-3p	1.46
hsa-miR-195-5p	1.09
hsa-miR-196a-3p	2.35
hsa-miR-196a-5p	0.73
hsa-miR-196b-5p	0.9
hsa-miR-197-3p	1.49
hsa-miR-199a-3p	1.32
hsa-miR-199a-5p	1.02
hsa-miR-199b-3p	1.34
hsa-miR-199b-5p	1.41
hsa-miR-19a-3p	0.61
hsa-miR-19a-5p	0.71
hsa-miR-19b-1-5p	1.29
hsa-miR-19b-3p	0.59
hsa-miR-200b-5p	4.24
hsa-miR-200c-5p	1.67
hsa-miR-202-5p	8.47
hsa-miR-203a-5p	3.29
hsa-miR-203b-3p	1.73
hsa-miR-204-5p	0.68
hsa-miR-2054	2.54
hsa-miR-205-5p	1.41
hsa-miR-206	5.65
hsa-miR-208b-3p	1.69
hsa-miR-20a-3p	0.23
hsa-miR-20a-5p	0.61
hsa-miR-20b-5p	0.76
hsa-miR-210-3p	41.89
hsa-miR-2110	1.84
hsa-miR-2115-3p	4.62
hsa-miR-2116-3p	1.29
hsa-miR-212-3p	2.82
hsa-miR-21-3p	1.02
hsa-miR-214-3p	1.59
hsa-miR-214-5p	0.63
hsa-miR-215-3p	3.53
hsa-miR-21-5p	0.86
hsa-miR-216a-3p	1.36
hsa-miR-216a-5p	0.95
hsa-miR-217	1.04
hsa-miR-218-5p	0.81
hsa-miR-219a-1-3p	2.45
hsa-miR-219a-5p	1.41
hsa-miR-219b-5p	0.99
hsa-miR-221-3p	0.79
hsa-miR-221-5p	1.03
hsa-miR-222-3p	0.87
hsa-miR-222-5p	0.68
hsa-miR-223-3p	2.97
hsa-miR-22-3p	0.78
hsa-miR-224-5p	1.08
hsa-miR-22-5p	1.36
hsa-miR-2277-3p	1.41
hsa-miR-2355-3p	0.49
hsa-miR-2355-5p	0.56
hsa-miR-23a-3p	0.8
hsa-miR-23b-3p	1.07
hsa-miR-23b-5p	2.82
hsa-miR-23c	1.41
hsa-miR-24-1-5p	2.59
hsa-miR-24-2-5p	1.41
hsa-miR-24-3p	0.95
hsa-miR-2467-5p	0.02
hsa-miR-25-3p	1.19
hsa-miR-25-5p	1.32
hsa-miR-2682-3p	0.99
hsa-miR-26a-1-3p	0.63
hsa-miR-26a-2-3p	1.31
hsa-miR-26a-5p	1.2
hsa-miR-26b-5p	1.33
hsa-miR-27a-3p	0.7
hsa-miR-27a-5p	0.53
hsa-miR-27b-3p	1.18
hsa-miR-27b-5p	0.82
hsa-miR-28-3p	1.3
hsa-miR-28-5p	0.81
hsa-miR-296-3p	1.92
hsa-miR-299-3p	1.6
hsa-miR-299-5p	0.95
hsa-miR-29a-3p	0.74
hsa-miR-29a-5p	0.75
hsa-miR-29b-1-5p	1.05
hsa-miR-29b-2-5p	0.64
hsa-miR-29b-3p	0.42
hsa-miR-29c-3p	0.79
hsa-miR-29c-5p	0.87
hsa-miR-301a-3p	0.81
hsa-miR-301a-5p	0.43
hsa-miR-301b-5p	0.39
hsa-miR-302b-5p	0.16
hsa-miR-3064-3p	2.22
hsa-miR-30a-3p	0.92
hsa-miR-30a-5p	0.95
hsa-miR-30b-5p	1.32
hsa-miR-30c-1-3p	0.64
hsa-miR-30c-2-3p	0.91
hsa-miR-30c-5p	0.81
hsa-miR-30d-3p	0.67
hsa-miR-30d-5p	1.48
hsa-miR-30e-3p	1.15
hsa-miR-30e-5p	0.88
hsa-miR-3115	1.24
hsa-miR-3117-3p	3.53
hsa-miR-3122	2.12
hsa-miR-3123	1.41
hsa-miR-3129-5p	0.26
hsa-miR-3131	3.17
hsa-miR-3132	1.11
hsa-miR-3136-3p	1.27
hsa-miR-3138	2.22
hsa-miR-31-3p	0.34
hsa-miR-3140-3p	2.62
hsa-miR-3140-5p	0.71
hsa-miR-3141	3.92
hsa-miR-3145-5p	0.85
hsa-miR-3146	1.49
hsa-miR-3152-3p	0.77
hsa-miR-3153	0.17
hsa-miR-31-5p	0.93
hsa-miR-3164	1.24
hsa-miR-3168	2.62
hsa-miR-3171	0.24
hsa-miR-3173-5p	0.35
hsa-miR-3174	4.24
hsa-miR-3176	0.39
hsa-miR-3179	1.35
hsa-miR-3182	0.71
hsa-miR-3187-3p	4.59
hsa-miR-3190-5p	19.77
hsa-miR-3200-3p	0.94
hsa-miR-3201	3.11
hsa-miR-3202	1.88
hsa-miR-320a	1.19
hsa-miR-320b	1.01
hsa-miR-320c	0.91
hsa-miR-320d	1.41
hsa-miR-323a-3p	1.02
hsa-miR-323a-5p	4.71
hsa-miR-323b-3p	1.16
hsa-miR-32-3p	0.94
hsa-miR-324-3p	1.12
hsa-miR-324-5p	0.81
hsa-miR-325	0.53
hsa-miR-32-5p	0.61
hsa-miR-326	0.78
hsa-miR-329-3p	0.85
hsa-miR-329-5p	2.44
hsa-miR-330-3p	0.82
hsa-miR-330-5p	0.42
hsa-miR-331-3p	0.79
hsa-miR-331-5p	0.53
hsa-miR-335-3p	0.55
hsa-miR-335-5p	0.84
hsa-miR-337-3p	0.63
hsa-miR-337-5p	0.52
hsa-miR-338-3p	0.93
hsa-miR-339-3p	0.93
hsa-miR-339-5p	1.3
hsa-miR-33a-5p	3
hsa-miR-340-3p	1.51
hsa-miR-340-5p	0.78
hsa-miR-342-3p	1.25
hsa-miR-342-5p	2.22
hsa-miR-345-5p	1.26
hsa-miR-34a-3p	0.81
hsa-miR-34a-5p	1.02
hsa-miR-34b-5p	0.77
hsa-miR-3605-3p	1.88
hsa-miR-3605-5p	1.31
hsa-miR-3606-5p	2.72
hsa-miR-3613-3p	0.77
hsa-miR-3613-5p	0.75
hsa-miR-361-3p	1.6
hsa-miR-3614-3p	1.84
hsa-miR-3615	1.79
hsa-miR-361-5p	1.16
hsa-miR-3618	1.41
hsa-miR-3621	3.06
hsa-miR-362-3p	1.88
hsa-miR-362-5p	0.8
hsa-miR-363-3p	0.71
hsa-miR-3651	3.23
hsa-miR-3653-5p	4.24
hsa-miR-3658	0.88
hsa-miR-365a-3p	1.08
hsa-miR-365b-3p	0.92
hsa-miR-365b-5p	0.94
hsa-miR-3662	0.99
hsa-miR-3666	0.71
hsa-miR-3670	5.29
hsa-miR-3679-3p	4.78
hsa-miR-3679-5p	1.59
hsa-miR-3680-5p	0.71
hsa-miR-3689a-5p	1.51
hsa-miR-3690	0.94
hsa-miR-3691-5p	0.85
hsa-miR-3692-5p	1.43
hsa-miR-369-3p	0.93
hsa-miR-369-5p	0.91
hsa-miR-370-3p	1.99
hsa-miR-370-5p	0.3
hsa-miR-371b-3p	0.11
hsa-miR-372-5p	1.54
hsa-miR-374a-3p	0.74
hsa-miR-374a-5p	0.7
hsa-miR-374b-3p	0.83
hsa-miR-374b-5p	0.74
hsa-miR-374c-5p	7.22
hsa-miR-376a-3p	0.82
hsa-miR-376a-5p	0.47
hsa-miR-376b-3p	1.08
hsa-miR-376c-3p	0.87
hsa-miR-376c-5p	1.08
hsa-miR-377-3p	2.99
hsa-miR-378a-3p	0.84
hsa-miR-378a-5p	0.88
hsa-miR-378c	1.88
hsa-miR-378i	0.81
hsa-miR-379-3p	0.53
hsa-miR-379-5p	1.12
hsa-miR-380-3p	1.08
hsa-miR-380-5p	0.51
hsa-miR-381-3p	0.79
hsa-miR-381-5p	0.63
hsa-miR-382-3p	0.84
hsa-miR-382-5p	1
hsa-miR-384	1.82
hsa-miR-3907	2.42
hsa-miR-3910	2.35
hsa-miR-3912-5p	0.99
hsa-miR-3915	1.1
hsa-miR-3916	2.54
hsa-miR-3923	1.98
hsa-miR-3928-3p	3.11
hsa-miR-3934-3p	18.35
hsa-miR-3942-3p	1.03
hsa-miR-3943	4.24
hsa-miR-3974	3.11
hsa-miR-409-3p	1.26
hsa-miR-409-5p	1.1
hsa-miR-410-5p	0.63
hsa-miR-411-3p	0.39
hsa-miR-411-5p	1.01
hsa-miR-412-3p	0.4
hsa-miR-412-5p	1.09
hsa-miR-421	0.86
hsa-miR-423-3p	1.45
hsa-miR-423-5p	1.33
hsa-miR-424-3p	3.22
hsa-miR-424-5p	2.07
hsa-miR-425-3p	1.2
hsa-miR-4254	1.82
hsa-miR-425-5p	0.97
hsa-miR-4256	2.36
hsa-miR-4269	1.21
hsa-miR-4271	0.18
hsa-miR-4272	0.64
hsa-miR-4285	3.11
hsa-miR-4286	1.52
hsa-miR-429	1.41
hsa-miR-4290	3.53
hsa-miR-4301	5.65
hsa-miR-4302	2.35
hsa-miR-4303	4.49
hsa-miR-4304	1.61
hsa-miR-4307	1.61
hsa-miR-4312	0.71
hsa-miR-431-5p	0.79
hsa-miR-4322	4.71
hsa-miR-4324	1.53
hsa-miR-432-5p	1.1
hsa-miR-4326	1.49
hsa-miR-4328	1.76
hsa-miR-4329	1.01
hsa-miR-433-3p	1.06
hsa-miR-433-5p	2.05
hsa-miR-4417	5.18
hsa-miR-4423-3p	1.18
hsa-miR-4423-5p	0.66
hsa-miR-4424	0.43
hsa-miR-4433a-3p	4.84
hsa-miR-4433a-5p	1.28
hsa-miR-4445-3p	1.88
hsa-miR-4445-5p	0.85
hsa-miR-4448	1.41
hsa-miR-4450	3.28
hsa-miR-4452	1.88
hsa-miR-4454	0.92
hsa-miR-4455	0.11
hsa-miR-4456	0.24
hsa-miR-4458	0.94
hsa-miR-4459	2.82
hsa-miR-4461	0.43
hsa-miR-4462	0.3
hsa-miR-4468	3.53
hsa-miR-4472	0.39
hsa-miR-4477a	5.08
hsa-miR-4483	0.07
hsa-miR-4484	0.28
hsa-miR-4493	0.5
hsa-miR-4496	2.29
hsa-miR-449a	2.82
hsa-miR-449b-3p	1.57
hsa-miR-449c-5p	0.24
hsa-miR-4500	2.44
hsa-miR-4501	0.71
hsa-miR-4502	1.21
hsa-miR-4503	1.75
hsa-miR-450a-2-3p	1.01
hsa-miR-450a-5p	1.41
hsa-miR-450b-5p	1.78
hsa-miR-4510	1.41
hsa-miR-4511	0.65
hsa-miR-4517	0.98
hsa-miR-4521	0.33
hsa-miR-4524a-5p	1.16
hsa-miR-4524b-3p	1.18
hsa-miR-452-5p	0.96
hsa-miR-4528	2.24
hsa-miR-4532	6.12
hsa-miR-454-3p	0.96
hsa-miR-454-5p	1
hsa-miR-455-3p	0.65
hsa-miR-455-5p	0.76
hsa-miR-4634	0.52
hsa-miR-4642	3.29
hsa-miR-4645-3p	0.47
hsa-miR-4648	1.13
hsa-miR-4650-5p	0.92
hsa-miR-4652-3p	0.5
hsa-miR-4653-3p	2.04
hsa-miR-4658	2.22
hsa-miR-4659a-5p	4.59
hsa-miR-4660	3.88
hsa-miR-4661-5p	0.88
hsa-miR-4662a-3p	0.81
hsa-miR-4662a-5p	2.12
hsa-miR-4666b	0.88
hsa-miR-4668-3p	0.71
hsa-miR-4668-5p	0.5
hsa-miR-4677-3p	1.04
hsa-miR-4677-5p	0.54
hsa-miR-4679	0.73
hsa-miR-4680-3p	6.35
hsa-miR-4681	1.15
hsa-miR-4682	3.43
hsa-miR-4686	0.39
hsa-miR-4687-5p	4.24
hsa-miR-4700-3p	3.34
hsa-miR-4700-5p	2.09
hsa-miR-4705	1.41
hsa-miR-4710	9.88
hsa-miR-4720-3p	1.91
hsa-miR-4721	0.62
hsa-miR-4723-5p	0.26
hsa-miR-4724-5p	1.26
hsa-miR-4725-3p	3.38
hsa-miR-4729	0.65
hsa-miR-4732-5p	1.74
hsa-miR-4735-5p	2.22
hsa-miR-4754	2.22
hsa-miR-4759	0.81
hsa-miR-4760-5p	0.28
hsa-miR-4762-3p	1.41
hsa-miR-4762-5p	1.41
hsa-miR-4764-3p	2.82
hsa-miR-4766-3p	0.88
hsa-miR-4766-5p	3.11
hsa-miR-4771	2.19
hsa-miR-4772-3p	1.73
hsa-miR-4772-5p	2.52
hsa-miR-4775	1.69
hsa-miR-4778-3p	0.56
hsa-miR-4778-5p	0.47
hsa-miR-4782-5p	4.24
hsa-miR-4784	1.67
hsa-miR-4786-3p	1.99
hsa-miR-4786-5p	0.59
hsa-miR-4795-3p	1.88
hsa-miR-4800-5p	2.26
hsa-miR-4801	1.41
hsa-miR-4804-3p	1.41
hsa-miR-483-3p	0.5
hsa-miR-484	1.26
hsa-miR-485-3p	1.28
hsa-miR-485-5p	2.12
hsa-miR-486-5p	14.12
hsa-miR-487a-3p	0.94
hsa-miR-487a-5p	3.23
hsa-miR-487b-3p	1.1
hsa-miR-490-3p	1.27
hsa-miR-491-3p	0.94
hsa-miR-491-5p	1.34
hsa-miR-493-3p	0.97
hsa-miR-493-5p	1.24
hsa-miR-494-3p	0.87
hsa-miR-494-5p	1.78
hsa-miR-495-3p	0.63
hsa-miR-495-5p	1.21
hsa-miR-496	1.36
hsa-miR-497-3p	0.28
hsa-miR-497-5p	0.76
hsa-miR-5002-5p	1.41
hsa-miR-5003-3p	1.76
hsa-miR-5004-3p	8.47
hsa-miR-5006-3p	2.92
hsa-miR-5006-5p	1.76
hsa-miR-5007-3p	2.68
hsa-miR-500a-3p	0.99
hsa-miR-500a-5p	1.26
hsa-miR-500b-5p	0.94
hsa-miR-5010-3p	6.12
hsa-miR-5011-5p	0.22
hsa-miR-501-3p	1.04
hsa-miR-501-5p	1.84
hsa-miR-502-3p	1.57
hsa-miR-502-5p	0.71
hsa-miR-503-3p	4
hsa-miR-503-5p	3.11
hsa-miR-505-3p	0.82
hsa-miR-505-5p	2.54
hsa-miR-5095	4.75
hsa-miR-5096	0.61
hsa-miR-5100	0.86
hsa-miR-510-3p	2.54
hsa-miR-512-3p	3.23
hsa-miR-5186	2.65
hsa-miR-5188	1.26
hsa-miR-5189-3p	2.44
hsa-miR-518a-3p	0.77
hsa-miR-518d-3p	2.41
hsa-miR-5195-3p	0.34
hsa-miR-5196-5p	1.01
hsa-miR-5197-3p	2.04
hsa-miR-520d-3p	0.9
hsa-miR-523-3p	0.53
hsa-miR-532-3p	1.03
hsa-miR-532-5p	1.08
hsa-miR-539-3p	0.62
hsa-miR-539-5p	1.27
hsa-miR-542-3p	1.33
hsa-miR-543	0.72
hsa-miR-544a	2.12
hsa-miR-545-5p	1.18
hsa-miR-548ac	2.02
hsa-miR-548am-3p	0.26
hsa-miR-548ao-3p	0.45
hsa-miR-548ao-5p	0.53
hsa-miR-548ap-3p	0.84
hsa-miR-548ap-5p	0.25
hsa-miR-548aq-5p	2.12
hsa-miR-548ar-5p	0.35
hsa-miR-548at-5p	0.14
hsa-miR-548au-5p	1.13
hsa-miR-548av-5p	0.71
hsa-miR-548az-5p	0.47
hsa-miR-548bb-5p	2.22
hsa-miR-548d-5p	0.53
hsa-miR-548e-3p	0.53
hsa-miR-548e-5p	2.22
hsa-miR-548g-3p	1.31
hsa-miR-548h-3p	0.51
hsa-miR-548h-5p	1.54
hsa-miR-548i	1.41
hsa-miR-548l	0.42
hsa-miR-548n	1.41
hsa-miR-548q	3.53
hsa-miR-548t-5p	1.13
hsa-miR-551a	1.28
hsa-miR-552-5p	0.85
hsa-miR-553	2.26
hsa-miR-556-3p	0.92
hsa-miR-5585-5p	1.1
hsa-miR-5586-3p	3.53
hsa-miR-5586-5p	1.74
hsa-miR-5590-5p	4.47
hsa-miR-5591-5p	0.08
hsa-miR-561-3p	0.26
hsa-miR-561-5p	1.13
hsa-miR-562	2.49
hsa-miR-567	1.3
hsa-miR-5680	2.47
hsa-miR-5681a	2.37
hsa-miR-5688	1.01
hsa-miR-5692a	3.77
hsa-miR-5694	3.01
hsa-miR-5696	1.18
hsa-miR-5698	1.41
hsa-miR-5699-3p	1.21
hsa-miR-5699-5p	0.99
hsa-miR-5700	1.13
hsa-miR-5701	2.65
hsa-miR-570-3p	1.1
hsa-miR-573	2.35
hsa-miR-5739	2.47
hsa-miR-574-3p	1.52
hsa-miR-574-5p	1.65
hsa-miR-576-3p	0.86
hsa-miR-576-5p	0.98
hsa-miR-578	0.77
hsa-miR-579-3p	1.61
hsa-miR-580-3p	1.54
hsa-miR-582-3p	1.12
hsa-miR-582-5p	0.71
hsa-miR-584-3p	0.24
hsa-miR-584-5p	0.78
hsa-miR-586	0.56
hsa-miR-589-3p	0.85
hsa-miR-589-5p	1.16
hsa-miR-590-3p	0.63
hsa-miR-590-5p	0.92
hsa-miR-597-3p	1.82
hsa-miR-598-3p	0.81
hsa-miR-599	0.04
hsa-miR-601	1.57
hsa-miR-605-3p	2.12
hsa-miR-606	2.05
hsa-miR-6068	5.65
hsa-miR-607	1.41
hsa-miR-6071	1.35
hsa-miR-6073	3.06
hsa-miR-6078	4.94
hsa-miR-6081	1.76
hsa-miR-6083	0.22
hsa-miR-6126	1.39
hsa-miR-6130	3.53
hsa-miR-6131	5.08
hsa-miR-617	2.27
hsa-miR-619-3p	0.99
hsa-miR-624-3p	2.82
hsa-miR-625-3p	0.9
hsa-miR-625-5p	0.87
hsa-miR-626	1.18
hsa-miR-627-5p	1.41
hsa-miR-628-3p	1.94
hsa-miR-628-5p	0.88
hsa-miR-629-3p	1.01
hsa-miR-629-5p	0.68
hsa-miR-636	1.13
hsa-miR-639	4.71
hsa-miR-640	11.3
hsa-miR-641	1.25
hsa-miR-647	1.18
hsa-miR-649	4.8
hsa-miR-6501-5p	0.99
hsa-miR-6502-5p	7.34
hsa-miR-6504-3p	1.41
hsa-miR-6506-5p	1.88
hsa-miR-6510-3p	3.18
hsa-miR-6514-3p	4.24
hsa-miR-6514-5p	2.98
hsa-miR-651-5p	1.88
hsa-miR-652-3p	1.02
hsa-miR-653-3p	2.82
hsa-miR-653-5p	0.94
hsa-miR-654-3p	0.99
hsa-miR-655-3p	0.65
hsa-miR-656-3p	0.53
hsa-miR-660-3p	4.94
hsa-miR-660-5p	0.87
hsa-miR-664a-3p	2.35
hsa-miR-664a-5p	1.88
hsa-miR-664b-5p	2.23
hsa-miR-665	2.31
hsa-miR-670-3p	0.47
hsa-miR-670-5p	1.41
hsa-miR-671-3p	1.88
hsa-miR-6715b-3p	0.56
hsa-miR-671-5p	1.03
hsa-miR-6716-3p	2.59
hsa-miR-6719-3p	1.41
hsa-miR-6720-3p	2.54
hsa-miR-6727-5p	0.22
hsa-miR-6739-3p	1.41
hsa-miR-6739-5p	1.41
hsa-miR-6744-3p	2.01
hsa-miR-6751-5p	2.27
hsa-miR-6754-5p	2.12
hsa-miR-6755-5p	1.06
hsa-miR-6760-3p	1.83
hsa-miR-6761-5p	0.45
hsa-miR-6762-3p	1.94
hsa-miR-676-3p	2.59
hsa-miR-676-5p	1.41
hsa-miR-6767-3p	4.71
hsa-miR-6769b-3p	1.54
hsa-miR-6780b-5p	3.06
hsa-miR-6781-5p	1.94
hsa-miR-6785-5p	0.08
hsa-miR-6789-5p	8.82
hsa-miR-6790-5p	1.92
hsa-miR-6792-5p	7.77
hsa-miR-6797-5p	1.41
hsa-miR-6805-3p	3.77
hsa-miR-6806-3p	2.17
hsa-miR-6808-3p	1.31
hsa-miR-6809-3p	0.85
hsa-miR-6809-5p	1.01
hsa-miR-6813-5p	1.79
hsa-miR-6817-3p	2.02
hsa-miR-6817-5p	1.6
hsa-miR-6820-3p	2.92
hsa-miR-6822-5p	4.84
hsa-miR-6826-5p	1.63
hsa-miR-6827-5p	2.69
hsa-miR-6828-3p	8.67
hsa-miR-6832-3p	2.22
hsa-miR-6832-5p	1.57
hsa-miR-6833-3p	0.81
hsa-miR-6834-3p	0.71
hsa-miR-6835-3p	3.11
hsa-miR-6835-5p	1.41
hsa-miR-6838-3p	0.87
hsa-miR-6839-3p	1.41
hsa-miR-6840-5p	1.41
hsa-miR-6844	2.12
hsa-miR-6847-3p	3.53
hsa-miR-6847-5p	1.34
hsa-miR-6850-3p	3.88
hsa-miR-6857-3p	1.29
hsa-miR-6863	1.21
hsa-miR-6864-5p	0.65
hsa-miR-6865-3p	0.12
hsa-miR-6865-5p	1.3
hsa-miR-6869-5p	1.41
hsa-miR-6872-3p	1.26
hsa-miR-6874-5p	3.43
hsa-miR-6875-3p	1.49
hsa-miR-6876-5p	2.35
hsa-miR-6881-3p	0.85
hsa-miR-6885-5p	0.77
hsa-miR-6889-3p	5.76
hsa-miR-708-5p	2.35
hsa-miR-7108-3p	3.95
hsa-miR-7-1-3p	0.72
hsa-miR-7156-3p	1.7
hsa-miR-7162-3p	2.82
hsa-miR-744-5p	1.19
hsa-miR-758-3p	1.19
hsa-miR-758-5p	0.26
hsa-miR-7-5p	0.55
hsa-miR-760	1.28
hsa-miR-761	1.41
hsa-miR-7641	0.71
hsa-miR-765	0.9
hsa-miR-766-3p	0.24
hsa-miR-766-5p	3.77
hsa-miR-767-3p	3.53
hsa-miR-769-3p	1.84
hsa-miR-769-5p	1.02
hsa-miR-7705	1.04
hsa-miR-7706	0.34
hsa-miR-7849-3p	1.52
hsa-miR-7850-5p	2.82
hsa-miR-7974	0.45
hsa-miR-7976	1.41
hsa-miR-7977	0.98
hsa-miR-802	2.38
hsa-miR-8052	2.26
hsa-miR-8056	1.53
hsa-miR-8059	1.16
hsa-miR-8065	3.11
hsa-miR-8066	2.43
hsa-miR-8070	3.88
hsa-miR-8082	2.59
hsa-miR-8087	1.88
hsa-miR-8088	5.93
hsa-miR-873-5p	1.58
hsa-miR-874-3p	1.61
hsa-miR-874-5p	1.79
hsa-miR-877-5p	0.71
hsa-miR-887-3p	1.74
hsa-miR-889-3p	0.87
hsa-miR-891a-5p	2.38
hsa-miR-892c-3p	2.46
hsa-miR-920	1.83
hsa-miR-922	0.09
hsa-miR-92a-1-5p	0.59
hsa-miR-92a-3p	0.9
hsa-miR-92b-3p	1.02
hsa-miR-92b-5p	1.13
hsa-miR-93-3p	0.98
hsa-miR-935	1.16
hsa-miR-93-5p	1.01
hsa-miR-937-3p	0.71
hsa-miR-941	1.18
hsa-miR-942-3p	2.67
hsa-miR-942-5p	0.68
hsa-miR-944	4.59
hsa-miR-98-3p	1.09
hsa-miR-98-5p	0.94
hsa-miR-99a-3p	0.94
hsa-miR-99a-5p	1.07
hsa-miR-99b-3p	1.39
hsa-miR-99b-5p	1.33
hsa_piR_000552	0.84
hsa_piR_000753	4.24
hsa_piR_000765	1.6
hsa_piR_000794	2.05
hsa_piR_000805	1.67
hsa_piR_001042	1.69
hsa_piR_001101	1.84
hsa_piR_001152	1.09
hsa_piR_001159	1.18
hsa_piR_001170	1.34
hsa_piR_001184	1.41
hsa_piR_001298	1.13
hsa_piR_001312	1.76
hsa_piR_002485	1.41
hsa_piR_004153	1.03
hsa_piR_004253	1.41
hsa_piR_004307	1.38
hsa_piR_004308	0.67
hsa_piR_004309	1.73
hsa_piR_004721	1.59
hsa_piR_004987	0.83
hsa_piR_008112	0.93
hsa_piR_008113	0.92
hsa_piR_008114	0.94
hsa_piR_009051	0.33
hsa_piR_009294	0.71
hsa_piR_010431	1.41
hsa_piR_010894	1.51
hsa_piR_011734	0.28
hsa_piR_012681	1.54
hsa_piR_013624	1.41
hsa_piR_014620	1.14
hsa_piR_015026	0.89
hsa_piR_015249	1.41
hsa_piR_015699	4.24
hsa_piR_016658	3.93
hsa_piR_016659	3.76
hsa_piR_016677	1.76
hsa_piR_016735	0.8
hsa_piR_016742	1.71
hsa_piR_016745	0.85
hsa_piR_016926	1.09
hsa_piR_016945	2.15
hsa_piR_016946	1.32
hsa_piR_016984	0.27
hsa_piR_017033	2.54
hsa_piR_017716	1.33
hsa_piR_017723	1.06
hsa_piR_017724	1.01
hsa_piR_017791	0.25
hsa_piR_018292	0.65
hsa_piR_018570	1.37
hsa_piR_018573	4.24
hsa_piR_019675	1.26
hsa_piR_019676	0.71
hsa_piR_019752	0.31
hsa_piR_019914	1.73
hsa_piR_019951	1.58
hsa_piR_020009	1.19
hsa_piR_020326	1.58
hsa_piR_020364	1.41
hsa_piR_020365	0.51
hsa_piR_020381	1.13
hsa_piR_020439	1.1
hsa_piR_020450	9.88
hsa_piR_020485	1.08
hsa_piR_020490	0.47
hsa_piR_020497	1.59
hsa_piR_020500	0.16
hsa_piR_020541	3.73
hsa_piR_020548	2.82
hsa_piR_020828	0.94
hsa_piR_020829	1.4
hsa_piR_021462	0.52
hsa_piR_022290	0.39
hsa_piR_022921	1.73

## Sheet: miRNA Table
Position	miRNA ID	miScript miRNA qPCR Assay Catalog #
m1	hsa-let-7a-2-3p	MS00037205
m2	hsa-let-7a-3p	MS00008274
m3	hsa-let-7a-5p	MS00031220
m4	hsa-let-7b-3p	MS00008281
m5	hsa-let-7b-5p	MS00003122
m6	hsa-let-7c-3p	MS00045815
m7	hsa-let-7c-5p	MS00003129
m8	hsa-let-7d-3p	MS00008302
m9	hsa-let-7d-5p	MS00003136
m10	hsa-let-7e-3p	MS00008316
m11	hsa-let-7e-5p	MS00031227
m12	hsa-let-7f-1-3p	MS00008323
m13	hsa-let-7f-5p	MS00006489
m14	hsa-let-7g-5p	MS00008337
m15	hsa-let-7i-3p	MS00008351
m16	hsa-let-7i-5p	MS00003157
m17	hsa-miR-100-3p	MS00008365
m18	hsa-miR-100-5p	MS00031234
m19	hsa-miR-101-3p	MS00008372
m20	hsa-miR-103a-3p	MS00031241
m21	hsa-miR-103b	MS00016520
m22	hsa-miR-105-3p	MS00008386
m23	hsa-miR-105-5p	MS00031248
m24	hsa-miR-106a-3p	MS00008393
m25	hsa-miR-106a-5p	MS00029274
m26	hsa-miR-106b-3p	MS00008400
m27	hsa-miR-106b-5p	MS00003402
m28	hsa-miR-107	MS00031255
m29	hsa-miR-10a-3p	MS00008407
m30	hsa-miR-10a-5p	MS00031262
m31	hsa-miR-10b-3p	MS00008421
m32	hsa-miR-10b-5p	MS00031269
m33	hsa-miR-1178-3p	MS00014077
m34	hsa-miR-1179	MS00014084
m35	hsa-miR-1180-3p	MS00031276
m36	hsa-miR-1182	MS00014098
m37	hsa-miR-1185-1-3p	MS00042406
m38	hsa-miR-1185-2-3p	MS00042399
m39	hsa-miR-1185-5p	MS00014119
m40	hsa-miR-1197	MS00014126
m41	hsa-miR-1224-5p	MS00008442
m42	hsa-miR-122-5p	MS00003416
m43	hsa-miR-1226-3p	MS00008463
m44	hsa-miR-1236-3p	MS00008526
m45	hsa-miR-1237-3p	MS00008533
m46	hsa-miR-1237-5p	MS00044562
m47	hsa-miR-1243	MS00014203
m48	hsa-miR-1244	MS00031304
m49	hsa-miR-1245b-3p	MS00042371
m50	hsa-miR-124-5p	MS00008547
m51	hsa-miR-1246	MS00043491
m52	hsa-miR-1252-5p	MS00031318
m53	hsa-miR-1253	MS00014273
m54	hsa-miR-1254	MS00042350
m55	hsa-miR-1255a	MS00014287
m56	hsa-miR-1255b-5p	MS00014294
m57	hsa-miR-1257	MS00014308
m58	hsa-miR-125a-3p	MS00008554
m59	hsa-miR-125a-5p	MS00003423
m60	hsa-miR-125b-1-3p	MS00008561
m61	hsa-miR-125b-2-3p	MS00008568
m62	hsa-miR-125b-5p	MS00006629
m63	hsa-miR-1260a	MS00014329
m64	hsa-miR-1260b	MS00020279
m65	hsa-miR-1262	MS00014343
m66	hsa-miR-126-3p	MS00003430
m67	hsa-miR-126-5p	MS00006636
m68	hsa-miR-1266-5p	MS00014371
m69	hsa-miR-1267	MS00014378
m70	hsa-miR-1268a	MS00020286
m71	hsa-miR-1268b	MS00042336
m72	hsa-miR-1270	MS00014392
m73	hsa-miR-1271-5p	MS00014399
m74	hsa-miR-1272	MS00031332
m75	hsa-miR-1273a	MS00031339
m76	hsa-miR-1273c
m77	hsa-miR-127-3p	MS00003437
m78	hsa-miR-1275	MS00037786
m79	hsa-miR-127-5p	MS00008575
m80	hsa-miR-1277-3p	MS00031346
m81	hsa-miR-1277-5p
m82	hsa-miR-1279	MS00014448
m83	hsa-miR-1282	MS00014462
m84	hsa-miR-128-3p	MS00008582
m85	hsa-miR-1285-3p	MS00031367
m86	hsa-miR-1287-3p
m87	hsa-miR-1287-5p	MS00014497
m88	hsa-miR-1292-5p	MS00044954
m89	hsa-miR-1293	MS00014539
m90	hsa-miR-1296-5p	MS00014560
m91	hsa-miR-1297	MS00031374
m92	hsa-miR-1301-3p	MS00031381
m93	hsa-miR-1303	MS00031388
m94	hsa-miR-1304-3p	MS00042280
m95	hsa-miR-1304-5p	MS00031395
m96	hsa-miR-1306-3p	MS00014630
m97	hsa-miR-1306-5p	MS00042273
m98	hsa-miR-1307-3p	MS00016394
m99	hsa-miR-1307-5p	MS00044611
m100	hsa-miR-130a-3p	MS00003444
m101	hsa-miR-130b-3p	MS00003451
m102	hsa-miR-130b-5p	MS00008610
m103	hsa-miR-132-3p	MS00003458
m104	hsa-miR-1324	MS00014665
m105	hsa-miR-132-5p	MS00031409
m106	hsa-miR-134-5p	MS00031437
m107	hsa-miR-136-3p	MS00008645
m108	hsa-miR-136-5p	MS00003479
m109	hsa-miR-137	MS00003486
m110	hsa-miR-138-5p	MS00006657
m111	hsa-miR-139-5p	MS00003493
m112	hsa-miR-140-3p	MS00008673
m113	hsa-miR-140-5p	MS00003500
m114	hsa-miR-143-3p	MS00003514
m115	hsa-miR-144-3p	MS00020328
m116	hsa-miR-145-5p	MS00003528
m117	hsa-miR-1468-3p	MS00046081
m118	hsa-miR-146a-5p	MS00003535
m119	hsa-miR-146b-5p	MS00003542
m120	hsa-miR-148a-3p	MS00003556
m121	hsa-miR-148b-3p	MS00031458
m122	hsa-miR-148b-5p	MS00008743
m123	hsa-miR-149-5p	MS00003570
m124	hsa-miR-151a-3p	MS00007665
m125	hsa-miR-151b/151a-5p	MS00037513
m126	hsa-miR-152-3p	MS00003591
m127	hsa-miR-152-5p	MS00045864
m128	hsa-miR-1537-3p	MS00016471
m129	hsa-miR-1539	MS00031472
m130	hsa-miR-154-3p	MS00031479
m131	hsa-miR-154-5p	MS00003598
m132	hsa-miR-155-5p	MS00031486
m133	hsa-miR-15a-5p	MS00003178
m134	hsa-miR-15b-3p	MS00008799
m135	hsa-miR-15b-5p	MS00008792
m136	hsa-miR-16-2-3p	MS00008813
m137	hsa-miR-16-5p	MS00031493
m138	hsa-miR-17-3p	MS00006524
m139	hsa-miR-17-5p	MS00029274
m140	hsa-miR-181a-2-3p	MS00008834
m141	hsa-miR-181a-3p	MS00006692
m142	hsa-miR-181a-5p	MS00008827
m143	hsa-miR-181b-2-3p
m144	hsa-miR-181b-3p	MS00042252
m145	hsa-miR-181b-5p	MS00006699
m146	hsa-miR-181c-3p	MS00008848
m147	hsa-miR-181c-5p	MS00008841
m148	hsa-miR-181d-5p	MS00031500
m149	hsa-miR-182-3p	MS00008862
m150	hsa-miR-182-5p	MS00008855
m151	hsa-miR-185-5p	MS00003647
m152	hsa-miR-186-3p	MS00008883
m153	hsa-miR-186-5p	MS00003654
m154	hsa-miR-188-5p	MS00003668
m155	hsa-miR-18a-3p	MS00006538
m156	hsa-miR-18a-5p	MS00031514
m157	hsa-miR-1908-5p	MS00016527
m158	hsa-miR-1909-3p	MS00042245
m159	hsa-miR-190a-3p	MS00045878
m160	hsa-miR-190b	MS00008918
m161	hsa-miR-1910-5p	MS00016464
m162	hsa-miR-191-3p	MS00031528
m163	hsa-miR-1915-5p	MS00042238
m164	hsa-miR-191-5p	MS00003682
m165	hsa-miR-192-5p	MS00003689
m166	hsa-miR-193a-3p	MS00031542
m167	hsa-miR-193a-5p	MS00008932
m168	hsa-miR-193b-3p	MS00031549
m169	hsa-miR-193b-5p	MS00008939
m170	hsa-miR-194-5p	MS00006727
m171	hsa-miR-195-3p	MS00008953
m172	hsa-miR-195-5p	MS00003703
m173	hsa-miR-196a-3p	MS00008960
m174	hsa-miR-196a-5p	MS00031563
m175	hsa-miR-196b-5p	MS00031570
m176	hsa-miR-197-3p	MS00008967
m177	hsa-miR-199a-3p	MS00007602
m178	hsa-miR-199a-5p	MS00006741
m179	hsa-miR-199b-3p	MS00007602
m180	hsa-miR-199b-5p	MS00003731
m181	hsa-miR-19a-3p	MS00003192
m182	hsa-miR-19a-5p	MS00008988
m183	hsa-miR-19b-1-5p	MS00008995
m184	hsa-miR-19b-3p	MS00031584
m185	hsa-miR-200b-5p	MS00009023
m186	hsa-miR-200c-5p	MS00009030
m187	hsa-miR-202-5p	MS00009044
m188	hsa-miR-203a-5p
m189	hsa-miR-203b-3p	MS00042224
m190	hsa-miR-204-5p	MS00003773
m191	hsa-miR-2054
m192	hsa-miR-205-5p	MS00003780
m193	hsa-miR-206	MS00003787
m194	hsa-miR-208b-3p	MS00009058
m195	hsa-miR-20a-3p	MS00009065
m196	hsa-miR-20a-5p	MS00003199
m197	hsa-miR-20b-5p	MS00003206
m198	hsa-miR-210-3p	MS00003801
m199	hsa-miR-2110	MS00016772
m200	hsa-miR-2115-3p	MS00017241
m201	hsa-miR-2116-3p	MS00017255
m202	hsa-miR-212-3p	MS00003815
m203	hsa-miR-21-3p	MS00009086
m204	hsa-miR-214-3p	MS00031605
m205	hsa-miR-214-5p	MS00009093
m206	hsa-miR-215-3p	MS00045843
m207	hsa-miR-21-5p	MS00009079
m208	hsa-miR-216a-3p	MS00045143
m209	hsa-miR-216a-5p	MS00009100
m210	hsa-miR-217	MS00003843
m211	hsa-miR-218-5p	MS00006769
m212	hsa-miR-219a-1-3p	MS00009128
m213	hsa-miR-219a-5p	MS00006776
m214	hsa-miR-219b-5p	MS00045031
m215	hsa-miR-221-3p	MS00003857
m216	hsa-miR-221-5p	MS00009170
m217	hsa-miR-222-3p	MS00007609
m218	hsa-miR-222-5p	MS00009177
m219	hsa-miR-223-3p	MS00003871
m220	hsa-miR-22-3p	MS00003220
m221	hsa-miR-224-5p	MS00003878
m222	hsa-miR-22-5p	MS00009142
m223	hsa-miR-2277-3p	MS00042196
m224	hsa-miR-2355-3p	MS00022890
m225	hsa-miR-2355-5p	MS00020370
m226	hsa-miR-23a-3p	MS00031633
m227	hsa-miR-23b-3p	MS00031647
m228	hsa-miR-23b-5p	MS00031654
m229	hsa-miR-23c	MS00022897
m230	hsa-miR-24-1-5p	MS00007588
m231	hsa-miR-24-2-5p	MS00009205
m232	hsa-miR-24-3p	MS00006552
m233	hsa-miR-2467-5p	MS00042175
m234	hsa-miR-25-3p	MS00003227
m235	hsa-miR-25-5p	MS00009212
m236	hsa-miR-2682-3p	MS00042154
m237	hsa-miR-26a-1-3p	MS00009219
m238	hsa-miR-26a-2-3p	MS00031661
m239	hsa-miR-26a-5p	MS00029239
m240	hsa-miR-26b-5p	MS00003234
m241	hsa-miR-27a-3p	MS00003241
m242	hsa-miR-27a-5p	MS00009240
m243	hsa-miR-27b-3p	MS00031668
m244	hsa-miR-27b-5p	MS00009247
m245	hsa-miR-28-3p	MS00009254
m246	hsa-miR-28-5p	MS00003255
m247	hsa-miR-296-3p	MS00009261
m248	hsa-miR-299-3p	MS00031682
m249	hsa-miR-299-5p	MS00006790
m250	hsa-miR-29a-3p	MS00003262
m251	hsa-miR-29a-5p	MS00009282
m252	hsa-miR-29b-1-5p	MS00009289
m253	hsa-miR-29b-2-5p	MS00009296
m254	hsa-miR-29b-3p	MS00006566
m255	hsa-miR-29c-3p	MS00003269
m256	hsa-miR-29c-5p	MS00009303
m257	hsa-miR-301a-3p	MS00009317
m258	hsa-miR-301a-5p	MS00042126
m259	hsa-miR-301b-5p
m260	hsa-miR-302b-5p	MS00007644
m261	hsa-miR-3064-3p	MS00042119
m262	hsa-miR-30a-3p	MS00009352
m263	hsa-miR-30a-5p	MS00007350
m264	hsa-miR-30b-5p	MS00003276
m265	hsa-miR-30c-1-3p	MS00009373
m266	hsa-miR-30c-2-3p	MS00009380
m267	hsa-miR-30c-5p	MS00009366
m268	hsa-miR-30d-3p	MS00009394
m269	hsa-miR-30d-5p	MS00009387
m270	hsa-miR-30e-3p	MS00009408
m271	hsa-miR-30e-5p	MS00009401
m272	hsa-miR-3115	MS00020412
m273	hsa-miR-3117-3p	MS00020426
m274	hsa-miR-3122	MS00020461
m275	hsa-miR-3123	MS00042077
m276	hsa-miR-3129-5p	MS00020517
m277	hsa-miR-3131	MS00020538
m278	hsa-miR-3132	MS00020545
m279	hsa-miR-3136-3p	MS00042049
m280	hsa-miR-3138	MS00020587
m281	hsa-miR-31-3p	MS00009415
m282	hsa-miR-3140-3p	MS00020601
m283	hsa-miR-3140-5p	MS00042042
m284	hsa-miR-3141	MS00020608
m285	hsa-miR-3145-5p	MS00042035
m286	hsa-miR-3146	MS00020650
m287	hsa-miR-3152-3p	MS00020692
m288	hsa-miR-3153	MS00020699
m289	hsa-miR-31-5p	MS00003290
m290	hsa-miR-3164	MS00020776
m291	hsa-miR-3168	MS00020804
m292	hsa-miR-3171	MS00020825
m293	hsa-miR-3173-5p	MS00041979
m294	hsa-miR-3174	MS00020846
m295	hsa-miR-3176	MS00020860
m296	hsa-miR-3179	MS00020881
m297	hsa-miR-3182	MS00020909
m298	hsa-miR-3187-3p	MS00041937
m299	hsa-miR-3190-5p	MS00042469
m300	hsa-miR-3200-3p	MS00021070
m301	hsa-miR-3201	MS00021077
m302	hsa-miR-3202	MS00021084
m303	hsa-miR-320a	MS00014707
m304	hsa-miR-320b	MS00031703
m305	hsa-miR-320c	MS00041867
m306	hsa-miR-320d	MS00031710
m307	hsa-miR-323a-3p	MS00037219
m308	hsa-miR-323a-5p	MS00031717
m309	hsa-miR-323b-3p	MS00031724
m310	hsa-miR-32-3p	MS00021063
m311	hsa-miR-324-3p	MS00007672
m312	hsa-miR-324-5p	MS00006825
m313	hsa-miR-325	MS00003941
m314	hsa-miR-32-5p	MS00003297
m315	hsa-miR-326	MS00003948
m316	hsa-miR-329-3p	MS00006832
m317	hsa-miR-329-5p	MS00045920
m318	hsa-miR-330-3p	MS00031738
m319	hsa-miR-330-5p	MS00009450
m320	hsa-miR-331-3p	MS00003969
m321	hsa-miR-331-5p	MS00031745
m322	hsa-miR-335-3p	MS00009464
m323	hsa-miR-335-5p	MS00003976
m324	hsa-miR-337-3p	MS00007651
m325	hsa-miR-337-5p	MS00031752
m326	hsa-miR-338-3p	MS00003990
m327	hsa-miR-339-3p	MS00009485
m328	hsa-miR-339-5p	MS00003997
m329	hsa-miR-33a-5p	MS00003304
m330	hsa-miR-340-3p	MS00004004
m331	hsa-miR-340-5p	MS00031759
m332	hsa-miR-342-3p	MS00004011
m333	hsa-miR-342-5p	MS00009520
m334	hsa-miR-345-5p	MS00031766
m335	hsa-miR-34a-3p	MS00009534
m336	hsa-miR-34a-5p	MS00003318
m337	hsa-miR-34b-5p	MS00031780
m338	hsa-miR-3605-3p	MS00022932
m339	hsa-miR-3605-5p	MS00022939
m340	hsa-miR-3606-5p	MS00022946
m341	hsa-miR-3613-3p	MS00031787
m342	hsa-miR-3613-5p
m343	hsa-miR-361-3p	MS00009555
m344	hsa-miR-3614-3p	MS00022995
m345	hsa-miR-3615	MS00041811
m346	hsa-miR-361-5p	MS00004032
m347	hsa-miR-3618	MS00023037
m348	hsa-miR-3621	MS00041783
m349	hsa-miR-362-3p	MS00009562
m350	hsa-miR-362-5p	MS00009569
m351	hsa-miR-363-3p	MS00009576
m352	hsa-miR-3651	MS00023121
m353	hsa-miR-3653-5p
m354	hsa-miR-3658	MS00023163
m355	hsa-miR-365a-3p	MS00031801
m356	hsa-miR-365b-3p	MS00031801
m357	hsa-miR-365b-5p	MS00041755
m358	hsa-miR-3662	MS00023191
m359	hsa-miR-3666	MS00023219
m360	hsa-miR-3670	MS00023254
m361	hsa-miR-3679-3p	MS00023331
m362	hsa-miR-3679-5p	MS00023338
m363	hsa-miR-3680-5p	MS00023352
m364	hsa-miR-3689a-5p	MS00023429
m365	hsa-miR-3690	MS00023450
m366	hsa-miR-3691-5p	MS00023457
m367	hsa-miR-3692-5p	MS00041664
m368	hsa-miR-369-3p	MS00006853
m369	hsa-miR-369-5p	MS00006860
m370	hsa-miR-370-3p	MS00004053
m371	hsa-miR-370-5p	MS00045885
m372	hsa-miR-371b-3p	MS00041657
m373	hsa-miR-372-5p	MS00045892
m374	hsa-miR-374a-3p	MS00009611
m375	hsa-miR-374a-5p	MS00009604
m376	hsa-miR-374b-3p	MS00009625
m377	hsa-miR-374b-5p	MS00009618
m378	hsa-miR-374c-5p	MS00023492
m379	hsa-miR-376a-3p	MS00007392
m380	hsa-miR-376a-5p	MS00009632
m381	hsa-miR-376b-3p	MS00007399
m382	hsa-miR-376c-3p	MS00004046
m383	hsa-miR-376c-5p	MS00045150
m384	hsa-miR-377-3p	MS00004095
m385	hsa-miR-378a-3p	MS00006909
m386	hsa-miR-378a-5p	MS00009646
m387	hsa-miR-378c	MS00021119
m388	hsa-miR-378i	MS00037667
m389	hsa-miR-379-3p	MS00009660
m390	hsa-miR-379-5p	MS00009653
m391	hsa-miR-380-3p	MS00006881
m392	hsa-miR-380-5p	MS00006888
m393	hsa-miR-381-3p	MS00004116
m394	hsa-miR-381-5p	MS00045157
m395	hsa-miR-382-3p	MS00041622
m396	hsa-miR-382-5p	MS00031836
m397	hsa-miR-384	MS00009667
m398	hsa-miR-3907	MS00023499
m399	hsa-miR-3910	MS00023520
m400	hsa-miR-3912-5p	MS00046270
m401	hsa-miR-3915	MS00023555
m402	hsa-miR-3916	MS00023562
m403	hsa-miR-3923	MS00023611
m404	hsa-miR-3928-3p	MS00041594
m405	hsa-miR-3934-3p	MS00045255
m406	hsa-miR-3942-3p	MS00045024
m407	hsa-miR-3943	MS00023716
m408	hsa-miR-3974	MS00041538
m409	hsa-miR-409-3p	MS00006895
m410	hsa-miR-409-5p	MS00006902
m411	hsa-miR-410-5p	MS00045934
m412	hsa-miR-411-3p	MS00009674
m413	hsa-miR-411-5p	MS00004151
m414	hsa-miR-412-3p	MS00004158
m415	hsa-miR-412-5p	MS00045927
m416	hsa-miR-421	MS00004165
m417	hsa-miR-423-3p	MS00004179
m418	hsa-miR-423-5p	MS00009681
m419	hsa-miR-424-3p	MS00009688
m420	hsa-miR-424-5p	MS00004186
m421	hsa-miR-425-3p	MS00006916
m422	hsa-miR-4254	MS00021147
m423	hsa-miR-425-5p	MS00009695
m424	hsa-miR-4256	MS00041503
m425	hsa-miR-4269	MS00044982
m426	hsa-miR-4271	MS00021266
m427	hsa-miR-4272	MS00021273
m428	hsa-miR-4285	MS00021364
m429	hsa-miR-4286	MS00021371
m430	hsa-miR-429	MS00004193
m431	hsa-miR-4290	MS00021399
m432	hsa-miR-4301	MS00021476
m433	hsa-miR-4302	MS00021483
m434	hsa-miR-4303	MS00021490
m435	hsa-miR-4304	MS00021497
m436	hsa-miR-4307	MS00021518
m437	hsa-miR-4312	MS00021553
m438	hsa-miR-431-5p	MS00004200
m439	hsa-miR-4322	MS00044576
m440	hsa-miR-4324	MS00021637
m441	hsa-miR-432-5p	MS00031850
m442	hsa-miR-4326	MS00021651
m443	hsa-miR-4328	MS00021665
m444	hsa-miR-4329	MS00041461
m445	hsa-miR-433-3p	MS00004214
m446	hsa-miR-433-5p	MS00045913
m447	hsa-miR-4417
m448	hsa-miR-4423-3p	MS00041419
m449	hsa-miR-4423-5p	MS00041412
m450	hsa-miR-4424	MS00041405
m451	hsa-miR-4433a-3p	MS00041356
m452	hsa-miR-4433a-5p	MS00041349
m453	hsa-miR-4445-3p	MS00041258
m454	hsa-miR-4445-5p	MS00041251
m455	hsa-miR-4448	MS00041223
m456	hsa-miR-4450	MS00041209
m457	hsa-miR-4452	MS00041195
m458	hsa-miR-4454	MS00037597
m459	hsa-miR-4455	MS00041181
m460	hsa-miR-4456	MS00041174
m461	hsa-miR-4458	MS00041160
m462	hsa-miR-4459	MS00041153
m463	hsa-miR-4461	MS00041139
m464	hsa-miR-4462	MS00044989
m465	hsa-miR-4468	MS00041111
m466	hsa-miR-4472	MS00044583
m467	hsa-miR-4477a	MS00041055
m468	hsa-miR-4483	MS00040999
m469	hsa-miR-4484
m470	hsa-miR-4493	MS00040971
m471	hsa-miR-4496	MS00040950
m472	hsa-miR-449a	MS00004228
m473	hsa-miR-449b-3p	MS00031864
m474	hsa-miR-449c-5p	MS00017304
m475	hsa-miR-4500	MS00040936
m476	hsa-miR-4501	MS00040929
m477	hsa-miR-4502	MS00040922
m478	hsa-miR-4503	MS00040915
m479	hsa-miR-450a-2-3p	MS00044919
m480	hsa-miR-450a-5p	MS00006937
m481	hsa-miR-450b-5p	MS00033831
m482	hsa-miR-4510	MS00040873
m483	hsa-miR-4511	MS00040866
m484	hsa-miR-4517	MS00040838
m485	hsa-miR-4521	MS00040796
m486	hsa-miR-4524a-5p	MS00045010
m487	hsa-miR-4524b-3p	MS00040775
m488	hsa-miR-452-5p	MS00031871
m489	hsa-miR-4528	MS00040740
m490	hsa-miR-4532	MS00040705
m491	hsa-miR-454-3p	MS00007861
m492	hsa-miR-454-5p	MS00006958
m493	hsa-miR-455-3p	MS00009744
m494	hsa-miR-455-5p	MS00031878
m495	hsa-miR-4634	MS00043771
m496	hsa-miR-4642	MS00040565
m497	hsa-miR-4645-3p	MS00040544
m498	hsa-miR-4648	MS00040509
m499	hsa-miR-4650-5p	MS00040481
m500	hsa-miR-4652-3p	MS00040474
m501	hsa-miR-4653-3p	MS00040460
m502	hsa-miR-4658	MS00040411
m503	hsa-miR-4659a-5p	MS00040397
m504	hsa-miR-4660	MS00040376
m505	hsa-miR-4661-5p	MS00040362
m506	hsa-miR-4662a-3p	MS00040355
m507	hsa-miR-4662a-5p	MS00040348
m508	hsa-miR-4666b	MS00040292
m509	hsa-miR-4668-3p	MS00040271
m510	hsa-miR-4668-5p	MS00040264
m511	hsa-miR-4677-3p	MS00040201
m512	hsa-miR-4677-5p	MS00040194
m513	hsa-miR-4679	MS00040180
m514	hsa-miR-4680-3p	MS00040173
m515	hsa-miR-4681	MS00040159
m516	hsa-miR-4682	MS00040152
m517	hsa-miR-4686	MS00040110
m518	hsa-miR-4687-5p	MS00037520
m519	hsa-miR-4700-3p	MS00039984
m520	hsa-miR-4700-5p	MS00039977
m521	hsa-miR-4705	MS00039928
m522	hsa-miR-4710	MS00039900
m523	hsa-miR-4720-3p	MS00039781
m524	hsa-miR-4721	MS00039767
m525	hsa-miR-4723-5p	MS00039739
m526	hsa-miR-4724-5p	MS00039725
m527	hsa-miR-4725-3p	MS00039718
m528	hsa-miR-4729	MS00039662
m529	hsa-miR-4732-5p	MS00037506
m530	hsa-miR-4735-5p	MS00039613
m531	hsa-miR-4754	MS00039431
m532	hsa-miR-4759	MS00039375
m533	hsa-miR-4760-5p	MS00039361
m534	hsa-miR-4762-3p	MS00039340
m535	hsa-miR-4762-5p	MS00039333
m536	hsa-miR-4764-3p	MS00039319
m537	hsa-miR-4766-3p	MS00039305
m538	hsa-miR-4766-5p	MS00039298
m539	hsa-miR-4771	MS00039256
m540	hsa-miR-4772-3p	MS00039249
m541	hsa-miR-4772-5p	MS00039242
m542	hsa-miR-4775	MS00039214
m543	hsa-miR-4778-3p	MS00039179
m544	hsa-miR-4778-5p	MS00039172
m545	hsa-miR-4782-5p	MS00039137
m546	hsa-miR-4784	MS00045080
m547	hsa-miR-4786-3p	MS00039116
m548	hsa-miR-4786-5p	MS00039109
m549	hsa-miR-4795-3p	MS00039039
m550	hsa-miR-4800-5p	MS00038962
m551	hsa-miR-4801	MS00038955
m552	hsa-miR-4804-3p	MS00038927
m553	hsa-miR-483-3p	MS00009751
m554	hsa-miR-484	MS00004277
m555	hsa-miR-485-3p	MS00031885
m556	hsa-miR-485-5p	MS00006972
m557	hsa-miR-486-5p	MS00004284
m558	hsa-miR-487a-3p	MS00004291
m559	hsa-miR-487a-5p	MS00045941
m560	hsa-miR-487b-3p	MS00004298
m561	hsa-miR-490-3p	MS00004319
m562	hsa-miR-491-3p	MS00009793
m563	hsa-miR-491-5p	MS00031899
m564	hsa-miR-493-3p	MS00006979
m565	hsa-miR-493-5p	MS00009800
m566	hsa-miR-494-3p	MS00033754
m567	hsa-miR-494-5p	MS00045962
m568	hsa-miR-495-3p	MS00004347
m569	hsa-miR-495-5p	MS00045171
m570	hsa-miR-496	MS00007707
m571	hsa-miR-497-3p	MS00031906
m572	hsa-miR-497-5p	MS00004361
m573	hsa-miR-5002-5p	MS00038857
m574	hsa-miR-5003-3p	MS00038850
m575	hsa-miR-5004-3p	MS00038836
m576	hsa-miR-5006-3p	MS00038822
m577	hsa-miR-5006-5p	MS00038815
m578	hsa-miR-5007-3p	MS00038808
m579	hsa-miR-500a-3p	MS00031920
m580	hsa-miR-500a-5p	MS00023751
m581	hsa-miR-500b-5p	MS00021693
m582	hsa-miR-5010-3p	MS00038766
m583	hsa-miR-5011-5p	MS00038745
m584	hsa-miR-501-3p	MS00009828
m585	hsa-miR-501-5p	MS00009835
m586	hsa-miR-502-3p	MS00031927
m587	hsa-miR-502-5p	MS00004396
m588	hsa-miR-503-3p	MS00043743
m589	hsa-miR-503-5p	MS00033838
m590	hsa-miR-505-3p	MS00004417
m591	hsa-miR-505-5p	MS00009849
m592	hsa-miR-5095	MS00037625
m593	hsa-miR-5096	MS00038675
m594	hsa-miR-5100	MS00038668
m595	hsa-miR-510-3p	MS00045983
m596	hsa-miR-512-3p	MS00007000
m597	hsa-miR-5186	MS00038647
m598	hsa-miR-5188	MS00038626
m599	hsa-miR-5189-3p	MS00046291
m600	hsa-miR-518a-3p	MS00007063
m601	hsa-miR-518d-3p	MS00009968
m602	hsa-miR-5195-3p	MS00045108
m603	hsa-miR-5196-5p	MS00038556
m604	hsa-miR-5197-3p	MS00044590
m605	hsa-miR-520d-3p	MS00004529
m606	hsa-miR-523-3p	MS00031962
m607	hsa-miR-532-3p	MS00010052
m608	hsa-miR-532-5p	MS00004571
m609	hsa-miR-539-3p	MS00038542
m610	hsa-miR-539-5p	MS00004578
m611	hsa-miR-542-3p	MS00010073
m612	hsa-miR-543	MS00010080
m613	hsa-miR-544a	MS00010087
m614	hsa-miR-545-5p	MS00010101
m615	hsa-miR-548ac	MS00038528
m616	hsa-miR-548am-3p	MS00029267
m617	hsa-miR-548ao-3p	MS00038472
m618	hsa-miR-548ao-5p	MS00038465
m619	hsa-miR-548ap-3p/548t-3p/548aa	MS00045101
m620	hsa-miR-548ap-5p/548j-5p	MS00042427
m621	hsa-miR-548aq-5p	MS00038458
m622	hsa-miR-548ar-5p	MS00038444
m623	hsa-miR-548at-5p	MS00038416
m624	hsa-miR-548au-5p/548c-5p/548o-5p/548am-5p	MS00045129
m625	hsa-miR-548av-5p/548k	MS00042434
m626	hsa-miR-548az-5p	MS00045535
m627	hsa-miR-548bb-5p
m628	hsa-miR-548d-5p	MS00010136
m629	hsa-miR-548e-3p	MS00014735
m630	hsa-miR-548e-5p	MS00046165
m631	hsa-miR-548g-3p	MS00014749
m632	hsa-miR-548h-3p	MS00042441
m633	hsa-miR-548h-5p	MS00014756
m634	hsa-miR-548i	MS00014763
m635	hsa-miR-548l	MS00014784
m636	hsa-miR-548n	MS00014798
m637	hsa-miR-548q	MS00017311
m638	hsa-miR-548t-5p	MS00021735
m639	hsa-miR-551a	MS00010150
m640	hsa-miR-552-5p
m641	hsa-miR-553	MS00010171
m642	hsa-miR-556-3p	MS00032004
m643	hsa-miR-5585-5p	MS00038262
m644	hsa-miR-5586-3p	MS00038255
m645	hsa-miR-5586-5p	MS00038248
m646	hsa-miR-5590-5p	MS00038192
m647	hsa-miR-5591-5p	MS00038178
m648	hsa-miR-561-3p	MS00010192
m649	hsa-miR-561-5p	MS00038171
m650	hsa-miR-562	MS00004704
m651	hsa-miR-567	MS00004739
m652	hsa-miR-5680	MS00038157
m653	hsa-miR-5681a	MS00038150
m654	hsa-miR-5688	MS00038101
m655	hsa-miR-5692a	MS00038073
m656	hsa-miR-5694	MS00038052
m657	hsa-miR-5696	MS00038038
m658	hsa-miR-5698	MS00038024
m659	hsa-miR-5699-3p	MS00038017
m660	hsa-miR-5699-5p	MS00046298
m661	hsa-miR-5700	MS00038010
m662	hsa-miR-5701	MS00038003
m663	hsa-miR-570-3p	MS00007791
m664	hsa-miR-573	MS00004781
m665	hsa-miR-5739	MS00045276
m666	hsa-miR-574-3p	MS00032025
m667	hsa-miR-574-5p	MS00043617
m668	hsa-miR-576-3p	MS00032032
m669	hsa-miR-576-5p	MS00007798
m670	hsa-miR-578	MS00004816
m671	hsa-miR-579-3p	MS00007805
m672	hsa-miR-580-3p	MS00010227
m673	hsa-miR-582-3p	MS00010234
m674	hsa-miR-582-5p	MS00004844
m675	hsa-miR-584-3p	MS00037947
m676	hsa-miR-584-5p	MS00037198
m677	hsa-miR-586	MS00010248
m678	hsa-miR-589-3p	MS00010262
m679	hsa-miR-589-5p	MS00010255
m680	hsa-miR-590-3p	MS00010269
m681	hsa-miR-590-5p	MS00004900
m682	hsa-miR-597-3p
m683	hsa-miR-598-3p	MS00010290
m684	hsa-miR-599	MS00010297
m685	hsa-miR-601	MS00004970
m686	hsa-miR-605-3p	MS00046025
m687	hsa-miR-606	MS00005005
m688	hsa-miR-6068	MS00045290
m689	hsa-miR-607	MS00005012
m690	hsa-miR-6071	MS00045311
m691	hsa-miR-6073	MS00045325
m692	hsa-miR-6078	MS00045360
m693	hsa-miR-6081
m694	hsa-miR-6083	MS00045381
m695	hsa-miR-6126	MS00045416
m696	hsa-miR-6130	MS00045451
m697	hsa-miR-6131	MS00045458
m698	hsa-miR-617	MS00005082
m699	hsa-miR-619-3p	MS00032039
m700	hsa-miR-624-3p	MS00008225
m701	hsa-miR-625-3p	MS00032046
m702	hsa-miR-625-5p	MS00033894
m703	hsa-miR-626	MS00010374
m704	hsa-miR-627-5p	MS00010381
m705	hsa-miR-628-3p	MS00005159
m706	hsa-miR-628-5p	MS00010388
m707	hsa-miR-629-3p	MS00005166
m708	hsa-miR-629-5p	MS00010395
m709	hsa-miR-636	MS00033901
m710	hsa-miR-639	MS00032060
m711	hsa-miR-640	MS00010437
m712	hsa-miR-641	MS00032067
m713	hsa-miR-647	MS00005292
m714	hsa-miR-649	MS00005306
m715	hsa-miR-6501-5p	MS00045549
m716	hsa-miR-6502-5p
m717	hsa-miR-6504-3p	MS00045591
m718	hsa-miR-6506-5p	MS00045612
m719	hsa-miR-6510-3p
m720	hsa-miR-6514-3p	MS00045696
m721	hsa-miR-6514-5p	MS00045689
m722	hsa-miR-651-5p	MS00005320
m723	hsa-miR-652-3p	MS00010451
m724	hsa-miR-653-3p	MS00046046
m725	hsa-miR-653-5p	MS00010458
m726	hsa-miR-654-3p	MS00032088
m727	hsa-miR-655-3p	MS00010472
m728	hsa-miR-656-3p	MS00005355
m729	hsa-miR-660-3p	MS00037891
m730	hsa-miR-660-5p	MS00005383
m731	hsa-miR-664a-3p	MS00014819
m732	hsa-miR-664a-5p	MS00014826
m733	hsa-miR-664b-5p	MS00037870
m734	hsa-miR-665	MS00037863
m735	hsa-miR-670-3p	MS00046095
m736	hsa-miR-670-5p	MS00017318
m737	hsa-miR-671-3p	MS00037639
m738	hsa-miR-6715b-3p
m739	hsa-miR-671-5p	MS00044933
m740	hsa-miR-6716-3p	MS00045738
m741	hsa-miR-6719-3p	MS00045759
m742	hsa-miR-6720-3p	MS00045766
m743	hsa-miR-6727-5p
m744	hsa-miR-6739-3p	MS00046438
m745	hsa-miR-6739-5p	MS00046431
m746	hsa-miR-6744-3p	MS00046501
m747	hsa-miR-6751-5p	MS00046550
m748	hsa-miR-6754-5p	MS00046585
m749	hsa-miR-6755-5p	MS00046592
m750	hsa-miR-6760-3p
m751	hsa-miR-6761-5p
m752	hsa-miR-6762-3p	MS00046662
m753	hsa-miR-676-3p	MS00023849
m754	hsa-miR-676-5p	MS00023842
m755	hsa-miR-6767-3p	MS00046711
m756	hsa-miR-6769b-3p	MS00047831
m757	hsa-miR-6780b-5p
m758	hsa-miR-6781-5p	MS00046886
m759	hsa-miR-6785-5p	MS00046914
m760	hsa-miR-6789-5p	MS00046970
m761	hsa-miR-6790-5p	MS00046977
m762	hsa-miR-6792-5p	MS00046998
m763	hsa-miR-6797-5p	MS00047054
m764	hsa-miR-6805-3p
m765	hsa-miR-6806-3p	MS00047159
m766	hsa-miR-6808-3p	MS00047187
m767	hsa-miR-6809-3p	MS00047201
m768	hsa-miR-6809-5p	MS00047194
m769	hsa-miR-6813-5p	MS00047236
m770	hsa-miR-6817-3p
m771	hsa-miR-6817-5p	MS00047278
m772	hsa-miR-6820-3p	MS00047313
m773	hsa-miR-6822-5p	MS00047334
m774	hsa-miR-6826-5p	MS00047390
m775	hsa-miR-6827-5p	MS00047404
m776	hsa-miR-6828-3p	MS00047425
m777	hsa-miR-6832-3p	MS00047481
m778	hsa-miR-6832-5p	MS00047474
m779	hsa-miR-6833-3p	MS00047495
m780	hsa-miR-6834-3p	MS00047509
m781	hsa-miR-6835-3p	MS00047523
m782	hsa-miR-6835-5p	MS00047516
m783	hsa-miR-6838-3p	MS00047572
m784	hsa-miR-6839-3p	MS00047586
m785	hsa-miR-6840-5p	MS00047593
m786	hsa-miR-6844	MS00047642
m787	hsa-miR-6847-3p	MS00047677
m788	hsa-miR-6847-5p	MS00047670
m789	hsa-miR-6850-3p	MS00047712
m790	hsa-miR-6857-3p	MS00047803
m791	hsa-miR-6863	MS00047866
m792	hsa-miR-6864-5p	MS00047873
m793	hsa-miR-6865-3p	MS00047894
m794	hsa-miR-6865-5p	MS00047887
m795	hsa-miR-6869-5p
m796	hsa-miR-6872-3p
m797	hsa-miR-6874-5p	MS00047992
m798	hsa-miR-6875-3p	MS00048013
m799	hsa-miR-6876-5p	MS00048020
m800	hsa-miR-6881-3p	MS00048076
m801	hsa-miR-6885-5p	MS00048125
m802	hsa-miR-6889-3p	MS00048181
m803	hsa-miR-708-5p	MS00010521
m804	hsa-miR-7108-3p	MS00048251
m805	hsa-miR-7-1-3p	MS00010535
m806	hsa-miR-7156-3p	MS00048398
m807	hsa-miR-7162-3p	MS00048475
m808	hsa-miR-744-5p	MS00010549
m809	hsa-miR-758-3p	MS00010563
m810	hsa-miR-758-5p	MS00045185
m811	hsa-miR-7-5p	MS00032116
m812	hsa-miR-760	MS00037331
m813	hsa-miR-761	MS00017339
m814	hsa-miR-7641
m815	hsa-miR-765	MS00021812
m816	hsa-miR-766-3p	MS00005439
m817	hsa-miR-766-5p	MS00037849
m818	hsa-miR-767-3p	MS00007175
m819	hsa-miR-769-3p	MS00037842
m820	hsa-miR-769-5p	MS00007210
m821	hsa-miR-7705	MS00048503
m822	hsa-miR-7706	MS00048510
m823	hsa-miR-7849-3p	MS00048601
m824	hsa-miR-7850-5p	MS00048608
m825	hsa-miR-7974	MS00048909
m826	hsa-miR-7976	MS00048923
m827	hsa-miR-7977	MS00048930
m828	hsa-miR-802	MS00010598
m829	hsa-miR-8052	MS00048643
m830	hsa-miR-8056
m831	hsa-miR-8059	MS00048685
m832	hsa-miR-8065
m833	hsa-miR-8066	MS00048727
m834	hsa-miR-8070	MS00048748
m835	hsa-miR-8082	MS00048832
m836	hsa-miR-8087	MS00048860
m837	hsa-miR-8088	MS00048867
m838	hsa-miR-873-5p	MS00010605
m839	hsa-miR-874-3p	MS00021819
m840	hsa-miR-874-5p	MS00046116
m841	hsa-miR-877-5p	MS00032123
m842	hsa-miR-887-3p	MS00016415
m843	hsa-miR-889-3p	MS00010710
m844	hsa-miR-891a-5p	MS00010724
m845	hsa-miR-892c-3p	MS00045808
m846	hsa-miR-920	MS00010759
m847	hsa-miR-922	MS00010773
m848	hsa-miR-92a-1-5p	MS00032130
m849	hsa-miR-92a-3p	MS00006594
m850	hsa-miR-92b-3p	MS00032144
m851	hsa-miR-92b-5p	MS00016408
m852	hsa-miR-93-3p	MS00010815
m853	hsa-miR-935	MS00010836
m854	hsa-miR-93-5p	MS00003346
m855	hsa-miR-937-3p	MS00010850
m856	hsa-miR-941	MS00010878
m857	hsa-miR-942-3p	MS00046151
m858	hsa-miR-942-5p	MS00010885
m859	hsa-miR-944	MS00010899
m860	hsa-miR-98-3p	MS00045136
m861	hsa-miR-98-5p	MS00003367
m862	hsa-miR-99a-3p	MS00010920
m863	hsa-miR-99a-5p	MS00032158
m864	hsa-miR-99b-3p	MS00032172
m865	hsa-miR-99b-5p	MS00032165
m867	hsa_piR_000552/gb/DQ570687/Homo
m868	hsa_piR_000753/gb/DQ570940/Homo
m869	hsa_piR_000765/gb/DQ570956/Homo
m870	hsa_piR_000794/gb/DQ570992/Homo
m871	hsa_piR_000805/gb/DQ571003/Homo
m872	hsa_piR_001042/gb/DQ571335/Homo
m873	hsa_piR_001101/gb/DQ571419/Homo
m874	hsa_piR_001152/gb/DQ571500/Homo
m875	hsa_piR_001159/gb/DQ571511/Homo
m876	hsa_piR_001170/gb/DQ571526/Homo
m877	hsa_piR_001184/gb/DQ571550/Homo
m878	hsa_piR_001298/gb/DQ571788/Homo
m879	hsa_piR_001312/gb/DQ571813/Homo
m880	hsa_piR_002485/gb/DQ573352/Homo
m881	hsa_piR_004153/gb/DQ575660/Homo
m882	hsa_piR_004253/gb/DQ575800/Homo
m883	hsa_piR_004307/gb/DQ575881/Homo
m884	hsa_piR_004308/gb/DQ575882/Homo
m885	hsa_piR_004309/gb/DQ575884/Homo
m886	hsa_piR_004721/gb/DQ576479/Homo
m887	hsa_piR_004987/gb/DQ576872/Homo
m888	hsa_piR_008112/gb/DQ581031/Homo
m889	hsa_piR_008113/gb/DQ581032/Homo
m890	hsa_piR_008114/gb/DQ581033/Homo
m891	hsa_piR_009051/gb/DQ582264/Homo
m892	hsa_piR_009294/gb/DQ582566/Homo
m893	hsa_piR_010431/gb/DQ584049/Homo
m894	hsa_piR_010894/gb/DQ584698/Homo
m895	hsa_piR_011734/gb/DQ585879/Homo
m896	hsa_piR_012681/gb/DQ587153/Homo
m897	hsa_piR_013624/gb/DQ588594/Homo
m898	hsa_piR_014620/gb/DQ590013/Homo
m899	hsa_piR_015026/gb/DQ590548/Homo
m900	hsa_piR_015249/gb/DQ590830/Homo
m901	hsa_piR_015699/gb/DQ591453/Homo
m902	hsa_piR_016658/gb/DQ592931/Homo
m903	hsa_piR_016659/gb/DQ592932/Homo
m904	hsa_piR_016677/gb/DQ592953/Homo
m905	hsa_piR_016735/gb/DQ593039/Homo
m906	hsa_piR_016742/gb/DQ593049/Homo
m907	hsa_piR_016745/gb/DQ593052/Homo
m908	hsa_piR_016926/gb/DQ593325/Homo
m909	hsa_piR_016945/gb/DQ593356/Homo
m910	hsa_piR_016946/gb/DQ593358/Homo
m911	hsa_piR_016984/gb/DQ593431/Homo
m912	hsa_piR_017033/gb/DQ593538/Homo
m913	hsa_piR_017716/gb/DQ594453/Homo
m914	hsa_piR_017723/gb/DQ594464/Homo
m915	hsa_piR_017724/gb/DQ594465/Homo
m916	hsa_piR_017791/gb/DQ594556/Homo
m917	hsa_piR_018292/gb/DQ595186/Homo
m918	hsa_piR_018570/gb/DQ595536/Homo
m919	hsa_piR_018573/gb/DQ595539/Homo
m920	hsa_piR_019675/gb/DQ596992/Homo
m921	hsa_piR_019676/gb/DQ596993/Homo
m922	hsa_piR_019752/gb/DQ597110/Homo
m923	hsa_piR_019914/gb/DQ597347/Homo
m924	hsa_piR_019951/gb/DQ597403/Homo
m925	hsa_piR_020009/gb/DQ597484/Homo
m926	hsa_piR_020326/gb/DQ597916/Homo
m927	hsa_piR_020364/gb/DQ597971/Homo
m928	hsa_piR_020365/gb/DQ597975/Homo
m929	hsa_piR_020381/gb/DQ597997/Homo
m930	hsa_piR_020439/gb/DQ598084/Homo
m931	hsa_piR_020450/gb/DQ598104/Homo
m932	hsa_piR_020485/gb/DQ598159/Homo
m933	hsa_piR_020490/gb/DQ598167/Homo
m934	hsa_piR_020497/gb/DQ598177/Homo
m935	hsa_piR_020500/gb/DQ598190/Homo
m936	hsa_piR_020541/gb/DQ598252/Homo
m937	hsa_piR_020548/gb/DQ598263/Homo
m938	hsa_piR_020828/gb/DQ598675/Homo
m939	hsa_piR_020829/gb/DQ598677/Homo
m940	hsa_piR_021462/gb/DQ599459/Homo
m941	hsa_piR_022290/gb/DQ600508/Homo
m942	hsa_piR_022921/gb/DQ601339/Homo

## Sheet: Sample Manager
Group Definition
Sample Name	Selected Group
A_S1-UMIs	Control Group
D_S4-UMIs	16h hypoxia
Normalization Method:
geNorm
miRNA Symbol	Control Group	Group 3
	A_S1-UMIs	hypoxia 16h
hsa-miR-151a-3p	4308	2955
hsa-miR-152-3p	458	363
hsa-miR-16-5p	38840	27370
hsa-miR-181a-3p	251	187
hsa-miR-195-5p	274	212
hsa-miR-217	1027	756
hsa-miR-224-5p	1472	1129
hsa-miR-23b-3p	648	489
hsa-miR-425-5p	1345	923
hsa-miR-432-5p	746	582
Arithmetic Mean	4936.9	3496.6
Avg. of Arithmetic Mean	4937	3497

## Sheet: Normalized Data by Sample
Position	miRNA ID	A_S1-UMIs	D_S4-UMIs
		Control Group	16h hypoxia
m1	hsa-let-7a-2-3p	0.00263323	0.000285992
m2	hsa-let-7a-3p	0.023294	0.0171595
m3	hsa-let-7a-5p	5.86745	5.42727
m4	hsa-let-7b-3p	0.0253195	0.0248813
m5	hsa-let-7b-5p	1.58966	1.65103
m6	hsa-let-7c-3p	0.00850736	0.00800778
m7	hsa-let-7c-5p	0.662764	0.709546
m8	hsa-let-7d-3p	0.0101278	0.00800778
m9	hsa-let-7d-5p	0.319431	0.294
m10	hsa-let-7e-3p	0.00364601	0.00428988
m11	hsa-let-7e-5p	0.819745	0.924898
m12	hsa-let-7f-1-3p	0.00627924	0.00457587
m13	hsa-let-7f-5p	4.09812	3.71018
m14	hsa-let-7g-5p	0.463651	0.390665
m15	hsa-let-7i-3p	0.0129636	0.0105817
m16	hsa-let-7i-5p	5.91971	4.93622
m17	hsa-miR-100-3p	0.0380806	0.0105817
m18	hsa-miR-100-5p	2.86799	2.04599
m19	hsa-miR-101-3p	0.0617797	0.070926
m20	hsa-miR-103a-3p	1.39399	1.58583
m21	hsa-miR-103b	0.0875043	0.0829377
m22	hsa-miR-105-3p	0.00182301	0.00200194
m23	hsa-miR-105-5p	0.00465879	0.0117257
m24	hsa-miR-106a-3p	0.00263323	0.00114397
m25	hsa-miR-106a-5p	0.0101278	0.00343191
m26	hsa-miR-106b-3p	0.0573234	0.0706401
m27	hsa-miR-106b-5p	0.0162045	0.00943774
m28	hsa-miR-107	0.123559	0.137562
m29	hsa-miR-10a-3p	0.0239016	0.0291712
m30	hsa-miR-10a-5p	0.668841	0.885432
m31	hsa-miR-10b-3p	0.0303834	0.0414689
m32	hsa-miR-10b-5p	0.967814	1.38763
m33	hsa-miR-1178-3p	0.00141789	0.0037179
m34	hsa-miR-1179	0.00162045	0.00171595
m35	hsa-miR-1180-3p	0.0123559	0.0125837
m36	hsa-miR-1182	0.00445624	0.00428988
m37	hsa-miR-1185-1-3p	0.00445624	0.00600583
m38	hsa-miR-1185-2-3p	0.00202556	0.00228794
m39	hsa-miR-1185-5p	0.00243068	0.00285992
m40	hsa-miR-1197	0.00141789	0.00200194
m41	hsa-miR-1224-5p	0.00101278	0.000857976
m42	hsa-miR-122-5p	0.0133687	0.00657782
m43	hsa-miR-1226-3p	0.00425368	0.00314591
m44	hsa-miR-1236-3p	0.00202556	0.00486187
m45	hsa-miR-1237-3p	0.00121534	0.00343191
m46	hsa-miR-1237-5p	0.000810225	0.0037179
m47	hsa-miR-1243	0.00182301	0.000571984
m48	hsa-miR-1244	0.00162045	0.00400389
m49	hsa-miR-1245b-3p	0.00688691	0.00772179
m50	hsa-miR-124-5p	0.00101278	0.00114397
m51	hsa-miR-1246	0.00384857	0.0168735
m52	hsa-miR-1252-5p	0.00708947	0.00343191
m53	hsa-miR-1253	0.00243068	0.00343191
m54	hsa-miR-1254	0.00141789	0.0037179
m55	hsa-miR-1255a	0.00465879	0.00314591
m56	hsa-miR-1255b-5p	0.00141789	0.00142996
m57	hsa-miR-1257	0.0220786	0.0151576
m58	hsa-miR-125a-3p	0.00810225	0.0120117
m59	hsa-miR-125a-5p	1.1013	1.45341
m60	hsa-miR-125b-1-3p	0.0445624	0.0217354
m61	hsa-miR-125b-2-3p	0.021471	0.0217354
m62	hsa-miR-125b-5p	2.58907	2.54991
m63	hsa-miR-1260a	0.00202556	0.00686381
m64	hsa-miR-1260b	0.00891248	0.0137276
m65	hsa-miR-1262	0.0129636	0.0240233
m66	hsa-miR-126-3p	48.3354	57.4501
m67	hsa-miR-126-5p	10.0122	10.3112
m68	hsa-miR-1266-5p	0.00141789	0.00400389
m69	hsa-miR-1267	0.00182301	0.00657782
m70	hsa-miR-1268a	0.0032409	0.00343191
m71	hsa-miR-1268b	0.0117483	0.0125837
m72	hsa-miR-1270	0.000810225	0.00171595
m73	hsa-miR-1271-5p	0.00931759	0.0122977
m74	hsa-miR-1272	0.00303834	0.00571984
m75	hsa-miR-1273a	0.00202556	0.00285992
m76	hsa-miR-1273c	0.00121534	0.00400389
m77	hsa-miR-127-3p	0.119711	0.15129
m78	hsa-miR-1275	0.00668436	0.0071498
m79	hsa-miR-127-5p	0.00384857	0.00657782
m80	hsa-miR-1277-3p	0.00182301	0.00257393
m81	hsa-miR-1277-5p	0.00587413	0.00486187
m82	hsa-miR-1279	0.0743381	0.161872
m83	hsa-miR-1282	0.00141789	0.00486187
m84	hsa-miR-128-3p	0.249347	0.245095
m85	hsa-miR-1285-3p	0.00202556	0.000857976
m86	hsa-miR-1287-3p	0.00222812	0.00285992
m87	hsa-miR-1287-5p	0.00263323	0.00571984
m88	hsa-miR-1292-5p	0.0403087	0.0529085
m89	hsa-miR-1293	0.00263323	0.00285992
m90	hsa-miR-1296-5p	0.00587413	0.00486187
m91	hsa-miR-1297	0.00162045	0.00285992
m92	hsa-miR-1301-3p	0.00465879	0.00657782
m93	hsa-miR-1303	0.00283579	0.00571984
m94	hsa-miR-1304-3p	0.00344346	0.00457587
m95	hsa-miR-1304-5p	0.0176224	0.0122977
m96	hsa-miR-1306-3p	0.00486135	0.00228794
m97	hsa-miR-1306-5p	0.00931759	0.00228794
m98	hsa-miR-1307-3p	0.030586	0.0406109
m99	hsa-miR-1307-5p	0.023294	0.0203054
m100	hsa-miR-130a-3p	0.0658308	0.0592004
m101	hsa-miR-130b-3p	0.0674512	0.0637762
m102	hsa-miR-130b-5p	0.0789969	0.0449008
m103	hsa-miR-132-3p	0.0265349	0.0308871
m104	hsa-miR-1324	0.00101278	0.00257393
m105	hsa-miR-132-5p	0.00222812	0.00200194
m106	hsa-miR-134-5p	0.10067	0.143854
m107	hsa-miR-136-3p	0.0143815	0.0134416
m108	hsa-miR-136-5p	0.00567158	0.00257393
m109	hsa-miR-137	0.102493	0.0800778
m110	hsa-miR-138-5p	0.0115457	0.0228794
m111	hsa-miR-139-5p	0.00384857	0.00686381
m112	hsa-miR-140-3p	0.0727177	0.0903735
m113	hsa-miR-140-5p	0.0245093	0.0197335
m114	hsa-miR-143-3p	0.00627924	0.0102957
m115	hsa-miR-144-3p	0.00182301	0.00428988
m116	hsa-miR-145-5p	0.00303834	0.00343191
m117	hsa-miR-1468-3p	0.00303834	0.00514786
m118	hsa-miR-146a-5p	0.193644	0.357776
m119	hsa-miR-146b-5p	0.0032409	0.0037179
m120	hsa-miR-148a-3p	0.0372704	0.0220214
m121	hsa-miR-148b-3p	0.283984	0.304582
m122	hsa-miR-148b-5p	0.00627924	0.00857976
m123	hsa-miR-149-5p	0.00344346	0.00314591
m124	hsa-miR-151a-3p	0.872612	0.845107
m125	hsa-miR-151b/151a-5p	0.0927708	0.0646342
m126	hsa-miR-152-3p	0.0927708	0.103815
m127	hsa-miR-152-5p	0.00202556	0.00114397
m128	hsa-miR-1537-3p	0.00141789	0.00142996
m129	hsa-miR-1539	0.00202556	0.00114397
m130	hsa-miR-154-3p	0.00668436	0.00343191
m131	hsa-miR-154-5p	0.0113432	0.0137276
m132	hsa-miR-155-5p	2.20401	1.96848
m133	hsa-miR-15a-5p	0.0674512	0.0557685
m134	hsa-miR-15b-3p	0.0905426	0.0855116
m135	hsa-miR-15b-5p	0.279933	0.272836
m136	hsa-miR-16-2-3p	0.021471	0.0200194
m137	hsa-miR-16-5p	7.86729	7.8276
m138	hsa-miR-17-3p	0.0121534	0.0105817
m139	hsa-miR-17-5p	0.22342	0.115827
m140	hsa-miR-181a-2-3p	0.052057	0.0763599
m141	hsa-miR-181a-3p	0.0508416	0.0534805
m142	hsa-miR-181a-5p	0.289048	0.384373
m143	hsa-miR-181b-2-3p	0.00607669	0.00457587
m144	hsa-miR-181b-3p	0.00283579	0.00228794
m145	hsa-miR-181b-5p	0.802933	0.578848
m146	hsa-miR-181c-3p	0.00384857	0.00743579
m147	hsa-miR-181c-5p	0.00202556	0.00200194
m148	hsa-miR-181d-5p	0.0133687	0.0185895
m149	hsa-miR-182-3p	0.00202556	0.00285992
m150	hsa-miR-182-5p	0.00162045	0.00228794
m151	hsa-miR-185-5p	0.116672	0.120117
m152	hsa-miR-186-3p	0.000810225	0.00114397
m153	hsa-miR-186-5p	0.240839	0.191043
m154	hsa-miR-188-5p	0.00405113	0.00228794
m155	hsa-miR-18a-3p	0.0172173	0.0117257
m156	hsa-miR-18a-5p	0.0909478	0.0546245
m157	hsa-miR-1908-5p	0.00526646	0.0071498
m158	hsa-miR-1909-3p	0.00303834	0.00514786
m159	hsa-miR-190a-3p	0.00202556	0.000571984
m160	hsa-miR-190b	0.00830481	0.00857976
m161	hsa-miR-1910-5p	0.000607669	0.00142996
m162	hsa-miR-191-3p	0.00931759	0.0131556
m163	hsa-miR-1915-5p	0.00101278	0.00228794
m164	hsa-miR-191-5p	0.549535	0.746153
m165	hsa-miR-192-5p	0.0172173	0.0254533
m166	hsa-miR-193a-3p	0.00162045	0.00142996
m167	hsa-miR-193a-5p	0.0113432	0.0122977
m168	hsa-miR-193b-3p	0.00283579	0.00142996
m169	hsa-miR-193b-5p	0.00182301	0.00257393
m170	hsa-miR-194-5p	0.00364601	0.00314591
m171	hsa-miR-195-3p	0.00546902	0.00800778
m172	hsa-miR-195-5p	0.0555004	0.0606303
m173	hsa-miR-196a-3p	0.00121534	0.00285992
m174	hsa-miR-196a-5p	0.0180275	0.0131556
m175	hsa-miR-196b-5p	0.324495	0.290854
m176	hsa-miR-197-3p	0.0226863	0.0337471
m177	hsa-miR-199a-3p	0.422127	0.557399
m178	hsa-miR-199a-5p	0.0407138	0.0414689
m179	hsa-miR-199b-3p	0.05388	0.07207
m180	hsa-miR-199b-5p	0.00121534	0.00171595
m181	hsa-miR-19a-3p	0.032409	0.0197335
m182	hsa-miR-19a-5p	0.00243068	0.00171595
m183	hsa-miR-19b-1-5p	0.00465879	0.00600583
m184	hsa-miR-19b-3p	0.173996	0.102385
m185	hsa-miR-200b-5p	0.00364601	0.0154436
m186	hsa-miR-200c-5p	0.00222812	0.0037179
m187	hsa-miR-202-5p	0.000405113	0.00343191
m188	hsa-miR-203a-5p	0.000607669	0.00200194
m189	hsa-miR-203b-3p	0.00182301	0.00314591
m190	hsa-miR-204-5p	0.00546902	0.0037179
m191	hsa-miR-2054	0.00101278	0.00257393
m192	hsa-miR-205-5p	0.00101278	0.00142996
m193	hsa-miR-206	0.000810225	0.00457587
m194	hsa-miR-208b-3p	0.00506391	0.00857976
m195	hsa-miR-20a-3p	0.00870992	0.00200194
m196	hsa-miR-20a-5p	0.66722	0.408111
m197	hsa-miR-20b-5p	0.00263323	0.00200194
m198	hsa-miR-210-3p	0.000607669	0.0254533
m199	hsa-miR-2110	0.00202556	0.0037179
m200	hsa-miR-2115-3p	0.00222812	0.0102957
m201	hsa-miR-2116-3p	0.00243068	0.00314591
m202	hsa-miR-212-3p	0.00162045	0.00457587
m203	hsa-miR-21-3p	0.0634001	0.0646342
m204	hsa-miR-214-3p	0.0143815	0.0228794
m205	hsa-miR-214-5p	0.00182301	0.00114397
m206	hsa-miR-215-3p	0.000810225	0.00285992
m207	hsa-miR-21-5p	14.6381	12.6506
m208	hsa-miR-216a-3p	0.0228889	0.0311731
m209	hsa-miR-216a-5p	0.123154	0.117543
m210	hsa-miR-217	0.208025	0.21621
m211	hsa-miR-218-5p	0.174198	0.14128
m212	hsa-miR-219a-1-3p	0.00384857	0.00943774
m213	hsa-miR-219a-5p	0.00567158	0.00800778
m214	hsa-miR-219b-5p	0.00202556	0.00200194
m215	hsa-miR-221-3p	5.63106	4.42573
m216	hsa-miR-221-5p	0.0423343	0.0437568
m217	hsa-miR-222-3p	1.0701	0.93548
m218	hsa-miR-222-5p	0.0143815	0.00972373
m219	hsa-miR-223-3p	0.00202556	0.00600583
m220	hsa-miR-22-3p	0.282161	0.220214
m221	hsa-miR-224-5p	0.298163	0.322885
m222	hsa-miR-22-5p	0.0311937	0.0423268
m223	hsa-miR-2277-3p	0.00708947	0.0100097
m224	hsa-miR-2355-3p	0.0064818	0.00314591
m225	hsa-miR-2355-5p	0.00202556	0.00114397
m226	hsa-miR-23a-3p	2.06607	1.65446
m227	hsa-miR-23b-3p	0.131256	0.13985
m228	hsa-miR-23b-5p	0.000810225	0.00228794
m229	hsa-miR-23c	0.00202556	0.00285992
m230	hsa-miR-24-1-5p	0.00121534	0.00314591
m231	hsa-miR-24-2-5p	0.00384857	0.00543385
m232	hsa-miR-24-3p	1.18151	1.12109
m233	hsa-miR-2467-5p	0.0121534	0.000285992
m234	hsa-miR-25-3p	0.881525	1.04788
m235	hsa-miR-25-5p	0.0097227	0.0128696
m236	hsa-miR-2682-3p	0.00749458	0.00743579
m237	hsa-miR-26a-1-3p	0.00364601	0.00228794
m238	hsa-miR-26a-2-3p	0.0194454	0.0254533
m239	hsa-miR-26a-5p	1.12743	1.34988
m240	hsa-miR-26b-5p	1.00792	1.34016
m241	hsa-miR-27a-3p	0.822986	0.57942
m242	hsa-miR-27a-5p	0.0745407	0.0397529
m243	hsa-miR-27b-3p	0.347181	0.408969
m244	hsa-miR-27b-5p	0.00384857	0.00314591
m245	hsa-miR-28-3p	0.126395	0.164445
m246	hsa-miR-28-5p	0.0137738	0.0111537
m247	hsa-miR-296-3p	0.00283579	0.00543385
m248	hsa-miR-299-3p	0.00911503	0.0145856
m249	hsa-miR-299-5p	0.0234965	0.0223074
m250	hsa-miR-29a-3p	1.41587	1.0453
m251	hsa-miR-29a-5p	0.0103304	0.00772179
m252	hsa-miR-29b-1-5p	0.0141789	0.0148716
m253	hsa-miR-29b-2-5p	0.00222812	0.00142996
m254	hsa-miR-29b-3p	0.496263	0.20763
m255	hsa-miR-29c-3p	0.0923657	0.073214
m256	hsa-miR-29c-5p	0.0137738	0.0120117
m257	hsa-miR-301a-3p	0.00425368	0.00343191
m258	hsa-miR-301a-5p	0.0147866	0.00629183
m259	hsa-miR-301b-5p	0.00222812	0.000857976
m260	hsa-miR-302b-5p	0.107962	0.0177315
m261	hsa-miR-3064-3p	0.00141789	0.00314591
m262	hsa-miR-30a-3p	0.218153	0.201052
m263	hsa-miR-30a-5p	1.63078	1.54693
m264	hsa-miR-30b-5p	0.0182301	0.0240233
m265	hsa-miR-30c-1-3p	0.00222812	0.00142996
m266	hsa-miR-30c-2-3p	0.0137738	0.0125837
m267	hsa-miR-30c-5p	0.313355	0.254819
m268	hsa-miR-30d-3p	0.00384857	0.00257393
m269	hsa-miR-30d-5p	0.207823	0.308013
m270	hsa-miR-30e-3p	0.0443598	0.0509066
m271	hsa-miR-30e-5p	0.248131	0.218498
m272	hsa-miR-3115	0.00162045	0.00200194
m273	hsa-miR-3117-3p	0.00121534	0.00428988
m274	hsa-miR-3122	0.0097227	0.0205914
m275	hsa-miR-3123	0.00303834	0.00428988
m276	hsa-miR-3129-5p	0.00222812	0.000571984
m277	hsa-miR-3131	0.0469931	0.149002
m278	hsa-miR-3132	0.00283579	0.00314591
m279	hsa-miR-3136-3p	0.00202556	0.00257393
m280	hsa-miR-3138	0.00141789	0.00314591
m281	hsa-miR-31-3p	0.017825	0.00600583
m282	hsa-miR-3140-3p	0.00141789	0.0037179
m283	hsa-miR-3140-5p	0.00243068	0.00171595
m284	hsa-miR-3141	0.00182301	0.0071498
m285	hsa-miR-3145-5p	0.00101278	0.000857976
m286	hsa-miR-3146	0.00344346	0.00514786
m287	hsa-miR-3152-3p	0.00222812	0.00171595
m288	hsa-miR-3153	0.0200531	0.00343191
m289	hsa-miR-31-5p	1.36705	1.27238
m290	hsa-miR-3164	0.00162045	0.00200194
m291	hsa-miR-3168	0.0960117	0.251673
m292	hsa-miR-3171	0.00243068	0.000571984
m293	hsa-miR-3173-5p	0.0032409	0.00114397
m294	hsa-miR-3174	0.000202556	0.000857976
m295	hsa-miR-3176	0.00222812	0.000857976
m296	hsa-miR-3179	0.00465879	0.00629183
m297	hsa-miR-3182	0.00121534	0.000857976
m298	hsa-miR-3187-3p	0.000810225	0.0037179
m299	hsa-miR-3190-5p	0.000202556	0.00400389
m300	hsa-miR-3200-3p	0.00607669	0.00571984
m301	hsa-miR-3201	0.00101278	0.00314591
m302	hsa-miR-3202	0.00182301	0.00343191
m303	hsa-miR-320a	0.235978	0.28113
m304	hsa-miR-320b	0.0170147	0.0171595
m305	hsa-miR-320c	0.00850736	0.00772179
m306	hsa-miR-320d	0.00162045	0.00228794
m307	hsa-miR-323a-3p	0.0682615	0.0694961
m308	hsa-miR-323a-5p	0.00121534	0.00571984
m309	hsa-miR-323b-3p	0.0157994	0.0183035
m310	hsa-miR-32-3p	0.00303834	0.00285992
m311	hsa-miR-324-3p	0.0174198	0.0194475
m312	hsa-miR-324-5p	0.0176224	0.0142996
m313	hsa-miR-325	0.00162045	0.000857976
m314	hsa-miR-32-5p	0.00607669	0.0037179
m315	hsa-miR-326	0.00587413	0.00457587
m316	hsa-miR-329-3p	0.0271425	0.0231654
m317	hsa-miR-329-5p	0.00222812	0.00543385
m318	hsa-miR-330-3p	0.00486135	0.00400389
m319	hsa-miR-330-5p	0.0149892	0.00629183
m320	hsa-miR-331-3p	0.0137738	0.0108677
m321	hsa-miR-331-5p	0.00162045	0.000857976
m322	hsa-miR-335-3p	0.141182	0.0777899
m323	hsa-miR-335-5p	0.144828	0.122119
m324	hsa-miR-337-3p	0.0153943	0.00972373
m325	hsa-miR-337-5p	0.0457777	0.0240233
m326	hsa-miR-338-3p	0.00708947	0.00657782
m327	hsa-miR-339-3p	0.0117483	0.0108677
m328	hsa-miR-339-5p	0.0623873	0.0809358
m329	hsa-miR-33a-5p	0.141789	0.425556
m330	hsa-miR-340-3p	0.00303834	0.00457587
m331	hsa-miR-340-5p	0.0390934	0.0303152
m332	hsa-miR-342-3p	0.157791	0.197049
m333	hsa-miR-342-5p	0.00141789	0.00314591
m334	hsa-miR-345-5p	0.0192428	0.0243093
m335	hsa-miR-34a-3p	0.00283579	0.00228794
m336	hsa-miR-34a-5p	0.540825	0.553109
m337	hsa-miR-34b-5p	0.00222812	0.00171595
m338	hsa-miR-3605-3p	0.00121534	0.00228794
m339	hsa-miR-3605-5p	0.00283579	0.0037179
m340	hsa-miR-3606-5p	0.00283579	0.00772179
m341	hsa-miR-3613-3p	0.0107355	0.00829377
m342	hsa-miR-3613-5p	0.0182301	0.0137276
m343	hsa-miR-361-3p	0.0281553	0.0451868
m344	hsa-miR-3614-3p	0.00810225	0.0148716
m345	hsa-miR-3615	0.00303834	0.00543385
m346	hsa-miR-361-5p	0.141992	0.164159
m347	hsa-miR-3618	0.00101278	0.00142996
m348	hsa-miR-3621	0.00121534	0.0037179
m349	hsa-miR-362-3p	0.00182301	0.00343191
m350	hsa-miR-362-5p	0.00931759	0.00743579
m351	hsa-miR-363-3p	0.00121534	0.000857976
m352	hsa-miR-3651	0.00283579	0.00915175
m353	hsa-miR-3653-5p	0.000405113	0.00171595
m354	hsa-miR-3658	0.00162045	0.00142996
m355	hsa-miR-365a-3p	0.0277502	0.0300292
m356	hsa-miR-365b-3p	0.0668436	0.0617743
m357	hsa-miR-365b-5p	0.00243068	0.00228794
m358	hsa-miR-3662	0.00202556	0.00200194
m359	hsa-miR-3666	0.000405113	0.000285992
m360	hsa-miR-3670	0.000810225	0.00428988
m361	hsa-miR-3679-3p	0.00263323	0.0125837
m362	hsa-miR-3679-5p	0.00162045	0.00257393
m363	hsa-miR-3680-5p	0.000405113	0.000285992
m364	hsa-miR-3689a-5p	0.0239016	0.036035
m365	hsa-miR-3690	0.00243068	0.00228794
m366	hsa-miR-3691-5p	0.00202556	0.00171595
m367	hsa-miR-3692-5p	0.0139764	0.0200194
m368	hsa-miR-369-3p	0.0670461	0.0626323
m369	hsa-miR-369-5p	0.0405113	0.036893
m370	hsa-miR-370-3p	0.030586	0.0609163
m371	hsa-miR-370-5p	0.00283579	0.000857976
m372	hsa-miR-371b-3p	0.00263323	0.000285992
m373	hsa-miR-372-5p	0.00222812	0.00343191
m374	hsa-miR-374a-3p	0.0143815	0.0105817
m375	hsa-miR-374a-5p	0.141789	0.0989533
m376	hsa-miR-374b-3p	0.00789969	0.00657782
m377	hsa-miR-374b-5p	0.0812251	0.0600583
m378	hsa-miR-374c-5p	0.00182301	0.0131556
m379	hsa-miR-376a-3p	0.0956066	0.0783618
m380	hsa-miR-376a-5p	0.00243068	0.00114397
m381	hsa-miR-376b-3p	0.00769714	0.00829377
m382	hsa-miR-376c-3p	0.0943912	0.0823657
m383	hsa-miR-376c-5p	0.00344346	0.0037179
m384	hsa-miR-377-3p	0.0121534	0.036321
m385	hsa-miR-378a-3p	0.0498288	0.0417548
m386	hsa-miR-378a-5p	0.00587413	0.00514786
m387	hsa-miR-378c	0.00182301	0.00343191
m388	hsa-miR-378i	0.00141789	0.00114397
m389	hsa-miR-379-3p	0.0133687	0.0071498
m390	hsa-miR-379-5p	0.177439	0.198765
m391	hsa-miR-380-3p	0.00425368	0.00457587
m392	hsa-miR-380-5p	0.00222812	0.00114397
m393	hsa-miR-381-3p	0.149487	0.117543
m394	hsa-miR-381-5p	0.00182301	0.00114397
m395	hsa-miR-382-3p	0.0188377	0.0157296
m396	hsa-miR-382-5p	0.211064	0.211062
m397	hsa-miR-384	0.00141789	0.00257393
m398	hsa-miR-3907	0.00141789	0.00343191
m399	hsa-miR-3910	0.000607669	0.00142996
m400	hsa-miR-3912-5p	0.00405113	0.00400389
m401	hsa-miR-3915	0.00182301	0.00200194
m402	hsa-miR-3916	0.021471	0.0546245
m403	hsa-miR-3923	0.00810225	0.0160156
m404	hsa-miR-3928-3p	0.00202556	0.00629183
m405	hsa-miR-3934-3p	0.000202556	0.0037179
m406	hsa-miR-3942-3p	0.00222812	0.00228794
m407	hsa-miR-3943	0.000810225	0.00343191
m408	hsa-miR-3974	0.00101278	0.00314591
m409	hsa-miR-409-3p	0.25198	0.317165
m410	hsa-miR-409-5p	0.0216735	0.0237373
m411	hsa-miR-410-5p	0.00182301	0.00114397
m412	hsa-miR-411-3p	0.00587413	0.00228794
m413	hsa-miR-411-5p	0.0964168	0.0975233
m414	hsa-miR-412-3p	0.00141789	0.000571984
m415	hsa-miR-412-5p	0.00445624	0.00486187
m416	hsa-miR-421	0.0320039	0.0274552
m417	hsa-miR-423-3p	0.144018	0.208488
m418	hsa-miR-423-5p	0.0467905	0.0620603
m419	hsa-miR-424-3p	0.00364601	0.0117257
m420	hsa-miR-424-5p	0.0208633	0.0431848
m421	hsa-miR-425-3p	0.0121534	0.0145856
m422	hsa-miR-4254	0.00141789	0.00257393
m423	hsa-miR-425-5p	0.272438	0.263971
m424	hsa-miR-4256	0.00810225	0.0191615
m425	hsa-miR-4269	0.00283579	0.00343191
m426	hsa-miR-4271	0.00162045	0.000285992
m427	hsa-miR-4272	0.00222812	0.00142996
m428	hsa-miR-4285	0.00101278	0.00314591
m429	hsa-miR-4286	0.0129636	0.0197335
m430	hsa-miR-429	0.00182301	0.00257393
m431	hsa-miR-4290	0.000810225	0.00285992
m432	hsa-miR-4301	0.000607669	0.00343191
m433	hsa-miR-4302	0.00121534	0.00285992
m434	hsa-miR-4303	0.00222812	0.0100097
m435	hsa-miR-4304	0.0160019	0.0257393
m436	hsa-miR-4307	0.00141789	0.00228794
m437	hsa-miR-4312	0.00202556	0.00142996
m438	hsa-miR-431-5p	0.121534	0.0955214
m439	hsa-miR-4322	0.000607669	0.00285992
m440	hsa-miR-4324	0.00243068	0.0037179
m441	hsa-miR-432-5p	0.151107	0.166447
m442	hsa-miR-4326	0.00344346	0.00514786
m443	hsa-miR-4328	0.000810225	0.00142996
m444	hsa-miR-4329	0.00141789	0.00142996
m445	hsa-miR-433-3p	0.00162045	0.00171595
m446	hsa-miR-433-5p	0.00222812	0.00457587
m447	hsa-miR-4417	0.000607669	0.00314591
m448	hsa-miR-4423-3p	0.00121534	0.00142996
m449	hsa-miR-4423-5p	0.00303834	0.00200194
m450	hsa-miR-4424	0.00263323	0.00114397
m451	hsa-miR-4433a-3p	0.00141789	0.00686381
m452	hsa-miR-4433a-5p	0.00222812	0.00285992
m453	hsa-miR-4445-3p	0.00121534	0.00228794
m454	hsa-miR-4445-5p	0.00101278	0.000857976
m455	hsa-miR-4448	0.00243068	0.00343191
m456	hsa-miR-4450	0.00567158	0.0185895
m457	hsa-miR-4452	0.00364601	0.00686381
m458	hsa-miR-4454	0.00749458	0.00686381
m459	hsa-miR-4455	0.0149892	0.00171595
m460	hsa-miR-4456	0.0226863	0.00543385
m461	hsa-miR-4458	0.00243068	0.00228794
m462	hsa-miR-4459	0.00141789	0.00400389
m463	hsa-miR-4461	0.00263323	0.00114397
m464	hsa-miR-4462	0.00283579	0.000857976
m465	hsa-miR-4468	0.00445624	0.0157296
m466	hsa-miR-4472	0.0162045	0.00629183
m467	hsa-miR-4477a	0.00202556	0.0102957
m468	hsa-miR-4483	0.0725151	0.00486187
m469	hsa-miR-4484	0.00506391	0.00142996
m470	hsa-miR-4493	0.00344346	0.00171595
m471	hsa-miR-4496	0.00162045	0.0037179
m472	hsa-miR-449a	0.00121534	0.00343191
m473	hsa-miR-449b-3p	0.00182301	0.00285992
m474	hsa-miR-449c-5p	0.00243068	0.000571984
m475	hsa-miR-4500	0.00222812	0.00543385
m476	hsa-miR-4501	0.00405113	0.00285992
m477	hsa-miR-4502	0.00283579	0.00343191
m478	hsa-miR-4503	0.00425368	0.00743579
m479	hsa-miR-450a-2-3p	0.00141789	0.00142996
m480	hsa-miR-450a-5p	0.00283579	0.00400389
m481	hsa-miR-450b-5p	0.0194454	0.034605
m482	hsa-miR-4510	0.0032409	0.00457587
m483	hsa-miR-4511	0.00263323	0.00171595
m484	hsa-miR-4517	0.00263323	0.00257393
m485	hsa-miR-4521	0.00952014	0.00314591
m486	hsa-miR-4524a-5p	0.00911503	0.0105817
m487	hsa-miR-4524b-3p	0.00627924	0.00743579
m488	hsa-miR-452-5p	0.0194454	0.0185895
m489	hsa-miR-4528	0.00344346	0.00772179
m490	hsa-miR-4532	0.000607669	0.0037179
m491	hsa-miR-454-3p	0.231927	0.221644
m492	hsa-miR-454-5p	0.0097227	0.00972373
m493	hsa-miR-455-3p	0.0145841	0.00943774
m494	hsa-miR-455-5p	0.0654257	0.0494766
m495	hsa-miR-4634	0.0399036	0.0205914
m496	hsa-miR-4642	0.00121534	0.00400389
m497	hsa-miR-4645-3p	0.00121534	0.000571984
m498	hsa-miR-4648	0.00202556	0.00228794
m499	hsa-miR-4650-5p	0.00465879	0.00428988
m500	hsa-miR-4652-3p	0.00283579	0.00142996
m501	hsa-miR-4653-3p	0.00182301	0.0037179
m502	hsa-miR-4658	0.00283579	0.00629183
m503	hsa-miR-4659a-5p	0.000810225	0.0037179
m504	hsa-miR-4660	0.000810225	0.00314591
m505	hsa-miR-4661-5p	0.00162045	0.00142996
m506	hsa-miR-4662a-3p	0.00141789	0.00114397
m507	hsa-miR-4662a-5p	0.000405113	0.000857976
m508	hsa-miR-4666b	0.00162045	0.00142996
m509	hsa-miR-4668-3p	0.000405113	0.000285992
m510	hsa-miR-4668-5p	0.00283579	0.00142996
m511	hsa-miR-4677-3p	0.00303834	0.00314591
m512	hsa-miR-4677-5p	0.00425368	0.00228794
m513	hsa-miR-4679	0.0243068	0.0177315
m514	hsa-miR-4680-3p	0.00162045	0.0102957
m515	hsa-miR-4681	0.0032409	0.0037179
m516	hsa-miR-4682	0.00141789	0.00486187
m517	hsa-miR-4686	0.00222812	0.000857976
m518	hsa-miR-4687-5p	0.00283579	0.0120117
m519	hsa-miR-4700-3p	0.00445624	0.0148716
m520	hsa-miR-4700-5p	0.0097227	0.0203054
m521	hsa-miR-4705	0.000810225	0.00114397
m522	hsa-miR-4710	0.000405113	0.00400389
m523	hsa-miR-4720-3p	0.00344346	0.00657782
m524	hsa-miR-4721	0.0032409	0.00200194
m525	hsa-miR-4723-5p	0.00222812	0.000571984
m526	hsa-miR-4724-5p	0.00546902	0.00686381
m527	hsa-miR-4725-3p	0.00931759	0.0314591
m528	hsa-miR-4729	0.0119508	0.00772179
m529	hsa-miR-4732-5p	0.00344346	0.00600583
m530	hsa-miR-4735-5p	0.00141789	0.00314591
m531	hsa-miR-4754	0.00283579	0.00629183
m532	hsa-miR-4759	0.00141789	0.00114397
m533	hsa-miR-4760-5p	0.00202556	0.000571984
m534	hsa-miR-4762-3p	0.00121534	0.00171595
m535	hsa-miR-4762-5p	0.000607669	0.000857976
m536	hsa-miR-4764-3p	0.00101278	0.00285992
m537	hsa-miR-4766-3p	0.0032409	0.00285992
m538	hsa-miR-4766-5p	0.00202556	0.00629183
m539	hsa-miR-4771	0.0157994	0.034605
m540	hsa-miR-4772-3p	0.00182301	0.00314591
m541	hsa-miR-4772-5p	0.00283579	0.0071498
m542	hsa-miR-4775	0.00303834	0.00514786
m543	hsa-miR-4778-3p	0.00405113	0.00228794
m544	hsa-miR-4778-5p	0.00121534	0.000571984
m545	hsa-miR-4782-5p	0.00101278	0.00428988
m546	hsa-miR-4784	0.0334218	0.0557685
m547	hsa-miR-4786-3p	0.00546902	0.0108677
m548	hsa-miR-4786-5p	0.00243068	0.00142996
m549	hsa-miR-4795-3p	0.000607669	0.00114397
m550	hsa-miR-4800-5p	0.00202556	0.00457587
m551	hsa-miR-4801	0.00202556	0.00285992
m552	hsa-miR-4804-3p	0.000810225	0.00114397
m553	hsa-miR-483-3p	0.00344346	0.00171595
m554	hsa-miR-484	0.0318013	0.0400389
m555	hsa-miR-485-3p	0.0386882	0.0494766
m556	hsa-miR-485-5p	0.0032409	0.00686381
m557	hsa-miR-486-5p	0.000202556	0.00285992
m558	hsa-miR-487a-3p	0.00243068	0.00228794
m559	hsa-miR-487a-5p	0.00141789	0.00457587
m560	hsa-miR-487b-3p	0.0356499	0.0391809
m561	hsa-miR-490-3p	0.00202556	0.00257393
m562	hsa-miR-491-3p	0.000607669	0.000571984
m563	hsa-miR-491-5p	0.00425368	0.00571984
m564	hsa-miR-493-3p	0.0510442	0.0497626
m565	hsa-miR-493-5p	0.0615771	0.0766459
m566	hsa-miR-494-3p	0.0781867	0.0677801
m567	hsa-miR-494-5p	0.00384857	0.00686381
m568	hsa-miR-495-3p	0.0164071	0.0102957
m569	hsa-miR-495-5p	0.00283579	0.00343191
m570	hsa-miR-496	0.00506391	0.00686381
m571	hsa-miR-497-3p	0.00202556	0.000571984
m572	hsa-miR-497-5p	0.0255221	0.0194475
m573	hsa-miR-5002-5p	0.000810225	0.00114397
m574	hsa-miR-5003-3p	0.00243068	0.00428988
m575	hsa-miR-5004-3p	0.000405113	0.00343191
m576	hsa-miR-5006-3p	0.00303834	0.00886576
m577	hsa-miR-5006-5p	0.0032409	0.00571984
m578	hsa-miR-5007-3p	0.0097227	0.0260253
m579	hsa-miR-500a-3p	0.00749458	0.00743579
m580	hsa-miR-500a-5p	0.00182301	0.00228794
m581	hsa-miR-500b-5p	0.00850736	0.00800778
m582	hsa-miR-5010-3p	0.000607669	0.0037179
m583	hsa-miR-5011-5p	0.00526646	0.00114397
m584	hsa-miR-501-3p	0.00384857	0.00400389
m585	hsa-miR-501-5p	0.00870992	0.0160156
m586	hsa-miR-502-3p	0.00729203	0.0114397
m587	hsa-miR-502-5p	0.00121534	0.000857976
m588	hsa-miR-503-3p	0.00364601	0.0145856
m589	hsa-miR-503-5p	0.032409	0.100669
m590	hsa-miR-505-3p	0.0281553	0.0231654
m591	hsa-miR-505-5p	0.0409164	0.103815
m592	hsa-miR-5095	0.00222812	0.0105817
m593	hsa-miR-5096	0.00283579	0.00171595
m594	hsa-miR-5100	0.00364601	0.00314591
m595	hsa-miR-510-3p	0.0984423	0.250529
m596	hsa-miR-512-3p	0.00141789	0.00457587
m597	hsa-miR-5186	0.00162045	0.00428988
m598	hsa-miR-5188	0.00182301	0.00228794
m599	hsa-miR-5189-3p	0.00749458	0.0183035
m600	hsa-miR-518a-3p	0.034232	0.0263113
m601	hsa-miR-518d-3p	0.00344346	0.00829377
m602	hsa-miR-5195-3p	0.00425368	0.00142996
m603	hsa-miR-5196-5p	0.00425368	0.00428988
m604	hsa-miR-5197-3p	0.00182301	0.0037179
m605	hsa-miR-520d-3p	0.00222812	0.00200194
m606	hsa-miR-523-3p	0.00162045	0.000857976
m607	hsa-miR-532-3p	0.00668436	0.00686381
m608	hsa-miR-532-5p	0.0534749	0.0577704
m609	hsa-miR-539-3p	0.00506391	0.00314591
m610	hsa-miR-539-5p	0.00405113	0.00514786
m611	hsa-miR-542-3p	0.0101278	0.0134416
m612	hsa-miR-543	0.0222812	0.0160156
m613	hsa-miR-544a	0.00243068	0.00514786
m614	hsa-miR-545-5p	0.00243068	0.00285992
m615	hsa-miR-548ac	0.00141789	0.00285992
m616	hsa-miR-548am-3p	0.00222812	0.000571984
m617	hsa-miR-548ao-3p	0.00384857	0.00171595
m618	hsa-miR-548ao-5p	0.0064818	0.00343191
m619	hsa-miR-548ap-3p/548t-3p/548aa	0.00749458	0.00629183
m620	hsa-miR-548ap-5p/548j-5p	0.00344346	0.000857976
m621	hsa-miR-548aq-5p	0.000810225	0.00171595
m622	hsa-miR-548ar-5p	0.00162045	0.000571984
m623	hsa-miR-548at-5p	0.00202556	0.000285992
m624	hsa-miR-548au-5p/548c-5p/548o-5p/548am-5p	0.00405113	0.00457587
m625	hsa-miR-548av-5p/548k	0.00364601	0.00257393
m626	hsa-miR-548az-5p	0.00243068	0.00114397
m627	hsa-miR-548bb-5p	0.00141789	0.00314591
m628	hsa-miR-548d-5p	0.00162045	0.000857976
m629	hsa-miR-548e-3p	0.00162045	0.000857976
m630	hsa-miR-548e-5p	0.00141789	0.00314591
m631	hsa-miR-548g-3p	0.00283579	0.0037179
m632	hsa-miR-548h-3p	0.0336243	0.0171595
m633	hsa-miR-548h-5p	0.00222812	0.00343191
m634	hsa-miR-548i	0.00101278	0.00142996
m635	hsa-miR-548l	0.0332192	0.0140136
m636	hsa-miR-548n	0.00182301	0.00257393
m637	hsa-miR-548q	0.000405113	0.00142996
m638	hsa-miR-548t-5p	0.00202556	0.00228794
m639	hsa-miR-551a	0.00425368	0.00543385
m640	hsa-miR-552-5p	0.00101278	0.000857976
m641	hsa-miR-553	0.00202556	0.00457587
m642	hsa-miR-556-3p	0.00405113	0.0037179
m643	hsa-miR-5585-5p	0.00182301	0.00200194
m644	hsa-miR-5586-3p	0.000810225	0.00285992
m645	hsa-miR-5586-5p	0.00263323	0.00457587
m646	hsa-miR-5590-5p	0.00121534	0.00543385
m647	hsa-miR-5591-5p	0.0283579	0.00228794
m648	hsa-miR-561-3p	0.00222812	0.000571984
m649	hsa-miR-561-5p	0.00202556	0.00228794
m650	hsa-miR-562	0.00769714	0.0191615
m651	hsa-miR-567	0.00263323	0.00343191
m652	hsa-miR-5680	0.000810225	0.00200194
m653	hsa-miR-5681a	0.00567158	0.0134416
m654	hsa-miR-5688	0.00567158	0.00571984
m655	hsa-miR-5692a	0.000607669	0.00228794
m656	hsa-miR-5694	0.00769714	0.0231654
m657	hsa-miR-5696	0.00243068	0.00285992
m658	hsa-miR-5698	0.00141789	0.00200194
m659	hsa-miR-5699-3p	0.00283579	0.00343191
m660	hsa-miR-5699-5p	0.00202556	0.00200194
m661	hsa-miR-5700	0.00303834	0.00343191
m662	hsa-miR-5701	0.00162045	0.00428988
m663	hsa-miR-570-3p	0.00182301	0.00200194
m664	hsa-miR-573	0.000607669	0.00142996
m665	hsa-miR-5739	0.00243068	0.00600583
m666	hsa-miR-574-3p	0.0413215	0.0626323
m667	hsa-miR-574-5p	0.0563106	0.0926614
m668	hsa-miR-576-3p	0.00465879	0.00400389
m669	hsa-miR-576-5p	0.0354473	0.034891
m670	hsa-miR-578	0.00222812	0.00171595
m671	hsa-miR-579-3p	0.00141789	0.00228794
m672	hsa-miR-580-3p	0.00222812	0.00343191
m673	hsa-miR-582-3p	0.0097227	0.0108677
m674	hsa-miR-582-5p	0.00283579	0.00200194
m675	hsa-miR-584-3p	0.00121534	0.000285992
m676	hsa-miR-584-5p	0.0437522	0.0340331
m677	hsa-miR-586	0.00303834	0.00171595
m678	hsa-miR-589-3p	0.00405113	0.00343191
m679	hsa-miR-589-5p	0.00668436	0.00772179
m680	hsa-miR-590-3p	0.0591464	0.037179
m681	hsa-miR-590-5p	0.00405113	0.0037179
m682	hsa-miR-597-3p	0.00141789	0.00257393
m683	hsa-miR-598-3p	0.0137738	0.0111537
m684	hsa-miR-599	0.00729203	0.000285992
m685	hsa-miR-601	0.00182301	0.00285992
m686	hsa-miR-605-3p	0.000810225	0.00171595
m687	hsa-miR-606	0.00222812	0.00457587
m688	hsa-miR-6068	0.000607669	0.00343191
m689	hsa-miR-607	0.00101278	0.00142996
m690	hsa-miR-6071	0.00445624	0.00600583
m691	hsa-miR-6073	0.00121534	0.0037179
m692	hsa-miR-6078	0.000810225	0.00400389
m693	hsa-miR-6081	0.00243068	0.00428988
m694	hsa-miR-6083	0.036055	0.00800778
m695	hsa-miR-6126	0.0336243	0.0466167
m696	hsa-miR-6130	0.00121534	0.00428988
m697	hsa-miR-6131	0.00202556	0.0102957
m698	hsa-miR-617	0.00364601	0.00829377
m699	hsa-miR-619-3p	0.00202556	0.00200194
m700	hsa-miR-624-3p	0.00182301	0.00514786
m701	hsa-miR-625-3p	0.0708947	0.0640622
m702	hsa-miR-625-5p	0.023294	0.0203054
m703	hsa-miR-626	0.00121534	0.00142996
m704	hsa-miR-627-5p	0.00121534	0.00171595
m705	hsa-miR-628-3p	0.00810225	0.0157296
m706	hsa-miR-628-5p	0.0145841	0.0128696
m707	hsa-miR-629-3p	0.00283579	0.00285992
m708	hsa-miR-629-5p	0.0595515	0.0406109
m709	hsa-miR-636	0.00101278	0.00114397
m710	hsa-miR-639	0.000607669	0.00285992
m711	hsa-miR-640	0.000405113	0.00457587
m712	hsa-miR-641	0.00344346	0.00428988
m713	hsa-miR-647	0.00121534	0.00142996
m714	hsa-miR-649	0.00101278	0.00486187
m715	hsa-miR-6501-5p	0.00202556	0.00200194
m716	hsa-miR-6502-5p	0.00101278	0.00743579
m717	hsa-miR-6504-3p	0.00101278	0.00142996
m718	hsa-miR-6506-5p	0.00182301	0.00343191
m719	hsa-miR-6510-3p	0.00162045	0.00514786
m720	hsa-miR-6514-3p	0.000405113	0.00171595
m721	hsa-miR-6514-5p	0.0599567	0.178745
m722	hsa-miR-651-5p	0.00364601	0.00686381
m723	hsa-miR-652-3p	0.00506391	0.00514786
m724	hsa-miR-653-3p	0.00101278	0.00285992
m725	hsa-miR-653-5p	0.00182301	0.00171595
m726	hsa-miR-654-3p	0.222002	0.21907
m727	hsa-miR-655-3p	0.00526646	0.00343191
m728	hsa-miR-656-3p	0.0032409	0.00171595
m729	hsa-miR-660-3p	0.000405113	0.00200194
m730	hsa-miR-660-5p	0.0540825	0.0471887
m731	hsa-miR-664a-3p	0.00243068	0.00571984
m732	hsa-miR-664a-5p	0.00546902	0.0102957
m733	hsa-miR-664b-5p	0.00384857	0.00857976
m734	hsa-miR-665	0.00222812	0.00514786
m735	hsa-miR-670-3p	0.00121534	0.000571984
m736	hsa-miR-670-5p	0.000607669	0.000857976
m737	hsa-miR-671-3p	0.00182301	0.00343191
m738	hsa-miR-6715b-3p	0.00202556	0.00114397
m739	hsa-miR-671-5p	0.112621	0.116399
m740	hsa-miR-6716-3p	0.00121534	0.00314591
m741	hsa-miR-6719-3p	0.00182301	0.00257393
m742	hsa-miR-6720-3p	0.00101278	0.00257393
m743	hsa-miR-6727-5p	0.00263323	0.000571984
m744	hsa-miR-6739-3p	0.00364601	0.00514786
m745	hsa-miR-6739-5p	0.00405113	0.00571984
m746	hsa-miR-6744-3p	0.0123559	0.0248813
m747	hsa-miR-6751-5p	0.00364601	0.00829377
m748	hsa-miR-6754-5p	0.000810225	0.00171595
m749	hsa-miR-6755-5p	0.00810225	0.00857976
m750	hsa-miR-6760-3p	0.00749458	0.0137276
m751	hsa-miR-6761-5p	0.00384857	0.00171595
m752	hsa-miR-6762-3p	0.00162045	0.00314591
m753	hsa-miR-676-3p	0.00121534	0.00314591
m754	hsa-miR-676-5p	0.000810225	0.00114397
m755	hsa-miR-6767-3p	0.000607669	0.00285992
m756	hsa-miR-6769b-3p	0.00222812	0.00343191
m757	hsa-miR-6780b-5p	0.00121534	0.0037179
m758	hsa-miR-6781-5p	0.00162045	0.00314591
m759	hsa-miR-6785-5p	0.0188377	0.00142996
m760	hsa-miR-6789-5p	0.000810225	0.0071498
m761	hsa-miR-6790-5p	0.00567158	0.0108677
m762	hsa-miR-6792-5p	0.000405113	0.00314591
m763	hsa-miR-6797-5p	0.000202556	0.000285992
m764	hsa-miR-6805-3p	0.000607669	0.00228794
m765	hsa-miR-6806-3p	0.00263323	0.00571984
m766	hsa-miR-6808-3p	0.00283579	0.0037179
m767	hsa-miR-6809-3p	0.00303834	0.00257393
m768	hsa-miR-6809-5p	0.00141789	0.00142996
m769	hsa-miR-6813-5p	0.0129636	0.0231654
m770	hsa-miR-6817-3p	0.00141789	0.00285992
m771	hsa-miR-6817-5p	0.00303834	0.00486187
m772	hsa-miR-6820-3p	0.00587413	0.0171595
m773	hsa-miR-6822-5p	0.00141789	0.00686381
m774	hsa-miR-6826-5p	0.00263323	0.00428988
m775	hsa-miR-6827-5p	0.00425368	0.0114397
m776	hsa-miR-6828-3p	0.00141789	0.0122977
m777	hsa-miR-6832-3p	0.00141789	0.00314591
m778	hsa-miR-6832-5p	0.00182301	0.00285992
m779	hsa-miR-6833-3p	0.00141789	0.00114397
m780	hsa-miR-6834-3p	0.00283579	0.00200194
m781	hsa-miR-6835-3p	0.00101278	0.00314591
m782	hsa-miR-6835-5p	0.00222812	0.00314591
m783	hsa-miR-6838-3p	0.00526646	0.00457587
m784	hsa-miR-6839-3p	0.000810225	0.00114397
m785	hsa-miR-6840-5p	0.00243068	0.00343191
m786	hsa-miR-6844	0.000810225	0.00171595
m787	hsa-miR-6847-3p	0.000810225	0.00285992
m788	hsa-miR-6847-5p	0.00384857	0.00514786
m789	hsa-miR-6850-3p	0.00162045	0.00629183
m790	hsa-miR-6857-3p	0.00243068	0.00314591
m791	hsa-miR-6863	0.00141789	0.00171595
m792	hsa-miR-6864-5p	0.00263323	0.00171595
m793	hsa-miR-6865-3p	0.00243068	0.000285992
m794	hsa-miR-6865-5p	0.0281553	0.036607
m795	hsa-miR-6869-5p	0.000405113	0.000571984
m796	hsa-miR-6872-3p	0.00749458	0.00943774
m797	hsa-miR-6874-5p	0.00283579	0.00972373
m798	hsa-miR-6875-3p	0.0107355	0.0160156
m799	hsa-miR-6876-5p	0.000607669	0.00142996
m800	hsa-miR-6881-3p	0.00202556	0.00171595
m801	hsa-miR-6885-5p	0.00222812	0.00171595
m802	hsa-miR-6889-3p	0.00769714	0.0443288
m803	hsa-miR-708-5p	0.00121534	0.00285992
m804	hsa-miR-7108-3p	0.00101278	0.00400389
m805	hsa-miR-7-1-3p	0.0103304	0.00743579
m806	hsa-miR-7156-3p	0.00587413	0.0100097
m807	hsa-miR-7162-3p	0.00121534	0.00343191
m808	hsa-miR-744-5p	0.0182301	0.0217354
m809	hsa-miR-758-3p	0.0064818	0.00772179
m810	hsa-miR-758-5p	0.0208633	0.00543385
m811	hsa-miR-7-5p	0.830886	0.457015
m812	hsa-miR-760	0.00222812	0.00285992
m813	hsa-miR-761	0.00202556	0.00285992
m814	hsa-miR-7641	0.00121534	0.000857976
m815	hsa-miR-765	0.00729203	0.00657782
m816	hsa-miR-766-3p	0.00587413	0.00142996
m817	hsa-miR-766-5p	0.00121534	0.00457587
m818	hsa-miR-767-3p	0.000810225	0.00285992
m819	hsa-miR-769-3p	0.00465879	0.00857976
m820	hsa-miR-769-5p	0.0245093	0.0248813
m821	hsa-miR-7705	0.0301809	0.0314591
m822	hsa-miR-7706	0.00506391	0.00171595
m823	hsa-miR-7849-3p	0.00506391	0.00772179
m824	hsa-miR-7850-5p	0.00101278	0.00285992
m825	hsa-miR-7974	0.00384857	0.00171595
m826	hsa-miR-7976	0.00384857	0.00543385
m827	hsa-miR-7977	0.0275477	0.0268833
m828	hsa-miR-802	0.0247119	0.0589144
m829	hsa-miR-8052	0.00202556	0.00457587
m830	hsa-miR-8056	0.00486135	0.00743579
m831	hsa-miR-8059	0.00222812	0.00257393
m832	hsa-miR-8065	0.00101278	0.00314591
m833	hsa-miR-8066	0.00506391	0.0122977
m834	hsa-miR-8070	0.00162045	0.00629183
m835	hsa-miR-8082	0.00121534	0.00314591
m836	hsa-miR-8087	0.00121534	0.00228794
m837	hsa-miR-8088	0.00101278	0.00600583
m838	hsa-miR-873-5p	0.00344346	0.00543385
m839	hsa-miR-874-3p	0.00283579	0.00457587
m840	hsa-miR-874-5p	0.00303834	0.00543385
m841	hsa-miR-877-5p	0.00405113	0.00285992
m842	hsa-miR-887-3p	0.00344346	0.00600583
m843	hsa-miR-889-3p	0.0253195	0.0220214
m844	hsa-miR-891a-5p	0.00769714	0.0183035
m845	hsa-miR-892c-3p	0.00708947	0.0174455
m846	hsa-miR-920	0.0103304	0.0188755
m847	hsa-miR-922	0.133485	0.0117257
m848	hsa-miR-92a-1-5p	0.00243068	0.00142996
m849	hsa-miR-92a-3p	2.30975	2.08059
m850	hsa-miR-92b-3p	0.0550953	0.0563404
m851	hsa-miR-92b-5p	0.00202556	0.00228794
m852	hsa-miR-93-3p	0.0164071	0.0160156
m853	hsa-miR-935	0.0149892	0.0174455
m854	hsa-miR-93-5p	1.06646	1.07933
m855	hsa-miR-937-3p	0.000810225	0.000571984
m856	hsa-miR-941	0.0366627	0.0431848
m857	hsa-miR-942-3p	0.00182301	0.00486187
m858	hsa-miR-942-5p	0.0226863	0.0154436
m859	hsa-miR-944	0.0032409	0.0148716
m860	hsa-miR-98-3p	0.00708947	0.00772179
m861	hsa-miR-98-5p	0.15131	0.141852
m862	hsa-miR-99a-3p	0.00607669	0.00571984
m863	hsa-miR-99a-5p	0.347181	0.370646
m864	hsa-miR-99b-3p	0.0336243	0.0466167
m865	hsa-miR-99b-5p	0.639875	0.851684
m867	hsa_piR_000552/gb/DQ570687/Homo	0.0064818	0.00543385
m868	hsa_piR_000753/gb/DQ570940/Homo	0.000405113	0.00171595
m869	hsa_piR_000765/gb/DQ570956/Homo	0.0301809	0.0483327
m870	hsa_piR_000794/gb/DQ570992/Homo	0.00222812	0.00457587
m871	hsa_piR_000805/gb/DQ571003/Homo	0.00546902	0.00915175
m872	hsa_piR_001042/gb/DQ571335/Homo	0.00101278	0.00171595
m873	hsa_piR_001101/gb/DQ571419/Homo	0.00668436	0.0122977
m874	hsa_piR_001152/gb/DQ571500/Homo	0.0228889	0.0248813
m875	hsa_piR_001159/gb/DQ571511/Homo	0.00121534	0.00142996
m876	hsa_piR_001170/gb/DQ571526/Homo	0.0121534	0.0163016
m877	hsa_piR_001184/gb/DQ571550/Homo	0.000202556	0.000285992
m878	hsa_piR_001298/gb/DQ571788/Homo	0.00202556	0.00228794
m879	hsa_piR_001312/gb/DQ571813/Homo	0.00891248	0.0157296
m880	hsa_piR_002485/gb/DQ573352/Homo	0.000202556	0.000285992
m881	hsa_piR_004153/gb/DQ575660/Homo	0.00222812	0.00228794
m882	hsa_piR_004253/gb/DQ575800/Homo	0.00344346	0.00486187
m883	hsa_piR_004307/gb/DQ575881/Homo	0.00891248	0.0122977
m884	hsa_piR_004308/gb/DQ575882/Homo	0.00729203	0.00486187
m885	hsa_piR_004309/gb/DQ575884/Homo	0.00182301	0.00314591
m886	hsa_piR_004721/gb/DQ576479/Homo	0.0032409	0.00514786
m887	hsa_piR_004987/gb/DQ576872/Homo	0.00587413	0.00486187
m888	hsa_piR_008112/gb/DQ581031/Homo	0.433065	0.404393
m889	hsa_piR_008113/gb/DQ581032/Homo	0.504365	0.463879
m890	hsa_piR_008114/gb/DQ581033/Homo	0.0680589	0.0640622
m891	hsa_piR_009051/gb/DQ582264/Homo	0.00344346	0.00114397
m892	hsa_piR_009294/gb/DQ582566/Homo	0.00445624	0.00314591
m893	hsa_piR_010431/gb/DQ584049/Homo	0.00222812	0.00314591
m894	hsa_piR_010894/gb/DQ584698/Homo	0.00283579	0.00428988
m895	hsa_piR_011734/gb/DQ585879/Homo	0.00202556	0.000571984
m896	hsa_piR_012681/gb/DQ587153/Homo	0.00445624	0.00686381
m897	hsa_piR_013624/gb/DQ588594/Homo	0.000202556	0.000285992
m898	hsa_piR_014620/gb/DQ590013/Homo	0.00526646	0.00600583
m899	hsa_piR_015026/gb/DQ590548/Homo	0.0374729	0.0331751
m900	hsa_piR_015249/gb/DQ590830/Homo	0.00141789	0.00200194
m901	hsa_piR_015699/gb/DQ591453/Homo	0.00263323	0.0111537
m902	hsa_piR_016658/gb/DQ592931/Homo	0.0735279	0.289138
m903	hsa_piR_016659/gb/DQ592932/Homo	0.0956066	0.359206
m904	hsa_piR_016677/gb/DQ592953/Homo	0.00992526	0.0174455
m905	hsa_piR_016735/gb/DQ593039/Homo	0.0354473	0.0283132
m906	hsa_piR_016742/gb/DQ593049/Homo	0.00769714	0.0131556
m907	hsa_piR_016745/gb/DQ593052/Homo	0.00202556	0.00171595
m908	hsa_piR_016926/gb/DQ593325/Homo	0.00263323	0.00285992
m909	hsa_piR_016945/gb/DQ593356/Homo	0.00425368	0.00915175
m910	hsa_piR_016946/gb/DQ593358/Homo	0.0354473	0.0469027
m911	hsa_piR_016984/gb/DQ593431/Homo	0.00425368	0.00114397
m912	hsa_piR_017033/gb/DQ593538/Homo	0.00202556	0.00514786
m913	hsa_piR_017716/gb/DQ594453/Homo	0.0200531	0.0265973
m914	hsa_piR_017723/gb/DQ594464/Homo	0.00162045	0.00171595
m915	hsa_piR_017724/gb/DQ594465/Homo	0.0147866	0.0148716
m916	hsa_piR_017791/gb/DQ594556/Homo	0.00465879	0.00114397
m917	hsa_piR_018292/gb/DQ595186/Homo	0.00263323	0.00171595
m918	hsa_piR_018570/gb/DQ595536/Homo	0.0309911	0.0423268
m919	hsa_piR_018573/gb/DQ595539/Homo	0.000202556	0.000857976
m920	hsa_piR_019675/gb/DQ596992/Homo	0.00364601	0.00457587
m921	hsa_piR_019676/gb/DQ596993/Homo	0.00364601	0.00257393
m922	hsa_piR_019752/gb/DQ597110/Homo	0.00182301	0.000571984
m923	hsa_piR_019914/gb/DQ597347/Homo	0.0293707	0.0509066
m924	hsa_piR_019951/gb/DQ597403/Homo	0.00506391	0.00800778
m925	hsa_piR_020009/gb/DQ597484/Homo	0.0166096	0.0197335
m926	hsa_piR_020326/gb/DQ597916/Homo	0.00830481	0.0131556
m927	hsa_piR_020364/gb/DQ597971/Homo	0.00182301	0.00257393
m928	hsa_piR_020365/gb/DQ597975/Homo	0.00222812	0.00114397
m929	hsa_piR_020381/gb/DQ597997/Homo	0.00303834	0.00343191
m930	hsa_piR_020439/gb/DQ598084/Homo	0.00729203	0.00800778
m931	hsa_piR_020450/gb/DQ598104/Homo	0.000607669	0.00600583
m932	hsa_piR_020485/gb/DQ598159/Homo	0.00344346	0.0037179
m933	hsa_piR_020490/gb/DQ598167/Homo	0.000607669	0.000285992
m934	hsa_piR_020497/gb/DQ598177/Homo	0.00162045	0.00257393
m935	hsa_piR_020500/gb/DQ598190/Homo	0.00182301	0.000285992
m936	hsa_piR_020541/gb/DQ598252/Homo	0.00627924	0.0234514
m937	hsa_piR_020548/gb/DQ598263/Homo	0.000810225	0.00228794
m938	hsa_piR_020828/gb/DQ598675/Homo	0.00243068	0.00228794
m939	hsa_piR_020829/gb/DQ598677/Homo	0.023294	0.0326031
m940	hsa_piR_021462/gb/DQ599459/Homo	0.00830481	0.00428988
m941	hsa_piR_022290/gb/DQ600508/Homo	0.00364601	0.00142996
m942	hsa_piR_022921/gb/DQ601339/Homo	0.00182301	0.00314591

## Sheet: Normalized Data by Group
Position	miRNA ID	Control Group	16h hypoxia
m1	hsa-let-7a-2-3p	0.00263323	0.000285992
m2	hsa-let-7a-3p	0.023294	0.0171595
m3	hsa-let-7a-5p	5.86745	5.42727
m4	hsa-let-7b-3p	0.0253195	0.0248813
m5	hsa-let-7b-5p	1.58966	1.65103
m6	hsa-let-7c-3p	0.00850736	0.00800778
m7	hsa-let-7c-5p	0.662764	0.709546
m8	hsa-let-7d-3p	0.0101278	0.00800778
m9	hsa-let-7d-5p	0.319431	0.294
m10	hsa-let-7e-3p	0.00364601	0.00428988
m11	hsa-let-7e-5p	0.819745	0.924898
m12	hsa-let-7f-1-3p	0.00627924	0.00457587
m13	hsa-let-7f-5p	4.09812	3.71018
m14	hsa-let-7g-5p	0.463651	0.390665
m15	hsa-let-7i-3p	0.0129636	0.0105817
m16	hsa-let-7i-5p	5.91971	4.93622
m17	hsa-miR-100-3p	0.0380806	0.0105817
m18	hsa-miR-100-5p	2.86799	2.04599
m19	hsa-miR-101-3p	0.0617797	0.070926
m20	hsa-miR-103a-3p	1.39399	1.58583
m21	hsa-miR-103b	0.0875043	0.0829377
m22	hsa-miR-105-3p	0.00182301	0.00200194
m23	hsa-miR-105-5p	0.00465879	0.0117257
m24	hsa-miR-106a-3p	0.00263323	0.00114397
m25	hsa-miR-106a-5p	0.0101278	0.00343191
m26	hsa-miR-106b-3p	0.0573234	0.0706401
m27	hsa-miR-106b-5p	0.0162045	0.00943774
m28	hsa-miR-107	0.123559	0.137562
m29	hsa-miR-10a-3p	0.0239016	0.0291712
m30	hsa-miR-10a-5p	0.668841	0.885432
m31	hsa-miR-10b-3p	0.0303834	0.0414689
m32	hsa-miR-10b-5p	0.967814	1.38763
m33	hsa-miR-1178-3p	0.00141789	0.0037179
m34	hsa-miR-1179	0.00162045	0.00171595
m35	hsa-miR-1180-3p	0.0123559	0.0125837
m36	hsa-miR-1182	0.00445624	0.00428988
m37	hsa-miR-1185-1-3p	0.00445624	0.00600583
m38	hsa-miR-1185-2-3p	0.00202556	0.00228794
m39	hsa-miR-1185-5p	0.00243068	0.00285992
m40	hsa-miR-1197	0.00141789	0.00200194
m41	hsa-miR-1224-5p	0.00101278	0.000857976
m42	hsa-miR-122-5p	0.0133687	0.00657782
m43	hsa-miR-1226-3p	0.00425368	0.00314591
m44	hsa-miR-1236-3p	0.00202556	0.00486187
m45	hsa-miR-1237-3p	0.00121534	0.00343191
m46	hsa-miR-1237-5p	0.000810225	0.0037179
m47	hsa-miR-1243	0.00182301	0.000571984
m48	hsa-miR-1244	0.00162045	0.00400389
m49	hsa-miR-1245b-3p	0.00688691	0.00772179
m50	hsa-miR-124-5p	0.00101278	0.00114397
m51	hsa-miR-1246	0.00384857	0.0168735
m52	hsa-miR-1252-5p	0.00708947	0.00343191
m53	hsa-miR-1253	0.00243068	0.00343191
m54	hsa-miR-1254	0.00141789	0.0037179
m55	hsa-miR-1255a	0.00465879	0.00314591
m56	hsa-miR-1255b-5p	0.00141789	0.00142996
m57	hsa-miR-1257	0.0220786	0.0151576
m58	hsa-miR-125a-3p	0.00810225	0.0120117
m59	hsa-miR-125a-5p	1.1013	1.45341
m60	hsa-miR-125b-1-3p	0.0445624	0.0217354
m61	hsa-miR-125b-2-3p	0.021471	0.0217354
m62	hsa-miR-125b-5p	2.58907	2.54991
m63	hsa-miR-1260a	0.00202556	0.00686381
m64	hsa-miR-1260b	0.00891248	0.0137276
m65	hsa-miR-1262	0.0129636	0.0240233
m66	hsa-miR-126-3p	48.3354	57.4501
m67	hsa-miR-126-5p	10.0122	10.3112
m68	hsa-miR-1266-5p	0.00141789	0.00400389
m69	hsa-miR-1267	0.00182301	0.00657782
m70	hsa-miR-1268a	0.0032409	0.00343191
m71	hsa-miR-1268b	0.0117483	0.0125837
m72	hsa-miR-1270	0.000810225	0.00171595
m73	hsa-miR-1271-5p	0.00931759	0.0122977
m74	hsa-miR-1272	0.00303834	0.00571984
m75	hsa-miR-1273a	0.00202556	0.00285992
m76	hsa-miR-1273c	0.00121534	0.00400389
m77	hsa-miR-127-3p	0.119711	0.15129
m78	hsa-miR-1275	0.00668436	0.0071498
m79	hsa-miR-127-5p	0.00384857	0.00657782
m80	hsa-miR-1277-3p	0.00182301	0.00257393
m81	hsa-miR-1277-5p	0.00587413	0.00486187
m82	hsa-miR-1279	0.0743381	0.161872
m83	hsa-miR-1282	0.00141789	0.00486187
m84	hsa-miR-128-3p	0.249347	0.245095
m85	hsa-miR-1285-3p	0.00202556	0.000857976
m86	hsa-miR-1287-3p	0.00222812	0.00285992
m87	hsa-miR-1287-5p	0.00263323	0.00571984
m88	hsa-miR-1292-5p	0.0403087	0.0529085
m89	hsa-miR-1293	0.00263323	0.00285992
m90	hsa-miR-1296-5p	0.00587413	0.00486187
m91	hsa-miR-1297	0.00162045	0.00285992
m92	hsa-miR-1301-3p	0.00465879	0.00657782
m93	hsa-miR-1303	0.00283579	0.00571984
m94	hsa-miR-1304-3p	0.00344346	0.00457587
m95	hsa-miR-1304-5p	0.0176224	0.0122977
m96	hsa-miR-1306-3p	0.00486135	0.00228794
m97	hsa-miR-1306-5p	0.00931759	0.00228794
m98	hsa-miR-1307-3p	0.030586	0.0406109
m99	hsa-miR-1307-5p	0.023294	0.0203054
m100	hsa-miR-130a-3p	0.0658308	0.0592004
m101	hsa-miR-130b-3p	0.0674512	0.0637762
m102	hsa-miR-130b-5p	0.0789969	0.0449008
m103	hsa-miR-132-3p	0.0265349	0.0308871
m104	hsa-miR-1324	0.00101278	0.00257393
m105	hsa-miR-132-5p	0.00222812	0.00200194
m106	hsa-miR-134-5p	0.10067	0.143854
m107	hsa-miR-136-3p	0.0143815	0.0134416
m108	hsa-miR-136-5p	0.00567158	0.00257393
m109	hsa-miR-137	0.102493	0.0800778
m110	hsa-miR-138-5p	0.0115457	0.0228794
m111	hsa-miR-139-5p	0.00384857	0.00686381
m112	hsa-miR-140-3p	0.0727177	0.0903735
m113	hsa-miR-140-5p	0.0245093	0.0197335
m114	hsa-miR-143-3p	0.00627924	0.0102957
m115	hsa-miR-144-3p	0.00182301	0.00428988
m116	hsa-miR-145-5p	0.00303834	0.00343191
m117	hsa-miR-1468-3p	0.00303834	0.00514786
m118	hsa-miR-146a-5p	0.193644	0.357776
m119	hsa-miR-146b-5p	0.0032409	0.0037179
m120	hsa-miR-148a-3p	0.0372704	0.0220214
m121	hsa-miR-148b-3p	0.283984	0.304582
m122	hsa-miR-148b-5p	0.00627924	0.00857976
m123	hsa-miR-149-5p	0.00344346	0.00314591
m124	hsa-miR-151a-3p	0.872612	0.845107
m125	hsa-miR-151b/151a-5p	0.0927708	0.0646342
m126	hsa-miR-152-3p	0.0927708	0.103815
m127	hsa-miR-152-5p	0.00202556	0.00114397
m128	hsa-miR-1537-3p	0.00141789	0.00142996
m129	hsa-miR-1539	0.00202556	0.00114397
m130	hsa-miR-154-3p	0.00668436	0.00343191
m131	hsa-miR-154-5p	0.0113432	0.0137276
m132	hsa-miR-155-5p	2.20401	1.96848
m133	hsa-miR-15a-5p	0.0674512	0.0557685
m134	hsa-miR-15b-3p	0.0905426	0.0855116
m135	hsa-miR-15b-5p	0.279933	0.272836
m136	hsa-miR-16-2-3p	0.021471	0.0200194
m137	hsa-miR-16-5p	7.86729	7.8276
m138	hsa-miR-17-3p	0.0121534	0.0105817
m139	hsa-miR-17-5p	0.22342	0.115827
m140	hsa-miR-181a-2-3p	0.052057	0.0763599
m141	hsa-miR-181a-3p	0.0508416	0.0534805
m142	hsa-miR-181a-5p	0.289048	0.384373
m143	hsa-miR-181b-2-3p	0.00607669	0.00457587
m144	hsa-miR-181b-3p	0.00283579	0.00228794
m145	hsa-miR-181b-5p	0.802933	0.578848
m146	hsa-miR-181c-3p	0.00384857	0.00743579
m147	hsa-miR-181c-5p	0.00202556	0.00200194
m148	hsa-miR-181d-5p	0.0133687	0.0185895
m149	hsa-miR-182-3p	0.00202556	0.00285992
m150	hsa-miR-182-5p	0.00162045	0.00228794
m151	hsa-miR-185-5p	0.116672	0.120117
m152	hsa-miR-186-3p	0.000810225	0.00114397
m153	hsa-miR-186-5p	0.240839	0.191043
m154	hsa-miR-188-5p	0.00405113	0.00228794
m155	hsa-miR-18a-3p	0.0172173	0.0117257
m156	hsa-miR-18a-5p	0.0909478	0.0546245
m157	hsa-miR-1908-5p	0.00526646	0.0071498
m158	hsa-miR-1909-3p	0.00303834	0.00514786
m159	hsa-miR-190a-3p	0.00202556	0.000571984
m160	hsa-miR-190b	0.00830481	0.00857976
m161	hsa-miR-1910-5p	0.000607669	0.00142996
m162	hsa-miR-191-3p	0.00931759	0.0131556
m163	hsa-miR-1915-5p	0.00101278	0.00228794
m164	hsa-miR-191-5p	0.549535	0.746153
m165	hsa-miR-192-5p	0.0172173	0.0254533
m166	hsa-miR-193a-3p	0.00162045	0.00142996
m167	hsa-miR-193a-5p	0.0113432	0.0122977
m168	hsa-miR-193b-3p	0.00283579	0.00142996
m169	hsa-miR-193b-5p	0.00182301	0.00257393
m170	hsa-miR-194-5p	0.00364601	0.00314591
m171	hsa-miR-195-3p	0.00546902	0.00800778
m172	hsa-miR-195-5p	0.0555004	0.0606303
m173	hsa-miR-196a-3p	0.00121534	0.00285992
m174	hsa-miR-196a-5p	0.0180275	0.0131556
m175	hsa-miR-196b-5p	0.324495	0.290854
m176	hsa-miR-197-3p	0.0226863	0.0337471
m177	hsa-miR-199a-3p	0.422127	0.557399
m178	hsa-miR-199a-5p	0.0407138	0.0414689
m179	hsa-miR-199b-3p	0.05388	0.07207
m180	hsa-miR-199b-5p	0.00121534	0.00171595
m181	hsa-miR-19a-3p	0.032409	0.0197335
m182	hsa-miR-19a-5p	0.00243068	0.00171595
m183	hsa-miR-19b-1-5p	0.00465879	0.00600583
m184	hsa-miR-19b-3p	0.173996	0.102385
m185	hsa-miR-200b-5p	0.00364601	0.0154436
m186	hsa-miR-200c-5p	0.00222812	0.0037179
m187	hsa-miR-202-5p	0.000405113	0.00343191
m188	hsa-miR-203a-5p	0.000607669	0.00200194
m189	hsa-miR-203b-3p	0.00182301	0.00314591
m190	hsa-miR-204-5p	0.00546902	0.0037179
m191	hsa-miR-2054	0.00101278	0.00257393
m192	hsa-miR-205-5p	0.00101278	0.00142996
m193	hsa-miR-206	0.000810225	0.00457587
m194	hsa-miR-208b-3p	0.00506391	0.00857976
m195	hsa-miR-20a-3p	0.00870992	0.00200194
m196	hsa-miR-20a-5p	0.66722	0.408111
m197	hsa-miR-20b-5p	0.00263323	0.00200194
m198	hsa-miR-210-3p	0.000607669	0.0254533
m199	hsa-miR-2110	0.00202556	0.0037179
m200	hsa-miR-2115-3p	0.00222812	0.0102957
m201	hsa-miR-2116-3p	0.00243068	0.00314591
m202	hsa-miR-212-3p	0.00162045	0.00457587
m203	hsa-miR-21-3p	0.0634001	0.0646342
m204	hsa-miR-214-3p	0.0143815	0.0228794
m205	hsa-miR-214-5p	0.00182301	0.00114397
m206	hsa-miR-215-3p	0.000810225	0.00285992
m207	hsa-miR-21-5p	14.6381	12.6506
m208	hsa-miR-216a-3p	0.0228889	0.0311731
m209	hsa-miR-216a-5p	0.123154	0.117543
m210	hsa-miR-217	0.208025	0.21621
m211	hsa-miR-218-5p	0.174198	0.14128
m212	hsa-miR-219a-1-3p	0.00384857	0.00943774
m213	hsa-miR-219a-5p	0.00567158	0.00800778
m214	hsa-miR-219b-5p	0.00202556	0.00200194
m215	hsa-miR-221-3p	5.63106	4.42573
m216	hsa-miR-221-5p	0.0423343	0.0437568
m217	hsa-miR-222-3p	1.0701	0.93548
m218	hsa-miR-222-5p	0.0143815	0.00972373
m219	hsa-miR-223-3p	0.00202556	0.00600583
m220	hsa-miR-22-3p	0.282161	0.220214
m221	hsa-miR-224-5p	0.298163	0.322885
m222	hsa-miR-22-5p	0.0311937	0.0423268
m223	hsa-miR-2277-3p	0.00708947	0.0100097
m224	hsa-miR-2355-3p	0.0064818	0.00314591
m225	hsa-miR-2355-5p	0.00202556	0.00114397
m226	hsa-miR-23a-3p	2.06607	1.65446
m227	hsa-miR-23b-3p	0.131256	0.13985
m228	hsa-miR-23b-5p	0.000810225	0.00228794
m229	hsa-miR-23c	0.00202556	0.00285992
m230	hsa-miR-24-1-5p	0.00121534	0.00314591
m231	hsa-miR-24-2-5p	0.00384857	0.00543385
m232	hsa-miR-24-3p	1.18151	1.12109
m233	hsa-miR-2467-5p	0.0121534	0.000285992
m234	hsa-miR-25-3p	0.881525	1.04788
m235	hsa-miR-25-5p	0.0097227	0.0128696
m236	hsa-miR-2682-3p	0.00749458	0.00743579
m237	hsa-miR-26a-1-3p	0.00364601	0.00228794
m238	hsa-miR-26a-2-3p	0.0194454	0.0254533
m239	hsa-miR-26a-5p	1.12743	1.34988
m240	hsa-miR-26b-5p	1.00792	1.34016
m241	hsa-miR-27a-3p	0.822986	0.57942
m242	hsa-miR-27a-5p	0.0745407	0.0397529
m243	hsa-miR-27b-3p	0.347181	0.408969
m244	hsa-miR-27b-5p	0.00384857	0.00314591
m245	hsa-miR-28-3p	0.126395	0.164445
m246	hsa-miR-28-5p	0.0137738	0.0111537
m247	hsa-miR-296-3p	0.00283579	0.00543385
m248	hsa-miR-299-3p	0.00911503	0.0145856
m249	hsa-miR-299-5p	0.0234965	0.0223074
m250	hsa-miR-29a-3p	1.41587	1.0453
m251	hsa-miR-29a-5p	0.0103304	0.00772179
m252	hsa-miR-29b-1-5p	0.0141789	0.0148716
m253	hsa-miR-29b-2-5p	0.00222812	0.00142996
m254	hsa-miR-29b-3p	0.496263	0.20763
m255	hsa-miR-29c-3p	0.0923657	0.073214
m256	hsa-miR-29c-5p	0.0137738	0.0120117
m257	hsa-miR-301a-3p	0.00425368	0.00343191
m258	hsa-miR-301a-5p	0.0147866	0.00629183
m259	hsa-miR-301b-5p	0.00222812	0.000857976
m260	hsa-miR-302b-5p	0.107962	0.0177315
m261	hsa-miR-3064-3p	0.00141789	0.00314591
m262	hsa-miR-30a-3p	0.218153	0.201052
m263	hsa-miR-30a-5p	1.63078	1.54693
m264	hsa-miR-30b-5p	0.0182301	0.0240233
m265	hsa-miR-30c-1-3p	0.00222812	0.00142996
m266	hsa-miR-30c-2-3p	0.0137738	0.0125837
m267	hsa-miR-30c-5p	0.313355	0.254819
m268	hsa-miR-30d-3p	0.00384857	0.00257393
m269	hsa-miR-30d-5p	0.207823	0.308013
m270	hsa-miR-30e-3p	0.0443598	0.0509066
m271	hsa-miR-30e-5p	0.248131	0.218498
m272	hsa-miR-3115	0.00162045	0.00200194
m273	hsa-miR-3117-3p	0.00121534	0.00428988
m274	hsa-miR-3122	0.0097227	0.0205914
m275	hsa-miR-3123	0.00303834	0.00428988
m276	hsa-miR-3129-5p	0.00222812	0.000571984
m277	hsa-miR-3131	0.0469931	0.149002
m278	hsa-miR-3132	0.00283579	0.00314591
m279	hsa-miR-3136-3p	0.00202556	0.00257393
m280	hsa-miR-3138	0.00141789	0.00314591
m281	hsa-miR-31-3p	0.017825	0.00600583
m282	hsa-miR-3140-3p	0.00141789	0.0037179
m283	hsa-miR-3140-5p	0.00243068	0.00171595
m284	hsa-miR-3141	0.00182301	0.0071498
m285	hsa-miR-3145-5p	0.00101278	0.000857976
m286	hsa-miR-3146	0.00344346	0.00514786
m287	hsa-miR-3152-3p	0.00222812	0.00171595
m288	hsa-miR-3153	0.0200531	0.00343191
m289	hsa-miR-31-5p	1.36705	1.27238
m290	hsa-miR-3164	0.00162045	0.00200194
m291	hsa-miR-3168	0.0960117	0.251673
m292	hsa-miR-3171	0.00243068	0.000571984
m293	hsa-miR-3173-5p	0.0032409	0.00114397
m294	hsa-miR-3174	0.000202556	0.000857976
m295	hsa-miR-3176	0.00222812	0.000857976
m296	hsa-miR-3179	0.00465879	0.00629183
m297	hsa-miR-3182	0.00121534	0.000857976
m298	hsa-miR-3187-3p	0.000810225	0.0037179
m299	hsa-miR-3190-5p	0.000202556	0.00400389
m300	hsa-miR-3200-3p	0.00607669	0.00571984
m301	hsa-miR-3201	0.00101278	0.00314591
m302	hsa-miR-3202	0.00182301	0.00343191
m303	hsa-miR-320a	0.235978	0.28113
m304	hsa-miR-320b	0.0170147	0.0171595
m305	hsa-miR-320c	0.00850736	0.00772179
m306	hsa-miR-320d	0.00162045	0.00228794
m307	hsa-miR-323a-3p	0.0682615	0.0694961
m308	hsa-miR-323a-5p	0.00121534	0.00571984
m309	hsa-miR-323b-3p	0.0157994	0.0183035
m310	hsa-miR-32-3p	0.00303834	0.00285992
m311	hsa-miR-324-3p	0.0174198	0.0194475
m312	hsa-miR-324-5p	0.0176224	0.0142996
m313	hsa-miR-325	0.00162045	0.000857976
m314	hsa-miR-32-5p	0.00607669	0.0037179
m315	hsa-miR-326	0.00587413	0.00457587
m316	hsa-miR-329-3p	0.0271425	0.0231654
m317	hsa-miR-329-5p	0.00222812	0.00543385
m318	hsa-miR-330-3p	0.00486135	0.00400389
m319	hsa-miR-330-5p	0.0149892	0.00629183
m320	hsa-miR-331-3p	0.0137738	0.0108677
m321	hsa-miR-331-5p	0.00162045	0.000857976
m322	hsa-miR-335-3p	0.141182	0.0777899
m323	hsa-miR-335-5p	0.144828	0.122119
m324	hsa-miR-337-3p	0.0153943	0.00972373
m325	hsa-miR-337-5p	0.0457777	0.0240233
m326	hsa-miR-338-3p	0.00708947	0.00657782
m327	hsa-miR-339-3p	0.0117483	0.0108677
m328	hsa-miR-339-5p	0.0623873	0.0809358
m329	hsa-miR-33a-5p	0.141789	0.425556
m330	hsa-miR-340-3p	0.00303834	0.00457587
m331	hsa-miR-340-5p	0.0390934	0.0303152
m332	hsa-miR-342-3p	0.157791	0.197049
m333	hsa-miR-342-5p	0.00141789	0.00314591
m334	hsa-miR-345-5p	0.0192428	0.0243093
m335	hsa-miR-34a-3p	0.00283579	0.00228794
m336	hsa-miR-34a-5p	0.540825	0.553109
m337	hsa-miR-34b-5p	0.00222812	0.00171595
m338	hsa-miR-3605-3p	0.00121534	0.00228794
m339	hsa-miR-3605-5p	0.00283579	0.0037179
m340	hsa-miR-3606-5p	0.00283579	0.00772179
m341	hsa-miR-3613-3p	0.0107355	0.00829377
m342	hsa-miR-3613-5p	0.0182301	0.0137276
m343	hsa-miR-361-3p	0.0281553	0.0451868
m344	hsa-miR-3614-3p	0.00810225	0.0148716
m345	hsa-miR-3615	0.00303834	0.00543385
m346	hsa-miR-361-5p	0.141992	0.164159
m347	hsa-miR-3618	0.00101278	0.00142996
m348	hsa-miR-3621	0.00121534	0.0037179
m349	hsa-miR-362-3p	0.00182301	0.00343191
m350	hsa-miR-362-5p	0.00931759	0.00743579
m351	hsa-miR-363-3p	0.00121534	0.000857976
m352	hsa-miR-3651	0.00283579	0.00915175
m353	hsa-miR-3653-5p	0.000405113	0.00171595
m354	hsa-miR-3658	0.00162045	0.00142996
m355	hsa-miR-365a-3p	0.0277502	0.0300292
m356	hsa-miR-365b-3p	0.0668436	0.0617743
m357	hsa-miR-365b-5p	0.00243068	0.00228794
m358	hsa-miR-3662	0.00202556	0.00200194
m359	hsa-miR-3666	0.000405113	0.000285992
m360	hsa-miR-3670	0.000810225	0.00428988
m361	hsa-miR-3679-3p	0.00263323	0.0125837
m362	hsa-miR-3679-5p	0.00162045	0.00257393
m363	hsa-miR-3680-5p	0.000405113	0.000285992
m364	hsa-miR-3689a-5p	0.0239016	0.036035
m365	hsa-miR-3690	0.00243068	0.00228794
m366	hsa-miR-3691-5p	0.00202556	0.00171595
m367	hsa-miR-3692-5p	0.0139764	0.0200194
m368	hsa-miR-369-3p	0.0670461	0.0626323
m369	hsa-miR-369-5p	0.0405113	0.036893
m370	hsa-miR-370-3p	0.030586	0.0609163
m371	hsa-miR-370-5p	0.00283579	0.000857976
m372	hsa-miR-371b-3p	0.00263323	0.000285992
m373	hsa-miR-372-5p	0.00222812	0.00343191
m374	hsa-miR-374a-3p	0.0143815	0.0105817
m375	hsa-miR-374a-5p	0.141789	0.0989533
m376	hsa-miR-374b-3p	0.00789969	0.00657782
m377	hsa-miR-374b-5p	0.0812251	0.0600583
m378	hsa-miR-374c-5p	0.00182301	0.0131556
m379	hsa-miR-376a-3p	0.0956066	0.0783618
m380	hsa-miR-376a-5p	0.00243068	0.00114397
m381	hsa-miR-376b-3p	0.00769714	0.00829377
m382	hsa-miR-376c-3p	0.0943912	0.0823657
m383	hsa-miR-376c-5p	0.00344346	0.0037179
m384	hsa-miR-377-3p	0.0121534	0.036321
m385	hsa-miR-378a-3p	0.0498288	0.0417548
m386	hsa-miR-378a-5p	0.00587413	0.00514786
m387	hsa-miR-378c	0.00182301	0.00343191
m388	hsa-miR-378i	0.00141789	0.00114397
m389	hsa-miR-379-3p	0.0133687	0.0071498
m390	hsa-miR-379-5p	0.177439	0.198765
m391	hsa-miR-380-3p	0.00425368	0.00457587
m392	hsa-miR-380-5p	0.00222812	0.00114397
m393	hsa-miR-381-3p	0.149487	0.117543
m394	hsa-miR-381-5p	0.00182301	0.00114397
m395	hsa-miR-382-3p	0.0188377	0.0157296
m396	hsa-miR-382-5p	0.211064	0.211062
m397	hsa-miR-384	0.00141789	0.00257393
m398	hsa-miR-3907	0.00141789	0.00343191
m399	hsa-miR-3910	0.000607669	0.00142996
m400	hsa-miR-3912-5p	0.00405113	0.00400389
m401	hsa-miR-3915	0.00182301	0.00200194
m402	hsa-miR-3916	0.021471	0.0546245
m403	hsa-miR-3923	0.00810225	0.0160156
m404	hsa-miR-3928-3p	0.00202556	0.00629183
m405	hsa-miR-3934-3p	0.000202556	0.0037179
m406	hsa-miR-3942-3p	0.00222812	0.00228794
m407	hsa-miR-3943	0.000810225	0.00343191
m408	hsa-miR-3974	0.00101278	0.00314591
m409	hsa-miR-409-3p	0.25198	0.317165
m410	hsa-miR-409-5p	0.0216735	0.0237373
m411	hsa-miR-410-5p	0.00182301	0.00114397
m412	hsa-miR-411-3p	0.00587413	0.00228794
m413	hsa-miR-411-5p	0.0964168	0.0975233
m414	hsa-miR-412-3p	0.00141789	0.000571984
m415	hsa-miR-412-5p	0.00445624	0.00486187
m416	hsa-miR-421	0.0320039	0.0274552
m417	hsa-miR-423-3p	0.144018	0.208488
m418	hsa-miR-423-5p	0.0467905	0.0620603
m419	hsa-miR-424-3p	0.00364601	0.0117257
m420	hsa-miR-424-5p	0.0208633	0.0431848
m421	hsa-miR-425-3p	0.0121534	0.0145856
m422	hsa-miR-4254	0.00141789	0.00257393
m423	hsa-miR-425-5p	0.272438	0.263971
m424	hsa-miR-4256	0.00810225	0.0191615
m425	hsa-miR-4269	0.00283579	0.00343191
m426	hsa-miR-4271	0.00162045	0.000285992
m427	hsa-miR-4272	0.00222812	0.00142996
m428	hsa-miR-4285	0.00101278	0.00314591
m429	hsa-miR-4286	0.0129636	0.0197335
m430	hsa-miR-429	0.00182301	0.00257393
m431	hsa-miR-4290	0.000810225	0.00285992
m432	hsa-miR-4301	0.000607669	0.00343191
m433	hsa-miR-4302	0.00121534	0.00285992
m434	hsa-miR-4303	0.00222812	0.0100097
m435	hsa-miR-4304	0.0160019	0.0257393
m436	hsa-miR-4307	0.00141789	0.00228794
m437	hsa-miR-4312	0.00202556	0.00142996
m438	hsa-miR-431-5p	0.121534	0.0955214
m439	hsa-miR-4322	0.000607669	0.00285992
m440	hsa-miR-4324	0.00243068	0.0037179
m441	hsa-miR-432-5p	0.151107	0.166447
m442	hsa-miR-4326	0.00344346	0.00514786
m443	hsa-miR-4328	0.000810225	0.00142996
m444	hsa-miR-4329	0.00141789	0.00142996
m445	hsa-miR-433-3p	0.00162045	0.00171595
m446	hsa-miR-433-5p	0.00222812	0.00457587
m447	hsa-miR-4417	0.000607669	0.00314591
m448	hsa-miR-4423-3p	0.00121534	0.00142996
m449	hsa-miR-4423-5p	0.00303834	0.00200194
m450	hsa-miR-4424	0.00263323	0.00114397
m451	hsa-miR-4433a-3p	0.00141789	0.00686381
m452	hsa-miR-4433a-5p	0.00222812	0.00285992
m453	hsa-miR-4445-3p	0.00121534	0.00228794
m454	hsa-miR-4445-5p	0.00101278	0.000857976
m455	hsa-miR-4448	0.00243068	0.00343191
m456	hsa-miR-4450	0.00567158	0.0185895
m457	hsa-miR-4452	0.00364601	0.00686381
m458	hsa-miR-4454	0.00749458	0.00686381
m459	hsa-miR-4455	0.0149892	0.00171595
m460	hsa-miR-4456	0.0226863	0.00543385
m461	hsa-miR-4458	0.00243068	0.00228794
m462	hsa-miR-4459	0.00141789	0.00400389
m463	hsa-miR-4461	0.00263323	0.00114397
m464	hsa-miR-4462	0.00283579	0.000857976
m465	hsa-miR-4468	0.00445624	0.0157296
m466	hsa-miR-4472	0.0162045	0.00629183
m467	hsa-miR-4477a	0.00202556	0.0102957
m468	hsa-miR-4483	0.0725151	0.00486187
m469	hsa-miR-4484	0.00506391	0.00142996
m470	hsa-miR-4493	0.00344346	0.00171595
m471	hsa-miR-4496	0.00162045	0.0037179
m472	hsa-miR-449a	0.00121534	0.00343191
m473	hsa-miR-449b-3p	0.00182301	0.00285992
m474	hsa-miR-449c-5p	0.00243068	0.000571984
m475	hsa-miR-4500	0.00222812	0.00543385
m476	hsa-miR-4501	0.00405113	0.00285992
m477	hsa-miR-4502	0.00283579	0.00343191
m478	hsa-miR-4503	0.00425368	0.00743579
m479	hsa-miR-450a-2-3p	0.00141789	0.00142996
m480	hsa-miR-450a-5p	0.00283579	0.00400389
m481	hsa-miR-450b-5p	0.0194454	0.034605
m482	hsa-miR-4510	0.0032409	0.00457587
m483	hsa-miR-4511	0.00263323	0.00171595
m484	hsa-miR-4517	0.00263323	0.00257393
m485	hsa-miR-4521	0.00952014	0.00314591
m486	hsa-miR-4524a-5p	0.00911503	0.0105817
m487	hsa-miR-4524b-3p	0.00627924	0.00743579
m488	hsa-miR-452-5p	0.0194454	0.0185895
m489	hsa-miR-4528	0.00344346	0.00772179
m490	hsa-miR-4532	0.000607669	0.0037179
m491	hsa-miR-454-3p	0.231927	0.221644
m492	hsa-miR-454-5p	0.0097227	0.00972373
m493	hsa-miR-455-3p	0.0145841	0.00943774
m494	hsa-miR-455-5p	0.0654257	0.0494766
m495	hsa-miR-4634	0.0399036	0.0205914
m496	hsa-miR-4642	0.00121534	0.00400389
m497	hsa-miR-4645-3p	0.00121534	0.000571984
m498	hsa-miR-4648	0.00202556	0.00228794
m499	hsa-miR-4650-5p	0.00465879	0.00428988
m500	hsa-miR-4652-3p	0.00283579	0.00142996
m501	hsa-miR-4653-3p	0.00182301	0.0037179
m502	hsa-miR-4658	0.00283579	0.00629183
m503	hsa-miR-4659a-5p	0.000810225	0.0037179
m504	hsa-miR-4660	0.000810225	0.00314591
m505	hsa-miR-4661-5p	0.00162045	0.00142996
m506	hsa-miR-4662a-3p	0.00141789	0.00114397
m507	hsa-miR-4662a-5p	0.000405113	0.000857976
m508	hsa-miR-4666b	0.00162045	0.00142996
m509	hsa-miR-4668-3p	0.000405113	0.000285992
m510	hsa-miR-4668-5p	0.00283579	0.00142996
m511	hsa-miR-4677-3p	0.00303834	0.00314591
m512	hsa-miR-4677-5p	0.00425368	0.00228794
m513	hsa-miR-4679	0.0243068	0.0177315
m514	hsa-miR-4680-3p	0.00162045	0.0102957
m515	hsa-miR-4681	0.0032409	0.0037179
m516	hsa-miR-4682	0.00141789	0.00486187
m517	hsa-miR-4686	0.00222812	0.000857976
m518	hsa-miR-4687-5p	0.00283579	0.0120117
m519	hsa-miR-4700-3p	0.00445624	0.0148716
m520	hsa-miR-4700-5p	0.0097227	0.0203054
m521	hsa-miR-4705	0.000810225	0.00114397
m522	hsa-miR-4710	0.000405113	0.00400389
m523	hsa-miR-4720-3p	0.00344346	0.00657782
m524	hsa-miR-4721	0.0032409	0.00200194
m525	hsa-miR-4723-5p	0.00222812	0.000571984
m526	hsa-miR-4724-5p	0.00546902	0.00686381
m527	hsa-miR-4725-3p	0.00931759	0.0314591
m528	hsa-miR-4729	0.0119508	0.00772179
m529	hsa-miR-4732-5p	0.00344346	0.00600583
m530	hsa-miR-4735-5p	0.00141789	0.00314591
m531	hsa-miR-4754	0.00283579	0.00629183
m532	hsa-miR-4759	0.00141789	0.00114397
m533	hsa-miR-4760-5p	0.00202556	0.000571984
m534	hsa-miR-4762-3p	0.00121534	0.00171595
m535	hsa-miR-4762-5p	0.000607669	0.000857976
m536	hsa-miR-4764-3p	0.00101278	0.00285992
m537	hsa-miR-4766-3p	0.0032409	0.00285992
m538	hsa-miR-4766-5p	0.00202556	0.00629183
m539	hsa-miR-4771	0.0157994	0.034605
m540	hsa-miR-4772-3p	0.00182301	0.00314591
m541	hsa-miR-4772-5p	0.00283579	0.0071498
m542	hsa-miR-4775	0.00303834	0.00514786
m543	hsa-miR-4778-3p	0.00405113	0.00228794
m544	hsa-miR-4778-5p	0.00121534	0.000571984
m545	hsa-miR-4782-5p	0.00101278	0.00428988
m546	hsa-miR-4784	0.0334218	0.0557685
m547	hsa-miR-4786-3p	0.00546902	0.0108677
m548	hsa-miR-4786-5p	0.00243068	0.00142996
m549	hsa-miR-4795-3p	0.000607669	0.00114397
m550	hsa-miR-4800-5p	0.00202556	0.00457587
m551	hsa-miR-4801	0.00202556	0.00285992
m552	hsa-miR-4804-3p	0.000810225	0.00114397
m553	hsa-miR-483-3p	0.00344346	0.00171595
m554	hsa-miR-484	0.0318013	0.0400389
m555	hsa-miR-485-3p	0.0386882	0.0494766
m556	hsa-miR-485-5p	0.0032409	0.00686381
m557	hsa-miR-486-5p	0.000202556	0.00285992
m558	hsa-miR-487a-3p	0.00243068	0.00228794
m559	hsa-miR-487a-5p	0.00141789	0.00457587
m560	hsa-miR-487b-3p	0.0356499	0.0391809
m561	hsa-miR-490-3p	0.00202556	0.00257393
m562	hsa-miR-491-3p	0.000607669	0.000571984
m563	hsa-miR-491-5p	0.00425368	0.00571984
m564	hsa-miR-493-3p	0.0510442	0.0497626
m565	hsa-miR-493-5p	0.0615771	0.0766459
m566	hsa-miR-494-3p	0.0781867	0.0677801
m567	hsa-miR-494-5p	0.00384857	0.00686381
m568	hsa-miR-495-3p	0.0164071	0.0102957
m569	hsa-miR-495-5p	0.00283579	0.00343191
m570	hsa-miR-496	0.00506391	0.00686381
m571	hsa-miR-497-3p	0.00202556	0.000571984
m572	hsa-miR-497-5p	0.0255221	0.0194475
m573	hsa-miR-5002-5p	0.000810225	0.00114397
m574	hsa-miR-5003-3p	0.00243068	0.00428988
m575	hsa-miR-5004-3p	0.000405113	0.00343191
m576	hsa-miR-5006-3p	0.00303834	0.00886576
m577	hsa-miR-5006-5p	0.0032409	0.00571984
m578	hsa-miR-5007-3p	0.0097227	0.0260253
m579	hsa-miR-500a-3p	0.00749458	0.00743579
m580	hsa-miR-500a-5p	0.00182301	0.00228794
m581	hsa-miR-500b-5p	0.00850736	0.00800778
m582	hsa-miR-5010-3p	0.000607669	0.0037179
m583	hsa-miR-5011-5p	0.00526646	0.00114397
m584	hsa-miR-501-3p	0.00384857	0.00400389
m585	hsa-miR-501-5p	0.00870992	0.0160156
m586	hsa-miR-502-3p	0.00729203	0.0114397
m587	hsa-miR-502-5p	0.00121534	0.000857976
m588	hsa-miR-503-3p	0.00364601	0.0145856
m589	hsa-miR-503-5p	0.032409	0.100669
m590	hsa-miR-505-3p	0.0281553	0.0231654
m591	hsa-miR-505-5p	0.0409164	0.103815
m592	hsa-miR-5095	0.00222812	0.0105817
m593	hsa-miR-5096	0.00283579	0.00171595
m594	hsa-miR-5100	0.00364601	0.00314591
m595	hsa-miR-510-3p	0.0984423	0.250529
m596	hsa-miR-512-3p	0.00141789	0.00457587
m597	hsa-miR-5186	0.00162045	0.00428988
m598	hsa-miR-5188	0.00182301	0.00228794
m599	hsa-miR-5189-3p	0.00749458	0.0183035
m600	hsa-miR-518a-3p	0.034232	0.0263113
m601	hsa-miR-518d-3p	0.00344346	0.00829377
m602	hsa-miR-5195-3p	0.00425368	0.00142996
m603	hsa-miR-5196-5p	0.00425368	0.00428988
m604	hsa-miR-5197-3p	0.00182301	0.0037179
m605	hsa-miR-520d-3p	0.00222812	0.00200194
m606	hsa-miR-523-3p	0.00162045	0.000857976
m607	hsa-miR-532-3p	0.00668436	0.00686381
m608	hsa-miR-532-5p	0.0534749	0.0577704
m609	hsa-miR-539-3p	0.00506391	0.00314591
m610	hsa-miR-539-5p	0.00405113	0.00514786
m611	hsa-miR-542-3p	0.0101278	0.0134416
m612	hsa-miR-543	0.0222812	0.0160156
m613	hsa-miR-544a	0.00243068	0.00514786
m614	hsa-miR-545-5p	0.00243068	0.00285992
m615	hsa-miR-548ac	0.00141789	0.00285992
m616	hsa-miR-548am-3p	0.00222812	0.000571984
m617	hsa-miR-548ao-3p	0.00384857	0.00171595
m618	hsa-miR-548ao-5p	0.0064818	0.00343191
m619	hsa-miR-548ap-3p/548t-3p/548aa	0.00749458	0.00629183
m620	hsa-miR-548ap-5p/548j-5p	0.00344346	0.000857976
m621	hsa-miR-548aq-5p	0.000810225	0.00171595
m622	hsa-miR-548ar-5p	0.00162045	0.000571984
m623	hsa-miR-548at-5p	0.00202556	0.000285992
m624	hsa-miR-548au-5p/548c-5p/548o-5p/548am-5p	0.00405113	0.00457587
m625	hsa-miR-548av-5p/548k	0.00364601	0.00257393
m626	hsa-miR-548az-5p	0.00243068	0.00114397
m627	hsa-miR-548bb-5p	0.00141789	0.00314591
m628	hsa-miR-548d-5p	0.00162045	0.000857976
m629	hsa-miR-548e-3p	0.00162045	0.000857976
m630	hsa-miR-548e-5p	0.00141789	0.00314591
m631	hsa-miR-548g-3p	0.00283579	0.0037179
m632	hsa-miR-548h-3p	0.0336243	0.0171595
m633	hsa-miR-548h-5p	0.00222812	0.00343191
m634	hsa-miR-548i	0.00101278	0.00142996
m635	hsa-miR-548l	0.0332192	0.0140136
m636	hsa-miR-548n	0.00182301	0.00257393
m637	hsa-miR-548q	0.000405113	0.00142996
m638	hsa-miR-548t-5p	0.00202556	0.00228794
m639	hsa-miR-551a	0.00425368	0.00543385
m640	hsa-miR-552-5p	0.00101278	0.000857976
m641	hsa-miR-553	0.00202556	0.00457587
m642	hsa-miR-556-3p	0.00405113	0.0037179
m643	hsa-miR-5585-5p	0.00182301	0.00200194
m644	hsa-miR-5586-3p	0.000810225	0.00285992
m645	hsa-miR-5586-5p	0.00263323	0.00457587
m646	hsa-miR-5590-5p	0.00121534	0.00543385
m647	hsa-miR-5591-5p	0.0283579	0.00228794
m648	hsa-miR-561-3p	0.00222812	0.000571984
m649	hsa-miR-561-5p	0.00202556	0.00228794
m650	hsa-miR-562	0.00769714	0.0191615
m651	hsa-miR-567	0.00263323	0.00343191
m652	hsa-miR-5680	0.000810225	0.00200194
m653	hsa-miR-5681a	0.00567158	0.0134416
m654	hsa-miR-5688	0.00567158	0.00571984
m655	hsa-miR-5692a	0.000607669	0.00228794
m656	hsa-miR-5694	0.00769714	0.0231654
m657	hsa-miR-5696	0.00243068	0.00285992
m658	hsa-miR-5698	0.00141789	0.00200194
m659	hsa-miR-5699-3p	0.00283579	0.00343191
m660	hsa-miR-5699-5p	0.00202556	0.00200194
m661	hsa-miR-5700	0.00303834	0.00343191
m662	hsa-miR-5701	0.00162045	0.00428988
m663	hsa-miR-570-3p	0.00182301	0.00200194
m664	hsa-miR-573	0.000607669	0.00142996
m665	hsa-miR-5739	0.00243068	0.00600583
m666	hsa-miR-574-3p	0.0413215	0.0626323
m667	hsa-miR-574-5p	0.0563106	0.0926614
m668	hsa-miR-576-3p	0.00465879	0.00400389
m669	hsa-miR-576-5p	0.0354473	0.034891
m670	hsa-miR-578	0.00222812	0.00171595
m671	hsa-miR-579-3p	0.00141789	0.00228794
m672	hsa-miR-580-3p	0.00222812	0.00343191
m673	hsa-miR-582-3p	0.0097227	0.0108677
m674	hsa-miR-582-5p	0.00283579	0.00200194
m675	hsa-miR-584-3p	0.00121534	0.000285992
m676	hsa-miR-584-5p	0.0437522	0.0340331
m677	hsa-miR-586	0.00303834	0.00171595
m678	hsa-miR-589-3p	0.00405113	0.00343191
m679	hsa-miR-589-5p	0.00668436	0.00772179
m680	hsa-miR-590-3p	0.0591464	0.037179
m681	hsa-miR-590-5p	0.00405113	0.0037179
m682	hsa-miR-597-3p	0.00141789	0.00257393
m683	hsa-miR-598-3p	0.0137738	0.0111537
m684	hsa-miR-599	0.00729203	0.000285992
m685	hsa-miR-601	0.00182301	0.00285992
m686	hsa-miR-605-3p	0.000810225	0.00171595
m687	hsa-miR-606	0.00222812	0.00457587
m688	hsa-miR-6068	0.000607669	0.00343191
m689	hsa-miR-607	0.00101278	0.00142996
m690	hsa-miR-6071	0.00445624	0.00600583
m691	hsa-miR-6073	0.00121534	0.0037179
m692	hsa-miR-6078	0.000810225	0.00400389
m693	hsa-miR-6081	0.00243068	0.00428988
m694	hsa-miR-6083	0.036055	0.00800778
m695	hsa-miR-6126	0.0336243	0.0466167
m696	hsa-miR-6130	0.00121534	0.00428988
m697	hsa-miR-6131	0.00202556	0.0102957
m698	hsa-miR-617	0.00364601	0.00829377
m699	hsa-miR-619-3p	0.00202556	0.00200194
m700	hsa-miR-624-3p	0.00182301	0.00514786
m701	hsa-miR-625-3p	0.0708947	0.0640622
m702	hsa-miR-625-5p	0.023294	0.0203054
m703	hsa-miR-626	0.00121534	0.00142996
m704	hsa-miR-627-5p	0.00121534	0.00171595
m705	hsa-miR-628-3p	0.00810225	0.0157296
m706	hsa-miR-628-5p	0.0145841	0.0128696
m707	hsa-miR-629-3p	0.00283579	0.00285992
m708	hsa-miR-629-5p	0.0595515	0.0406109
m709	hsa-miR-636	0.00101278	0.00114397
m710	hsa-miR-639	0.000607669	0.00285992
m711	hsa-miR-640	0.000405113	0.00457587
m712	hsa-miR-641	0.00344346	0.00428988
m713	hsa-miR-647	0.00121534	0.00142996
m714	hsa-miR-649	0.00101278	0.00486187
m715	hsa-miR-6501-5p	0.00202556	0.00200194
m716	hsa-miR-6502-5p	0.00101278	0.00743579
m717	hsa-miR-6504-3p	0.00101278	0.00142996
m718	hsa-miR-6506-5p	0.00182301	0.00343191
m719	hsa-miR-6510-3p	0.00162045	0.00514786
m720	hsa-miR-6514-3p	0.000405113	0.00171595
m721	hsa-miR-6514-5p	0.0599567	0.178745
m722	hsa-miR-651-5p	0.00364601	0.00686381
m723	hsa-miR-652-3p	0.00506391	0.00514786
m724	hsa-miR-653-3p	0.00101278	0.00285992
m725	hsa-miR-653-5p	0.00182301	0.00171595
m726	hsa-miR-654-3p	0.222002	0.21907
m727	hsa-miR-655-3p	0.00526646	0.00343191
m728	hsa-miR-656-3p	0.0032409	0.00171595
m729	hsa-miR-660-3p	0.000405113	0.00200194
m730	hsa-miR-660-5p	0.0540825	0.0471887
m731	hsa-miR-664a-3p	0.00243068	0.00571984
m732	hsa-miR-664a-5p	0.00546902	0.0102957
m733	hsa-miR-664b-5p	0.00384857	0.00857976
m734	hsa-miR-665	0.00222812	0.00514786
m735	hsa-miR-670-3p	0.00121534	0.000571984
m736	hsa-miR-670-5p	0.000607669	0.000857976
m737	hsa-miR-671-3p	0.00182301	0.00343191
m738	hsa-miR-6715b-3p	0.00202556	0.00114397
m739	hsa-miR-671-5p	0.112621	0.116399
m740	hsa-miR-6716-3p	0.00121534	0.00314591
m741	hsa-miR-6719-3p	0.00182301	0.00257393
m742	hsa-miR-6720-3p	0.00101278	0.00257393
m743	hsa-miR-6727-5p	0.00263323	0.000571984
m744	hsa-miR-6739-3p	0.00364601	0.00514786
m745	hsa-miR-6739-5p	0.00405113	0.00571984
m746	hsa-miR-6744-3p	0.0123559	0.0248813
m747	hsa-miR-6751-5p	0.00364601	0.00829377
m748	hsa-miR-6754-5p	0.000810225	0.00171595
m749	hsa-miR-6755-5p	0.00810225	0.00857976
m750	hsa-miR-6760-3p	0.00749458	0.0137276
m751	hsa-miR-6761-5p	0.00384857	0.00171595
m752	hsa-miR-6762-3p	0.00162045	0.00314591
m753	hsa-miR-676-3p	0.00121534	0.00314591
m754	hsa-miR-676-5p	0.000810225	0.00114397
m755	hsa-miR-6767-3p	0.000607669	0.00285992
m756	hsa-miR-6769b-3p	0.00222812	0.00343191
m757	hsa-miR-6780b-5p	0.00121534	0.0037179
m758	hsa-miR-6781-5p	0.00162045	0.00314591
m759	hsa-miR-6785-5p	0.0188377	0.00142996
m760	hsa-miR-6789-5p	0.000810225	0.0071498
m761	hsa-miR-6790-5p	0.00567158	0.0108677
m762	hsa-miR-6792-5p	0.000405113	0.00314591
m763	hsa-miR-6797-5p	0.000202556	0.000285992
m764	hsa-miR-6805-3p	0.000607669	0.00228794
m765	hsa-miR-6806-3p	0.00263323	0.00571984
m766	hsa-miR-6808-3p	0.00283579	0.0037179
m767	hsa-miR-6809-3p	0.00303834	0.00257393
m768	hsa-miR-6809-5p	0.00141789	0.00142996
m769	hsa-miR-6813-5p	0.0129636	0.0231654
m770	hsa-miR-6817-3p	0.00141789	0.00285992
m771	hsa-miR-6817-5p	0.00303834	0.00486187
m772	hsa-miR-6820-3p	0.00587413	0.0171595
m773	hsa-miR-6822-5p	0.00141789	0.00686381
m774	hsa-miR-6826-5p	0.00263323	0.00428988
m775	hsa-miR-6827-5p	0.00425368	0.0114397
m776	hsa-miR-6828-3p	0.00141789	0.0122977
m777	hsa-miR-6832-3p	0.00141789	0.00314591
m778	hsa-miR-6832-5p	0.00182301	0.00285992
m779	hsa-miR-6833-3p	0.00141789	0.00114397
m780	hsa-miR-6834-3p	0.00283579	0.00200194
m781	hsa-miR-6835-3p	0.00101278	0.00314591
m782	hsa-miR-6835-5p	0.00222812	0.00314591
m783	hsa-miR-6838-3p	0.00526646	0.00457587
m784	hsa-miR-6839-3p	0.000810225	0.00114397
m785	hsa-miR-6840-5p	0.00243068	0.00343191
m786	hsa-miR-6844	0.000810225	0.00171595
m787	hsa-miR-6847-3p	0.000810225	0.00285992
m788	hsa-miR-6847-5p	0.00384857	0.00514786
m789	hsa-miR-6850-3p	0.00162045	0.00629183
m790	hsa-miR-6857-3p	0.00243068	0.00314591
m791	hsa-miR-6863	0.00141789	0.00171595
m792	hsa-miR-6864-5p	0.00263323	0.00171595
m793	hsa-miR-6865-3p	0.00243068	0.000285992
m794	hsa-miR-6865-5p	0.0281553	0.036607
m795	hsa-miR-6869-5p	0.000405113	0.000571984
m796	hsa-miR-6872-3p	0.00749458	0.00943774
m797	hsa-miR-6874-5p	0.00283579	0.00972373
m798	hsa-miR-6875-3p	0.0107355	0.0160156
m799	hsa-miR-6876-5p	0.000607669	0.00142996
m800	hsa-miR-6881-3p	0.00202556	0.00171595
m801	hsa-miR-6885-5p	0.00222812	0.00171595
m802	hsa-miR-6889-3p	0.00769714	0.0443288
m803	hsa-miR-708-5p	0.00121534	0.00285992
m804	hsa-miR-7108-3p	0.00101278	0.00400389
m805	hsa-miR-7-1-3p	0.0103304	0.00743579
m806	hsa-miR-7156-3p	0.00587413	0.0100097
m807	hsa-miR-7162-3p	0.00121534	0.00343191
m808	hsa-miR-744-5p	0.0182301	0.0217354
m809	hsa-miR-758-3p	0.0064818	0.00772179
m810	hsa-miR-758-5p	0.0208633	0.00543385
m811	hsa-miR-7-5p	0.830886	0.457015
m812	hsa-miR-760	0.00222812	0.00285992
m813	hsa-miR-761	0.00202556	0.00285992
m814	hsa-miR-7641	0.00121534	0.000857976
m815	hsa-miR-765	0.00729203	0.00657782
m816	hsa-miR-766-3p	0.00587413	0.00142996
m817	hsa-miR-766-5p	0.00121534	0.00457587
m818	hsa-miR-767-3p	0.000810225	0.00285992
m819	hsa-miR-769-3p	0.00465879	0.00857976
m820	hsa-miR-769-5p	0.0245093	0.0248813
m821	hsa-miR-7705	0.0301809	0.0314591
m822	hsa-miR-7706	0.00506391	0.00171595
m823	hsa-miR-7849-3p	0.00506391	0.00772179
m824	hsa-miR-7850-5p	0.00101278	0.00285992
m825	hsa-miR-7974	0.00384857	0.00171595
m826	hsa-miR-7976	0.00384857	0.00543385
m827	hsa-miR-7977	0.0275477	0.0268833
m828	hsa-miR-802	0.0247119	0.0589144
m829	hsa-miR-8052	0.00202556	0.00457587
m830	hsa-miR-8056	0.00486135	0.00743579
m831	hsa-miR-8059	0.00222812	0.00257393
m832	hsa-miR-8065	0.00101278	0.00314591
m833	hsa-miR-8066	0.00506391	0.0122977
m834	hsa-miR-8070	0.00162045	0.00629183
m835	hsa-miR-8082	0.00121534	0.00314591
m836	hsa-miR-8087	0.00121534	0.00228794
m837	hsa-miR-8088	0.00101278	0.00600583
m838	hsa-miR-873-5p	0.00344346	0.00543385
m839	hsa-miR-874-3p	0.00283579	0.00457587
m840	hsa-miR-874-5p	0.00303834	0.00543385
m841	hsa-miR-877-5p	0.00405113	0.00285992
m842	hsa-miR-887-3p	0.00344346	0.00600583
m843	hsa-miR-889-3p	0.0253195	0.0220214
m844	hsa-miR-891a-5p	0.00769714	0.0183035
m845	hsa-miR-892c-3p	0.00708947	0.0174455
m846	hsa-miR-920	0.0103304	0.0188755
m847	hsa-miR-922	0.133485	0.0117257
m848	hsa-miR-92a-1-5p	0.00243068	0.00142996
m849	hsa-miR-92a-3p	2.30975	2.08059
m850	hsa-miR-92b-3p	0.0550953	0.0563404
m851	hsa-miR-92b-5p	0.00202556	0.00228794
m852	hsa-miR-93-3p	0.0164071	0.0160156
m853	hsa-miR-935	0.0149892	0.0174455
m854	hsa-miR-93-5p	1.06646	1.07933
m855	hsa-miR-937-3p	0.000810225	0.000571984
m856	hsa-miR-941	0.0366627	0.0431848
m857	hsa-miR-942-3p	0.00182301	0.00486187
m858	hsa-miR-942-5p	0.0226863	0.0154436
m859	hsa-miR-944	0.0032409	0.0148716
m860	hsa-miR-98-3p	0.00708947	0.00772179
m861	hsa-miR-98-5p	0.15131	0.141852
m862	hsa-miR-99a-3p	0.00607669	0.00571984
m863	hsa-miR-99a-5p	0.347181	0.370646
m864	hsa-miR-99b-3p	0.0336243	0.0466167
m865	hsa-miR-99b-5p	0.639875	0.851684
m867	hsa_piR_000552/gb/DQ570687/Homo	0.0064818	0.00543385
m868	hsa_piR_000753/gb/DQ570940/Homo	0.000405113	0.00171595
m869	hsa_piR_000765/gb/DQ570956/Homo	0.0301809	0.0483327
m870	hsa_piR_000794/gb/DQ570992/Homo	0.00222812	0.00457587
m871	hsa_piR_000805/gb/DQ571003/Homo	0.00546902	0.00915175
m872	hsa_piR_001042/gb/DQ571335/Homo	0.00101278	0.00171595
m873	hsa_piR_001101/gb/DQ571419/Homo	0.00668436	0.0122977
m874	hsa_piR_001152/gb/DQ571500/Homo	0.0228889	0.0248813
m875	hsa_piR_001159/gb/DQ571511/Homo	0.00121534	0.00142996
m876	hsa_piR_001170/gb/DQ571526/Homo	0.0121534	0.0163016
m877	hsa_piR_001184/gb/DQ571550/Homo	0.000202556	0.000285992
m878	hsa_piR_001298/gb/DQ571788/Homo	0.00202556	0.00228794
m879	hsa_piR_001312/gb/DQ571813/Homo	0.00891248	0.0157296
m880	hsa_piR_002485/gb/DQ573352/Homo	0.000202556	0.000285992
m881	hsa_piR_004153/gb/DQ575660/Homo	0.00222812	0.00228794
m882	hsa_piR_004253/gb/DQ575800/Homo	0.00344346	0.00486187
m883	hsa_piR_004307/gb/DQ575881/Homo	0.00891248	0.0122977
m884	hsa_piR_004308/gb/DQ575882/Homo	0.00729203	0.00486187
m885	hsa_piR_004309/gb/DQ575884/Homo	0.00182301	0.00314591
m886	hsa_piR_004721/gb/DQ576479/Homo	0.0032409	0.00514786
m887	hsa_piR_004987/gb/DQ576872/Homo	0.00587413	0.00486187
m888	hsa_piR_008112/gb/DQ581031/Homo	0.433065	0.404393
m889	hsa_piR_008113/gb/DQ581032/Homo	0.504365	0.463879
m890	hsa_piR_008114/gb/DQ581033/Homo	0.0680589	0.0640622
m891	hsa_piR_009051/gb/DQ582264/Homo	0.00344346	0.00114397
m892	hsa_piR_009294/gb/DQ582566/Homo	0.00445624	0.00314591
m893	hsa_piR_010431/gb/DQ584049/Homo	0.00222812	0.00314591
m894	hsa_piR_010894/gb/DQ584698/Homo	0.00283579	0.00428988
m895	hsa_piR_011734/gb/DQ585879/Homo	0.00202556	0.000571984
m896	hsa_piR_012681/gb/DQ587153/Homo	0.00445624	0.00686381
m897	hsa_piR_013624/gb/DQ588594/Homo	0.000202556	0.000285992
m898	hsa_piR_014620/gb/DQ590013/Homo	0.00526646	0.00600583
m899	hsa_piR_015026/gb/DQ590548/Homo	0.0374729	0.0331751
m900	hsa_piR_015249/gb/DQ590830/Homo	0.00141789	0.00200194
m901	hsa_piR_015699/gb/DQ591453/Homo	0.00263323	0.0111537
m902	hsa_piR_016658/gb/DQ592931/Homo	0.0735279	0.289138
m903	hsa_piR_016659/gb/DQ592932/Homo	0.0956066	0.359206
m904	hsa_piR_016677/gb/DQ592953/Homo	0.00992526	0.0174455
m905	hsa_piR_016735/gb/DQ593039/Homo	0.0354473	0.0283132
m906	hsa_piR_016742/gb/DQ593049/Homo	0.00769714	0.0131556
m907	hsa_piR_016745/gb/DQ593052/Homo	0.00202556	0.00171595
m908	hsa_piR_016926/gb/DQ593325/Homo	0.00263323	0.00285992
m909	hsa_piR_016945/gb/DQ593356/Homo	0.00425368	0.00915175
m910	hsa_piR_016946/gb/DQ593358/Homo	0.0354473	0.0469027
m911	hsa_piR_016984/gb/DQ593431/Homo	0.00425368	0.00114397
m912	hsa_piR_017033/gb/DQ593538/Homo	0.00202556	0.00514786
m913	hsa_piR_017716/gb/DQ594453/Homo	0.0200531	0.0265973
m914	hsa_piR_017723/gb/DQ594464/Homo	0.00162045	0.00171595
m915	hsa_piR_017724/gb/DQ594465/Homo	0.0147866	0.0148716
m916	hsa_piR_017791/gb/DQ594556/Homo	0.00465879	0.00114397
m917	hsa_piR_018292/gb/DQ595186/Homo	0.00263323	0.00171595
m918	hsa_piR_018570/gb/DQ595536/Homo	0.0309911	0.0423268
m919	hsa_piR_018573/gb/DQ595539/Homo	0.000202556	0.000857976
m920	hsa_piR_019675/gb/DQ596992/Homo	0.00364601	0.00457587
m921	hsa_piR_019676/gb/DQ596993/Homo	0.00364601	0.00257393
m922	hsa_piR_019752/gb/DQ597110/Homo	0.00182301	0.000571984
m923	hsa_piR_019914/gb/DQ597347/Homo	0.0293707	0.0509066
m924	hsa_piR_019951/gb/DQ597403/Homo	0.00506391	0.00800778
m925	hsa_piR_020009/gb/DQ597484/Homo	0.0166096	0.0197335
m926	hsa_piR_020326/gb/DQ597916/Homo	0.00830481	0.0131556
m927	hsa_piR_020364/gb/DQ597971/Homo	0.00182301	0.00257393
m928	hsa_piR_020365/gb/DQ597975/Homo	0.00222812	0.00114397
m929	hsa_piR_020381/gb/DQ597997/Homo	0.00303834	0.00343191
m930	hsa_piR_020439/gb/DQ598084/Homo	0.00729203	0.00800778
m931	hsa_piR_020450/gb/DQ598104/Homo	0.000607669	0.00600583
m932	hsa_piR_020485/gb/DQ598159/Homo	0.00344346	0.0037179
m933	hsa_piR_020490/gb/DQ598167/Homo	0.000607669	0.000285992
m934	hsa_piR_020497/gb/DQ598177/Homo	0.00162045	0.00257393
m935	hsa_piR_020500/gb/DQ598190/Homo	0.00182301	0.000285992
m936	hsa_piR_020541/gb/DQ598252/Homo	0.00627924	0.0234514
m937	hsa_piR_020548/gb/DQ598263/Homo	0.000810225	0.00228794
m938	hsa_piR_020828/gb/DQ598675/Homo	0.00243068	0.00228794
m939	hsa_piR_020829/gb/DQ598677/Homo	0.023294	0.0326031
m940	hsa_piR_021462/gb/DQ599459/Homo	0.00830481	0.00428988
m941	hsa_piR_022290/gb/DQ600508/Homo	0.00364601	0.00142996
m942	hsa_piR_022921/gb/DQ601339/Homo	0.00182301	0.00314591

## Sheet: Fold Regulation & p-Value
Position	miRNA ID
		16h hypoxia
		Fold Regulation	p-Value	Comments
m1	hsa-let-7a-2-3p	-9.21	N/A	A
m2	hsa-let-7a-3p	-1.36	N/A
m3	hsa-let-7a-5p	-1.08	N/A
m4	hsa-let-7b-3p	-1.02	N/A
m5	hsa-let-7b-5p	1.04	N/A
m6	hsa-let-7c-3p	-1.06	N/A
m7	hsa-let-7c-5p	1.07	N/A
m8	hsa-let-7d-3p	-1.26	N/A
m9	hsa-let-7d-5p	-1.09	N/A
m10	hsa-let-7e-3p	1.18	N/A
m11	hsa-let-7e-5p	1.13	N/A
m12	hsa-let-7f-1-3p	-1.37	N/A
m13	hsa-let-7f-5p	-1.1	N/A
m14	hsa-let-7g-5p	-1.19	N/A
m15	hsa-let-7i-3p	-1.23	N/A
m16	hsa-let-7i-5p	-1.2	N/A
m17	hsa-miR-100-3p	-3.6	N/A
m18	hsa-miR-100-5p	-1.4	N/A
m19	hsa-miR-101-3p	1.15	N/A
m20	hsa-miR-103a-3p	1.14	N/A
m21	hsa-miR-103b	-1.06	N/A
m22	hsa-miR-105-3p	1.1	N/A	B
m23	hsa-miR-105-5p	2.52	N/A
m24	hsa-miR-106a-3p	-2.3	N/A	A
m25	hsa-miR-106a-5p	-2.95	N/A
m26	hsa-miR-106b-3p	1.23	N/A
m27	hsa-miR-106b-5p	-1.72	N/A
m28	hsa-miR-107	1.11	N/A
m29	hsa-miR-10a-3p	1.22	N/A
m30	hsa-miR-10a-5p	1.32	N/A
m31	hsa-miR-10b-3p	1.36	N/A
m32	hsa-miR-10b-5p	1.43	N/A
m33	hsa-miR-1178-3p	2.62	N/A	A
m34	hsa-miR-1179	1.06	N/A	B
m35	hsa-miR-1180-3p	1.02	N/A
m36	hsa-miR-1182	-1.04	N/A
m37	hsa-miR-1185-1-3p	1.35	N/A
m38	hsa-miR-1185-2-3p	1.13	N/A
m39	hsa-miR-1185-5p	1.18	N/A
m40	hsa-miR-1197	1.41	N/A	B
m41	hsa-miR-1224-5p	-1.18	N/A	B
m42	hsa-miR-122-5p	-2.03	N/A
m43	hsa-miR-1226-3p	-1.35	N/A
m44	hsa-miR-1236-3p	2.4	N/A
m45	hsa-miR-1237-3p	2.82	N/A	A
m46	hsa-miR-1237-5p	4.59	N/A	A
m47	hsa-miR-1243	-3.19	N/A	B
m48	hsa-miR-1244	2.47	N/A	A
m49	hsa-miR-1245b-3p	1.12	N/A
m50	hsa-miR-124-5p	1.13	N/A	B
m51	hsa-miR-1246	4.38	N/A
m52	hsa-miR-1252-5p	-2.07	N/A
m53	hsa-miR-1253	1.41	N/A
m54	hsa-miR-1254	2.62	N/A	A
m55	hsa-miR-1255a	-1.48	N/A
m56	hsa-miR-1255b-5p	1.01	N/A	B
m57	hsa-miR-1257	-1.46	N/A
m58	hsa-miR-125a-3p	1.48	N/A
m59	hsa-miR-125a-5p	1.32	N/A
m60	hsa-miR-125b-1-3p	-2.05	N/A
m61	hsa-miR-125b-2-3p	1.01	N/A
m62	hsa-miR-125b-5p	-1.02	N/A
m63	hsa-miR-1260a	3.39	N/A
m64	hsa-miR-1260b	1.54	N/A
m65	hsa-miR-1262	1.85	N/A
m66	hsa-miR-126-3p	1.19	N/A
m67	hsa-miR-126-5p	1.03	N/A
m68	hsa-miR-1266-5p	2.82	N/A	A
m69	hsa-miR-1267	3.61	N/A	A
m70	hsa-miR-1268a	1.06	N/A
m71	hsa-miR-1268b	1.07	N/A
m72	hsa-miR-1270	2.12	N/A	B
m73	hsa-miR-1271-5p	1.32	N/A
m74	hsa-miR-1272	1.88	N/A
m75	hsa-miR-1273a	1.41	N/A
m76	hsa-miR-1273c	3.29	N/A	A
m77	hsa-miR-127-3p	1.26	N/A
m78	hsa-miR-1275	1.07	N/A
m79	hsa-miR-127-5p	1.71	N/A
m80	hsa-miR-1277-3p	1.41	N/A	B
m81	hsa-miR-1277-5p	-1.21	N/A
m82	hsa-miR-1279	2.18	N/A
m83	hsa-miR-1282	3.43	N/A	A
m84	hsa-miR-128-3p	-1.02	N/A
m85	hsa-miR-1285-3p	-2.36	N/A
m86	hsa-miR-1287-3p	1.28	N/A
m87	hsa-miR-1287-5p	2.17	N/A
m88	hsa-miR-1292-5p	1.31	N/A
m89	hsa-miR-1293	1.09	N/A
m90	hsa-miR-1296-5p	-1.21	N/A
m91	hsa-miR-1297	1.76	N/A
m92	hsa-miR-1301-3p	1.41	N/A
m93	hsa-miR-1303	2.02	N/A
m94	hsa-miR-1304-3p	1.33	N/A
m95	hsa-miR-1304-5p	-1.43	N/A
m96	hsa-miR-1306-3p	-2.12	N/A	A
m97	hsa-miR-1306-5p	-4.07	N/A	A
m98	hsa-miR-1307-3p	1.33	N/A
m99	hsa-miR-1307-5p	-1.15	N/A
m100	hsa-miR-130a-3p	-1.11	N/A
m101	hsa-miR-130b-3p	-1.06	N/A
m102	hsa-miR-130b-5p	-1.76	N/A
m103	hsa-miR-132-3p	1.16	N/A
m104	hsa-miR-1324	2.54	N/A	B
m105	hsa-miR-132-5p	-1.11	N/A	A
m106	hsa-miR-134-5p	1.43	N/A
m107	hsa-miR-136-3p	-1.07	N/A
m108	hsa-miR-136-5p	-2.2	N/A	A
m109	hsa-miR-137	-1.28	N/A
m110	hsa-miR-138-5p	1.98	N/A
m111	hsa-miR-139-5p	1.78	N/A
m112	hsa-miR-140-3p	1.24	N/A
m113	hsa-miR-140-5p	-1.24	N/A
m114	hsa-miR-143-3p	1.64	N/A
m115	hsa-miR-144-3p	2.35	N/A	A
m116	hsa-miR-145-5p	1.13	N/A
m117	hsa-miR-1468-3p	1.69	N/A
m118	hsa-miR-146a-5p	1.85	N/A
m119	hsa-miR-146b-5p	1.15	N/A
m120	hsa-miR-148a-3p	-1.69	N/A
m121	hsa-miR-148b-3p	1.07	N/A
m122	hsa-miR-148b-5p	1.37	N/A
m123	hsa-miR-149-5p	-1.09	N/A
m124	hsa-miR-151a-3p	-1.03	N/A
m125	hsa-miR-151b/151a-5p	-1.44	N/A
m126	hsa-miR-152-3p	1.12	N/A
m127	hsa-miR-152-5p	-1.77	N/A
m128	hsa-miR-1537-3p	1.01	N/A	B
m129	hsa-miR-1539	-1.77	N/A
m130	hsa-miR-154-3p	-1.95	N/A
m131	hsa-miR-154-5p	1.21	N/A
m132	hsa-miR-155-5p	-1.12	N/A
m133	hsa-miR-15a-5p	-1.21	N/A
m134	hsa-miR-15b-3p	-1.06	N/A
m135	hsa-miR-15b-5p	-1.03	N/A
m136	hsa-miR-16-2-3p	-1.07	N/A
m137	hsa-miR-16-5p	-1.01	N/A
m138	hsa-miR-17-3p	-1.15	N/A
m139	hsa-miR-17-5p	-1.93	N/A
m140	hsa-miR-181a-2-3p	1.47	N/A
m141	hsa-miR-181a-3p	1.05	N/A
m142	hsa-miR-181a-5p	1.33	N/A
m143	hsa-miR-181b-2-3p	-1.33	N/A
m144	hsa-miR-181b-3p	-1.24	N/A	A
m145	hsa-miR-181b-5p	-1.39	N/A
m146	hsa-miR-181c-3p	1.93	N/A
m147	hsa-miR-181c-5p	-1.01	N/A
m148	hsa-miR-181d-5p	1.39	N/A
m149	hsa-miR-182-3p	1.41	N/A
m150	hsa-miR-182-5p	1.41	N/A	B
m151	hsa-miR-185-5p	1.03	N/A
m152	hsa-miR-186-3p	1.41	N/A	B
m153	hsa-miR-186-5p	-1.26	N/A
m154	hsa-miR-188-5p	-1.77	N/A	A
m155	hsa-miR-18a-3p	-1.47	N/A
m156	hsa-miR-18a-5p	-1.66	N/A
m157	hsa-miR-1908-5p	1.36	N/A
m158	hsa-miR-1909-3p	1.69	N/A
m159	hsa-miR-190a-3p	-3.54	N/A
m160	hsa-miR-190b	1.03	N/A
m161	hsa-miR-1910-5p	2.35	N/A	B
m162	hsa-miR-191-3p	1.41	N/A
m163	hsa-miR-1915-5p	2.26	N/A	B
m164	hsa-miR-191-5p	1.36	N/A
m165	hsa-miR-192-5p	1.48	N/A
m166	hsa-miR-193a-3p	-1.13	N/A	B
m167	hsa-miR-193a-5p	1.08	N/A
m168	hsa-miR-193b-3p	-1.98	N/A	A
m169	hsa-miR-193b-5p	1.41	N/A	B
m170	hsa-miR-194-5p	-1.16	N/A
m171	hsa-miR-195-3p	1.46	N/A
m172	hsa-miR-195-5p	1.09	N/A
m173	hsa-miR-196a-3p	2.35	N/A
m174	hsa-miR-196a-5p	-1.37	N/A
m175	hsa-miR-196b-5p	-1.12	N/A
m176	hsa-miR-197-3p	1.49	N/A
m177	hsa-miR-199a-3p	1.32	N/A
m178	hsa-miR-199a-5p	1.02	N/A
m179	hsa-miR-199b-3p	1.34	N/A
m180	hsa-miR-199b-5p	1.41	N/A	B
m181	hsa-miR-19a-3p	-1.64	N/A
m182	hsa-miR-19a-5p	-1.42	N/A	A
m183	hsa-miR-19b-1-5p	1.29	N/A
m184	hsa-miR-19b-3p	-1.7	N/A
m185	hsa-miR-200b-5p	4.24	N/A
m186	hsa-miR-200c-5p	1.67	N/A
m187	hsa-miR-202-5p	8.47	N/A	A
m188	hsa-miR-203a-5p	3.29	N/A	B
m189	hsa-miR-203b-3p	1.73	N/A	A
m190	hsa-miR-204-5p	-1.47	N/A
m191	hsa-miR-2054	2.54	N/A	B
m192	hsa-miR-205-5p	1.41	N/A	B
m193	hsa-miR-206	5.65	N/A	A
m194	hsa-miR-208b-3p	1.69	N/A
m195	hsa-miR-20a-3p	-4.35	N/A	A
m196	hsa-miR-20a-5p	-1.63	N/A
m197	hsa-miR-20b-5p	-1.32	N/A	A
m198	hsa-miR-210-3p	41.89	N/A	A
m199	hsa-miR-2110	1.84	N/A
m200	hsa-miR-2115-3p	4.62	N/A
m201	hsa-miR-2116-3p	1.29	N/A
m202	hsa-miR-212-3p	2.82	N/A	A
m203	hsa-miR-21-3p	1.02	N/A
m204	hsa-miR-214-3p	1.59	N/A
m205	hsa-miR-214-5p	-1.59	N/A	B
m206	hsa-miR-215-3p	3.53	N/A
m207	hsa-miR-21-5p	-1.16	N/A
m208	hsa-miR-216a-3p	1.36	N/A
m209	hsa-miR-216a-5p	-1.05	N/A
m210	hsa-miR-217	1.04	N/A
m211	hsa-miR-218-5p	-1.23	N/A
m212	hsa-miR-219a-1-3p	2.45	N/A
m213	hsa-miR-219a-5p	1.41	N/A
m214	hsa-miR-219b-5p	-1.01	N/A
m215	hsa-miR-221-3p	-1.27	N/A
m216	hsa-miR-221-5p	1.03	N/A
m217	hsa-miR-222-3p	-1.14	N/A
m218	hsa-miR-222-5p	-1.48	N/A
m219	hsa-miR-223-3p	2.97	N/A
m220	hsa-miR-22-3p	-1.28	N/A
m221	hsa-miR-224-5p	1.08	N/A
m222	hsa-miR-22-5p	1.36	N/A
m223	hsa-miR-2277-3p	1.41	N/A
m224	hsa-miR-2355-3p	-2.06	N/A
m225	hsa-miR-2355-5p	-1.77	N/A
m226	hsa-miR-23a-3p	-1.25	N/A
m227	hsa-miR-23b-3p	1.07	N/A
m228	hsa-miR-23b-5p	2.82	N/A	B
m229	hsa-miR-23c	1.41	N/A
m230	hsa-miR-24-1-5p	2.59	N/A	A
m231	hsa-miR-24-2-5p	1.41	N/A
m232	hsa-miR-24-3p	-1.05	N/A
m233	hsa-miR-2467-5p	-42.5	N/A	A
m234	hsa-miR-25-3p	1.19	N/A
m235	hsa-miR-25-5p	1.32	N/A
m236	hsa-miR-2682-3p	-1.01	N/A
m237	hsa-miR-26a-1-3p	-1.59	N/A	A
m238	hsa-miR-26a-2-3p	1.31	N/A
m239	hsa-miR-26a-5p	1.2	N/A
m240	hsa-miR-26b-5p	1.33	N/A
m241	hsa-miR-27a-3p	-1.42	N/A
m242	hsa-miR-27a-5p	-1.88	N/A
m243	hsa-miR-27b-3p	1.18	N/A
m244	hsa-miR-27b-5p	-1.22	N/A
m245	hsa-miR-28-3p	1.3	N/A
m246	hsa-miR-28-5p	-1.23	N/A
m247	hsa-miR-296-3p	1.92	N/A
m248	hsa-miR-299-3p	1.6	N/A
m249	hsa-miR-299-5p	-1.05	N/A
m250	hsa-miR-29a-3p	-1.35	N/A
m251	hsa-miR-29a-5p	-1.34	N/A
m252	hsa-miR-29b-1-5p	1.05	N/A
m253	hsa-miR-29b-2-5p	-1.56	N/A	A
m254	hsa-miR-29b-3p	-2.39	N/A
m255	hsa-miR-29c-3p	-1.26	N/A
m256	hsa-miR-29c-5p	-1.15	N/A
m257	hsa-miR-301a-3p	-1.24	N/A
m258	hsa-miR-301a-5p	-2.35	N/A
m259	hsa-miR-301b-5p	-2.6	N/A	A
m260	hsa-miR-302b-5p	-6.09	N/A
m261	hsa-miR-3064-3p	2.22	N/A	A
m262	hsa-miR-30a-3p	-1.09	N/A
m263	hsa-miR-30a-5p	-1.05	N/A
m264	hsa-miR-30b-5p	1.32	N/A
m265	hsa-miR-30c-1-3p	-1.56	N/A	A
m266	hsa-miR-30c-2-3p	-1.09	N/A
m267	hsa-miR-30c-5p	-1.23	N/A
m268	hsa-miR-30d-3p	-1.5	N/A	A
m269	hsa-miR-30d-5p	1.48	N/A
m270	hsa-miR-30e-3p	1.15	N/A
m271	hsa-miR-30e-5p	-1.14	N/A
m272	hsa-miR-3115	1.24	N/A	B
m273	hsa-miR-3117-3p	3.53	N/A	A
m274	hsa-miR-3122	2.12	N/A
m275	hsa-miR-3123	1.41	N/A
m276	hsa-miR-3129-5p	-3.9	N/A	A
m277	hsa-miR-3131	3.17	N/A
m278	hsa-miR-3132	1.11	N/A
m279	hsa-miR-3136-3p	1.27	N/A
m280	hsa-miR-3138	2.22	N/A	A
m281	hsa-miR-31-3p	-2.97	N/A
m282	hsa-miR-3140-3p	2.62	N/A	A
m283	hsa-miR-3140-5p	-1.42	N/A	A
m284	hsa-miR-3141	3.92	N/A	A
m285	hsa-miR-3145-5p	-1.18	N/A	B
m286	hsa-miR-3146	1.49	N/A
m287	hsa-miR-3152-3p	-1.3	N/A	A
m288	hsa-miR-3153	-5.84	N/A
m289	hsa-miR-31-5p	-1.07	N/A
m290	hsa-miR-3164	1.24	N/A	B
m291	hsa-miR-3168	2.62	N/A
m292	hsa-miR-3171	-4.25	N/A	A
m293	hsa-miR-3173-5p	-2.83	N/A	A
m294	hsa-miR-3174	4.24	N/A	B
m295	hsa-miR-3176	-2.6	N/A	A
m296	hsa-miR-3179	1.35	N/A
m297	hsa-miR-3182	-1.42	N/A	B
m298	hsa-miR-3187-3p	4.59	N/A	A
m299	hsa-miR-3190-5p	19.77	N/A	A
m300	hsa-miR-3200-3p	-1.06	N/A
m301	hsa-miR-3201	3.11	N/A	A
m302	hsa-miR-3202	1.88	N/A	A
m303	hsa-miR-320a	1.19	N/A
m304	hsa-miR-320b	1.01	N/A
m305	hsa-miR-320c	-1.1	N/A
m306	hsa-miR-320d	1.41	N/A	B
m307	hsa-miR-323a-3p	1.02	N/A
m308	hsa-miR-323a-5p	4.71	N/A	A
m309	hsa-miR-323b-3p	1.16	N/A
m310	hsa-miR-32-3p	-1.06	N/A
m311	hsa-miR-324-3p	1.12	N/A
m312	hsa-miR-324-5p	-1.23	N/A
m313	hsa-miR-325	-1.89	N/A	B
m314	hsa-miR-32-5p	-1.63	N/A
m315	hsa-miR-326	-1.28	N/A
m316	hsa-miR-329-3p	-1.17	N/A
m317	hsa-miR-329-5p	2.44	N/A
m318	hsa-miR-330-3p	-1.21	N/A
m319	hsa-miR-330-5p	-2.38	N/A
m320	hsa-miR-331-3p	-1.27	N/A
m321	hsa-miR-331-5p	-1.89	N/A	B
m322	hsa-miR-335-3p	-1.81	N/A
m323	hsa-miR-335-5p	-1.19	N/A
m324	hsa-miR-337-3p	-1.58	N/A
m325	hsa-miR-337-5p	-1.91	N/A
m326	hsa-miR-338-3p	-1.08	N/A
m327	hsa-miR-339-3p	-1.08	N/A
m328	hsa-miR-339-5p	1.3	N/A
m329	hsa-miR-33a-5p	3	N/A
m330	hsa-miR-340-3p	1.51	N/A
m331	hsa-miR-340-5p	-1.29	N/A
m332	hsa-miR-342-3p	1.25	N/A
m333	hsa-miR-342-5p	2.22	N/A	A
m334	hsa-miR-345-5p	1.26	N/A
m335	hsa-miR-34a-3p	-1.24	N/A	A
m336	hsa-miR-34a-5p	1.02	N/A
m337	hsa-miR-34b-5p	-1.3	N/A	A
m338	hsa-miR-3605-3p	1.88	N/A	B
m339	hsa-miR-3605-5p	1.31	N/A
m340	hsa-miR-3606-5p	2.72	N/A
m341	hsa-miR-3613-3p	-1.29	N/A
m342	hsa-miR-3613-5p	-1.33	N/A
m343	hsa-miR-361-3p	1.6	N/A
m344	hsa-miR-3614-3p	1.84	N/A
m345	hsa-miR-3615	1.79	N/A
m346	hsa-miR-361-5p	1.16	N/A
m347	hsa-miR-3618	1.41	N/A	B
m348	hsa-miR-3621	3.06	N/A	A
m349	hsa-miR-362-3p	1.88	N/A	A
m350	hsa-miR-362-5p	-1.25	N/A
m351	hsa-miR-363-3p	-1.42	N/A	B
m352	hsa-miR-3651	3.23	N/A
m353	hsa-miR-3653-5p	4.24	N/A	B
m354	hsa-miR-3658	-1.13	N/A	B
m355	hsa-miR-365a-3p	1.08	N/A
m356	hsa-miR-365b-3p	-1.08	N/A
m357	hsa-miR-365b-5p	-1.06	N/A	A
m358	hsa-miR-3662	-1.01	N/A
m359	hsa-miR-3666	-1.42	N/A	B
m360	hsa-miR-3670	5.29	N/A	A
m361	hsa-miR-3679-3p	4.78	N/A
m362	hsa-miR-3679-5p	1.59	N/A	B
m363	hsa-miR-3680-5p	-1.42	N/A	B
m364	hsa-miR-3689a-5p	1.51	N/A
m365	hsa-miR-3690	-1.06	N/A	A
m366	hsa-miR-3691-5p	-1.18	N/A
m367	hsa-miR-3692-5p	1.43	N/A
m368	hsa-miR-369-3p	-1.07	N/A
m369	hsa-miR-369-5p	-1.1	N/A
m370	hsa-miR-370-3p	1.99	N/A
m371	hsa-miR-370-5p	-3.31	N/A	A
m372	hsa-miR-371b-3p	-9.21	N/A	A
m373	hsa-miR-372-5p	1.54	N/A
m374	hsa-miR-374a-3p	-1.36	N/A
m375	hsa-miR-374a-5p	-1.43	N/A
m376	hsa-miR-374b-3p	-1.2	N/A
m377	hsa-miR-374b-5p	-1.35	N/A
m378	hsa-miR-374c-5p	7.22	N/A	A
m379	hsa-miR-376a-3p	-1.22	N/A
m380	hsa-miR-376a-5p	-2.12	N/A	A
m381	hsa-miR-376b-3p	1.08	N/A
m382	hsa-miR-376c-3p	-1.15	N/A
m383	hsa-miR-376c-5p	1.08	N/A
m384	hsa-miR-377-3p	2.99	N/A
m385	hsa-miR-378a-3p	-1.19	N/A
m386	hsa-miR-378a-5p	-1.14	N/A
m387	hsa-miR-378c	1.88	N/A	A
m388	hsa-miR-378i	-1.24	N/A	B
m389	hsa-miR-379-3p	-1.87	N/A
m390	hsa-miR-379-5p	1.12	N/A
m391	hsa-miR-380-3p	1.08	N/A
m392	hsa-miR-380-5p	-1.95	N/A	A
m393	hsa-miR-381-3p	-1.27	N/A
m394	hsa-miR-381-5p	-1.59	N/A	B
m395	hsa-miR-382-3p	-1.2	N/A
m396	hsa-miR-382-5p	-1	N/A
m397	hsa-miR-384	1.82	N/A	B
m398	hsa-miR-3907	2.42	N/A	A
m399	hsa-miR-3910	2.35	N/A	B
m400	hsa-miR-3912-5p	-1.01	N/A
m401	hsa-miR-3915	1.1	N/A	B
m402	hsa-miR-3916	2.54	N/A
m403	hsa-miR-3923	1.98	N/A
m404	hsa-miR-3928-3p	3.11	N/A
m405	hsa-miR-3934-3p	18.35	N/A	A
m406	hsa-miR-3942-3p	1.03	N/A	A
m407	hsa-miR-3943	4.24	N/A	A
m408	hsa-miR-3974	3.11	N/A	A
m409	hsa-miR-409-3p	1.26	N/A
m410	hsa-miR-409-5p	1.1	N/A
m411	hsa-miR-410-5p	-1.59	N/A	B
m412	hsa-miR-411-3p	-2.57	N/A	A
m413	hsa-miR-411-5p	1.01	N/A
m414	hsa-miR-412-3p	-2.48	N/A	B
m415	hsa-miR-412-5p	1.09	N/A
m416	hsa-miR-421	-1.17	N/A
m417	hsa-miR-423-3p	1.45	N/A
m418	hsa-miR-423-5p	1.33	N/A
m419	hsa-miR-424-3p	3.22	N/A
m420	hsa-miR-424-5p	2.07	N/A
m421	hsa-miR-425-3p	1.2	N/A
m422	hsa-miR-4254	1.82	N/A	B
m423	hsa-miR-425-5p	-1.03	N/A
m424	hsa-miR-4256	2.36	N/A
m425	hsa-miR-4269	1.21	N/A
m426	hsa-miR-4271	-5.67	N/A	B
m427	hsa-miR-4272	-1.56	N/A	A
m428	hsa-miR-4285	3.11	N/A	A
m429	hsa-miR-4286	1.52	N/A
m430	hsa-miR-429	1.41	N/A	B
m431	hsa-miR-4290	3.53	N/A
m432	hsa-miR-4301	5.65	N/A	A
m433	hsa-miR-4302	2.35	N/A
m434	hsa-miR-4303	4.49	N/A
m435	hsa-miR-4304	1.61	N/A
m436	hsa-miR-4307	1.61	N/A	B
m437	hsa-miR-4312	-1.42	N/A
m438	hsa-miR-431-5p	-1.27	N/A
m439	hsa-miR-4322	4.71	N/A
m440	hsa-miR-4324	1.53	N/A
m441	hsa-miR-432-5p	1.1	N/A
m442	hsa-miR-4326	1.49	N/A
m443	hsa-miR-4328	1.76	N/A	B
m444	hsa-miR-4329	1.01	N/A	B
m445	hsa-miR-433-3p	1.06	N/A	B
m446	hsa-miR-433-5p	2.05	N/A
m447	hsa-miR-4417	5.18	N/A	A
m448	hsa-miR-4423-3p	1.18	N/A	B
m449	hsa-miR-4423-5p	-1.52	N/A	A
m450	hsa-miR-4424	-2.3	N/A	A
m451	hsa-miR-4433a-3p	4.84	N/A	A
m452	hsa-miR-4433a-5p	1.28	N/A
m453	hsa-miR-4445-3p	1.88	N/A	B
m454	hsa-miR-4445-5p	-1.18	N/A	B
m455	hsa-miR-4448	1.41	N/A
m456	hsa-miR-4450	3.28	N/A
m457	hsa-miR-4452	1.88	N/A
m458	hsa-miR-4454	-1.09	N/A
m459	hsa-miR-4455	-8.74	N/A	A
m460	hsa-miR-4456	-4.17	N/A
m461	hsa-miR-4458	-1.06	N/A	A
m462	hsa-miR-4459	2.82	N/A	A
m463	hsa-miR-4461	-2.3	N/A	A
m464	hsa-miR-4462	-3.31	N/A	A
m465	hsa-miR-4468	3.53	N/A
m466	hsa-miR-4472	-2.58	N/A
m467	hsa-miR-4477a	5.08	N/A
m468	hsa-miR-4483	-14.92	N/A
m469	hsa-miR-4484	-3.54	N/A	A
m470	hsa-miR-4493	-2.01	N/A	A
m471	hsa-miR-4496	2.29	N/A	A
m472	hsa-miR-449a	2.82	N/A	A
m473	hsa-miR-449b-3p	1.57	N/A
m474	hsa-miR-449c-5p	-4.25	N/A	A
m475	hsa-miR-4500	2.44	N/A
m476	hsa-miR-4501	-1.42	N/A
m477	hsa-miR-4502	1.21	N/A
m478	hsa-miR-4503	1.75	N/A
m479	hsa-miR-450a-2-3p	1.01	N/A	B
m480	hsa-miR-450a-5p	1.41	N/A
m481	hsa-miR-450b-5p	1.78	N/A
m482	hsa-miR-4510	1.41	N/A
m483	hsa-miR-4511	-1.53	N/A	A
m484	hsa-miR-4517	-1.02	N/A	A
m485	hsa-miR-4521	-3.03	N/A
m486	hsa-miR-4524a-5p	1.16	N/A
m487	hsa-miR-4524b-3p	1.18	N/A
m488	hsa-miR-452-5p	-1.05	N/A
m489	hsa-miR-4528	2.24	N/A
m490	hsa-miR-4532	6.12	N/A	A
m491	hsa-miR-454-3p	-1.05	N/A
m492	hsa-miR-454-5p	1	N/A
m493	hsa-miR-455-3p	-1.55	N/A
m494	hsa-miR-455-5p	-1.32	N/A
m495	hsa-miR-4634	-1.94	N/A
m496	hsa-miR-4642	3.29	N/A	A
m497	hsa-miR-4645-3p	-2.12	N/A	B
m498	hsa-miR-4648	1.13	N/A
m499	hsa-miR-4650-5p	-1.09	N/A
m500	hsa-miR-4652-3p	-1.98	N/A	A
m501	hsa-miR-4653-3p	2.04	N/A	A
m502	hsa-miR-4658	2.22	N/A
m503	hsa-miR-4659a-5p	4.59	N/A	A
m504	hsa-miR-4660	3.88	N/A	A
m505	hsa-miR-4661-5p	-1.13	N/A	B
m506	hsa-miR-4662a-3p	-1.24	N/A	B
m507	hsa-miR-4662a-5p	2.12	N/A	B
m508	hsa-miR-4666b	-1.13	N/A	B
m509	hsa-miR-4668-3p	-1.42	N/A	B
m510	hsa-miR-4668-5p	-1.98	N/A	A
m511	hsa-miR-4677-3p	1.04	N/A
m512	hsa-miR-4677-5p	-1.86	N/A	A
m513	hsa-miR-4679	-1.37	N/A
m514	hsa-miR-4680-3p	6.35	N/A	A
m515	hsa-miR-4681	1.15	N/A
m516	hsa-miR-4682	3.43	N/A	A
m517	hsa-miR-4686	-2.6	N/A	A
m518	hsa-miR-4687-5p	4.24	N/A
m519	hsa-miR-4700-3p	3.34	N/A
m520	hsa-miR-4700-5p	2.09	N/A
m521	hsa-miR-4705	1.41	N/A	B
m522	hsa-miR-4710	9.88	N/A	A
m523	hsa-miR-4720-3p	1.91	N/A
m524	hsa-miR-4721	-1.62	N/A	A
m525	hsa-miR-4723-5p	-3.9	N/A	A
m526	hsa-miR-4724-5p	1.26	N/A
m527	hsa-miR-4725-3p	3.38	N/A
m528	hsa-miR-4729	-1.55	N/A
m529	hsa-miR-4732-5p	1.74	N/A
m530	hsa-miR-4735-5p	2.22	N/A	A
m531	hsa-miR-4754	2.22	N/A
m532	hsa-miR-4759	-1.24	N/A	B
m533	hsa-miR-4760-5p	-3.54	N/A
m534	hsa-miR-4762-3p	1.41	N/A	B
m535	hsa-miR-4762-5p	1.41	N/A	B
m536	hsa-miR-4764-3p	2.82	N/A
m537	hsa-miR-4766-3p	-1.13	N/A
m538	hsa-miR-4766-5p	3.11	N/A
m539	hsa-miR-4771	2.19	N/A
m540	hsa-miR-4772-3p	1.73	N/A	A
m541	hsa-miR-4772-5p	2.52	N/A
m542	hsa-miR-4775	1.69	N/A
m543	hsa-miR-4778-3p	-1.77	N/A	A
m544	hsa-miR-4778-5p	-2.12	N/A	B
m545	hsa-miR-4782-5p	4.24	N/A	A
m546	hsa-miR-4784	1.67	N/A
m547	hsa-miR-4786-3p	1.99	N/A
m548	hsa-miR-4786-5p	-1.7	N/A	A
m549	hsa-miR-4795-3p	1.88	N/A	B
m550	hsa-miR-4800-5p	2.26	N/A
m551	hsa-miR-4801	1.41	N/A
m552	hsa-miR-4804-3p	1.41	N/A	B
m553	hsa-miR-483-3p	-2.01	N/A	A
m554	hsa-miR-484	1.26	N/A
m555	hsa-miR-485-3p	1.28	N/A
m556	hsa-miR-485-5p	2.12	N/A
m557	hsa-miR-486-5p	14.12	N/A
m558	hsa-miR-487a-3p	-1.06	N/A	A
m559	hsa-miR-487a-5p	3.23	N/A	A
m560	hsa-miR-487b-3p	1.1	N/A
m561	hsa-miR-490-3p	1.27	N/A
m562	hsa-miR-491-3p	-1.06	N/A	B
m563	hsa-miR-491-5p	1.34	N/A
m564	hsa-miR-493-3p	-1.03	N/A
m565	hsa-miR-493-5p	1.24	N/A
m566	hsa-miR-494-3p	-1.15	N/A
m567	hsa-miR-494-5p	1.78	N/A
m568	hsa-miR-495-3p	-1.59	N/A
m569	hsa-miR-495-5p	1.21	N/A
m570	hsa-miR-496	1.36	N/A
m571	hsa-miR-497-3p	-3.54	N/A
m572	hsa-miR-497-5p	-1.31	N/A
m573	hsa-miR-5002-5p	1.41	N/A	B
m574	hsa-miR-5003-3p	1.76	N/A
m575	hsa-miR-5004-3p	8.47	N/A	A
m576	hsa-miR-5006-3p	2.92	N/A
m577	hsa-miR-5006-5p	1.76	N/A
m578	hsa-miR-5007-3p	2.68	N/A
m579	hsa-miR-500a-3p	-1.01	N/A
m580	hsa-miR-500a-5p	1.26	N/A	B
m581	hsa-miR-500b-5p	-1.06	N/A
m582	hsa-miR-5010-3p	6.12	N/A	A
m583	hsa-miR-5011-5p	-4.6	N/A	A
m584	hsa-miR-501-3p	1.04	N/A
m585	hsa-miR-501-5p	1.84	N/A
m586	hsa-miR-502-3p	1.57	N/A
m587	hsa-miR-502-5p	-1.42	N/A	B
m588	hsa-miR-503-3p	4	N/A
m589	hsa-miR-503-5p	3.11	N/A
m590	hsa-miR-505-3p	-1.22	N/A
m591	hsa-miR-505-5p	2.54	N/A
m592	hsa-miR-5095	4.75	N/A
m593	hsa-miR-5096	-1.65	N/A	A
m594	hsa-miR-5100	-1.16	N/A
m595	hsa-miR-510-3p	2.54	N/A
m596	hsa-miR-512-3p	3.23	N/A	A
m597	hsa-miR-5186	2.65	N/A	A
m598	hsa-miR-5188	1.26	N/A	B
m599	hsa-miR-5189-3p	2.44	N/A
m600	hsa-miR-518a-3p	-1.3	N/A
m601	hsa-miR-518d-3p	2.41	N/A
m602	hsa-miR-5195-3p	-2.97	N/A	A
m603	hsa-miR-5196-5p	1.01	N/A
m604	hsa-miR-5197-3p	2.04	N/A	A
m605	hsa-miR-520d-3p	-1.11	N/A	A
m606	hsa-miR-523-3p	-1.89	N/A	B
m607	hsa-miR-532-3p	1.03	N/A
m608	hsa-miR-532-5p	1.08	N/A
m609	hsa-miR-539-3p	-1.61	N/A
m610	hsa-miR-539-5p	1.27	N/A
m611	hsa-miR-542-3p	1.33	N/A
m612	hsa-miR-543	-1.39	N/A
m613	hsa-miR-544a	2.12	N/A
m614	hsa-miR-545-5p	1.18	N/A
m615	hsa-miR-548ac	2.02	N/A
m616	hsa-miR-548am-3p	-3.9	N/A	A
m617	hsa-miR-548ao-3p	-2.24	N/A	A
m618	hsa-miR-548ao-5p	-1.89	N/A
m619	hsa-miR-548ap-3p/548t-3p/548aa	-1.19	N/A
m620	hsa-miR-548ap-5p/548j-5p	-4.01	N/A	A
m621	hsa-miR-548aq-5p	2.12	N/A	B
m622	hsa-miR-548ar-5p	-2.83	N/A	B
m623	hsa-miR-548at-5p	-7.08	N/A
m624	hsa-miR-548au-5p/548c-5p/548o-5p/548am-5p	1.13	N/A
m625	hsa-miR-548av-5p/548k	-1.42	N/A	A
m626	hsa-miR-548az-5p	-2.12	N/A	A
m627	hsa-miR-548bb-5p	2.22	N/A	A
m628	hsa-miR-548d-5p	-1.89	N/A	B
m629	hsa-miR-548e-3p	-1.89	N/A	B
m630	hsa-miR-548e-5p	2.22	N/A	A
m631	hsa-miR-548g-3p	1.31	N/A
m632	hsa-miR-548h-3p	-1.96	N/A
m633	hsa-miR-548h-5p	1.54	N/A
m634	hsa-miR-548i	1.41	N/A	B
m635	hsa-miR-548l	-2.37	N/A
m636	hsa-miR-548n	1.41	N/A	B
m637	hsa-miR-548q	3.53	N/A	B
m638	hsa-miR-548t-5p	1.13	N/A
m639	hsa-miR-551a	1.28	N/A
m640	hsa-miR-552-5p	-1.18	N/A	B
m641	hsa-miR-553	2.26	N/A
m642	hsa-miR-556-3p	-1.09	N/A
m643	hsa-miR-5585-5p	1.1	N/A	B
m644	hsa-miR-5586-3p	3.53	N/A
m645	hsa-miR-5586-5p	1.74	N/A
m646	hsa-miR-5590-5p	4.47	N/A	A
m647	hsa-miR-5591-5p	-12.39	N/A	A
m648	hsa-miR-561-3p	-3.9	N/A	A
m649	hsa-miR-561-5p	1.13	N/A
m650	hsa-miR-562	2.49	N/A
m651	hsa-miR-567	1.3	N/A
m652	hsa-miR-5680	2.47	N/A	B
m653	hsa-miR-5681a	2.37	N/A
m654	hsa-miR-5688	1.01	N/A
m655	hsa-miR-5692a	3.77	N/A	B
m656	hsa-miR-5694	3.01	N/A
m657	hsa-miR-5696	1.18	N/A
m658	hsa-miR-5698	1.41	N/A	B
m659	hsa-miR-5699-3p	1.21	N/A
m660	hsa-miR-5699-5p	-1.01	N/A
m661	hsa-miR-5700	1.13	N/A
m662	hsa-miR-5701	2.65	N/A	A
m663	hsa-miR-570-3p	1.1	N/A	B
m664	hsa-miR-573	2.35	N/A	B
m665	hsa-miR-5739	2.47	N/A
m666	hsa-miR-574-3p	1.52	N/A
m667	hsa-miR-574-5p	1.65	N/A
m668	hsa-miR-576-3p	-1.16	N/A
m669	hsa-miR-576-5p	-1.02	N/A
m670	hsa-miR-578	-1.3	N/A	A
m671	hsa-miR-579-3p	1.61	N/A	B
m672	hsa-miR-580-3p	1.54	N/A
m673	hsa-miR-582-3p	1.12	N/A
m674	hsa-miR-582-5p	-1.42	N/A	A
m675	hsa-miR-584-3p	-4.25	N/A	B
m676	hsa-miR-584-5p	-1.29	N/A
m677	hsa-miR-586	-1.77	N/A	A
m678	hsa-miR-589-3p	-1.18	N/A
m679	hsa-miR-589-5p	1.16	N/A
m680	hsa-miR-590-3p	-1.59	N/A
m681	hsa-miR-590-5p	-1.09	N/A
m682	hsa-miR-597-3p	1.82	N/A	B
m683	hsa-miR-598-3p	-1.23	N/A
m684	hsa-miR-599	-25.5	N/A	A
m685	hsa-miR-601	1.57	N/A
m686	hsa-miR-605-3p	2.12	N/A	B
m687	hsa-miR-606	2.05	N/A
m688	hsa-miR-6068	5.65	N/A	A
m689	hsa-miR-607	1.41	N/A	B
m690	hsa-miR-6071	1.35	N/A
m691	hsa-miR-6073	3.06	N/A	A
m692	hsa-miR-6078	4.94	N/A	A
m693	hsa-miR-6081	1.76	N/A
m694	hsa-miR-6083	-4.5	N/A
m695	hsa-miR-6126	1.39	N/A
m696	hsa-miR-6130	3.53	N/A	A
m697	hsa-miR-6131	5.08	N/A
m698	hsa-miR-617	2.27	N/A
m699	hsa-miR-619-3p	-1.01	N/A
m700	hsa-miR-624-3p	2.82	N/A	A
m701	hsa-miR-625-3p	-1.11	N/A
m702	hsa-miR-625-5p	-1.15	N/A
m703	hsa-miR-626	1.18	N/A	B
m704	hsa-miR-627-5p	1.41	N/A	B
m705	hsa-miR-628-3p	1.94	N/A
m706	hsa-miR-628-5p	-1.13	N/A
m707	hsa-miR-629-3p	1.01	N/A
m708	hsa-miR-629-5p	-1.47	N/A
m709	hsa-miR-636	1.13	N/A	B
m710	hsa-miR-639	4.71	N/A
m711	hsa-miR-640	11.3	N/A	A
m712	hsa-miR-641	1.25	N/A
m713	hsa-miR-647	1.18	N/A	B
m714	hsa-miR-649	4.8	N/A	A
m715	hsa-miR-6501-5p	-1.01	N/A
m716	hsa-miR-6502-5p	7.34	N/A	A
m717	hsa-miR-6504-3p	1.41	N/A	B
m718	hsa-miR-6506-5p	1.88	N/A	A
m719	hsa-miR-6510-3p	3.18	N/A	A
m720	hsa-miR-6514-3p	4.24	N/A	B
m721	hsa-miR-6514-5p	2.98	N/A
m722	hsa-miR-651-5p	1.88	N/A
m723	hsa-miR-652-3p	1.02	N/A
m724	hsa-miR-653-3p	2.82	N/A
m725	hsa-miR-653-5p	-1.06	N/A	B
m726	hsa-miR-654-3p	-1.01	N/A
m727	hsa-miR-655-3p	-1.53	N/A
m728	hsa-miR-656-3p	-1.89	N/A	A
m729	hsa-miR-660-3p	4.94	N/A	B
m730	hsa-miR-660-5p	-1.15	N/A
m731	hsa-miR-664a-3p	2.35	N/A
m732	hsa-miR-664a-5p	1.88	N/A
m733	hsa-miR-664b-5p	2.23	N/A
m734	hsa-miR-665	2.31	N/A
m735	hsa-miR-670-3p	-2.12	N/A	B
m736	hsa-miR-670-5p	1.41	N/A	B
m737	hsa-miR-671-3p	1.88	N/A	A
m738	hsa-miR-6715b-3p	-1.77	N/A
m739	hsa-miR-671-5p	1.03	N/A
m740	hsa-miR-6716-3p	2.59	N/A	A
m741	hsa-miR-6719-3p	1.41	N/A	B
m742	hsa-miR-6720-3p	2.54	N/A	B
m743	hsa-miR-6727-5p	-4.6	N/A	A
m744	hsa-miR-6739-3p	1.41	N/A
m745	hsa-miR-6739-5p	1.41	N/A
m746	hsa-miR-6744-3p	2.01	N/A
m747	hsa-miR-6751-5p	2.27	N/A
m748	hsa-miR-6754-5p	2.12	N/A	B
m749	hsa-miR-6755-5p	1.06	N/A
m750	hsa-miR-6760-3p	1.83	N/A
m751	hsa-miR-6761-5p	-2.24	N/A	A
m752	hsa-miR-6762-3p	1.94	N/A	A
m753	hsa-miR-676-3p	2.59	N/A	A
m754	hsa-miR-676-5p	1.41	N/A	B
m755	hsa-miR-6767-3p	4.71	N/A
m756	hsa-miR-6769b-3p	1.54	N/A
m757	hsa-miR-6780b-5p	3.06	N/A	A
m758	hsa-miR-6781-5p	1.94	N/A	A
m759	hsa-miR-6785-5p	-13.17	N/A	A
m760	hsa-miR-6789-5p	8.82	N/A	A
m761	hsa-miR-6790-5p	1.92	N/A
m762	hsa-miR-6792-5p	7.77	N/A	A
m763	hsa-miR-6797-5p	1.41	N/A	B
m764	hsa-miR-6805-3p	3.77	N/A	B
m765	hsa-miR-6806-3p	2.17	N/A
m766	hsa-miR-6808-3p	1.31	N/A
m767	hsa-miR-6809-3p	-1.18	N/A	A
m768	hsa-miR-6809-5p	1.01	N/A	B
m769	hsa-miR-6813-5p	1.79	N/A
m770	hsa-miR-6817-3p	2.02	N/A
m771	hsa-miR-6817-5p	1.6	N/A
m772	hsa-miR-6820-3p	2.92	N/A
m773	hsa-miR-6822-5p	4.84	N/A	A
m774	hsa-miR-6826-5p	1.63	N/A
m775	hsa-miR-6827-5p	2.69	N/A
m776	hsa-miR-6828-3p	8.67	N/A	A
m777	hsa-miR-6832-3p	2.22	N/A	A
m778	hsa-miR-6832-5p	1.57	N/A
m779	hsa-miR-6833-3p	-1.24	N/A	B
m780	hsa-miR-6834-3p	-1.42	N/A	A
m781	hsa-miR-6835-3p	3.11	N/A	A
m782	hsa-miR-6835-5p	1.41	N/A
m783	hsa-miR-6838-3p	-1.15	N/A
m784	hsa-miR-6839-3p	1.41	N/A	B
m785	hsa-miR-6840-5p	1.41	N/A
m786	hsa-miR-6844	2.12	N/A	B
m787	hsa-miR-6847-3p	3.53	N/A
m788	hsa-miR-6847-5p	1.34	N/A
m789	hsa-miR-6850-3p	3.88	N/A	A
m790	hsa-miR-6857-3p	1.29	N/A
m791	hsa-miR-6863	1.21	N/A	B
m792	hsa-miR-6864-5p	-1.53	N/A	A
m793	hsa-miR-6865-3p	-8.5	N/A	A
m794	hsa-miR-6865-5p	1.3	N/A
m795	hsa-miR-6869-5p	1.41	N/A	B
m796	hsa-miR-6872-3p	1.26	N/A
m797	hsa-miR-6874-5p	3.43	N/A
m798	hsa-miR-6875-3p	1.49	N/A
m799	hsa-miR-6876-5p	2.35	N/A	B
m800	hsa-miR-6881-3p	-1.18	N/A
m801	hsa-miR-6885-5p	-1.3	N/A	A
m802	hsa-miR-6889-3p	5.76	N/A
m803	hsa-miR-708-5p	2.35	N/A
m804	hsa-miR-7108-3p	3.95	N/A	A
m805	hsa-miR-7-1-3p	-1.39	N/A
m806	hsa-miR-7156-3p	1.7	N/A
m807	hsa-miR-7162-3p	2.82	N/A	A
m808	hsa-miR-744-5p	1.19	N/A
m809	hsa-miR-758-3p	1.19	N/A
m810	hsa-miR-758-5p	-3.84	N/A
m811	hsa-miR-7-5p	-1.82	N/A
m812	hsa-miR-760	1.28	N/A
m813	hsa-miR-761	1.41	N/A
m814	hsa-miR-7641	-1.42	N/A	B
m815	hsa-miR-765	-1.11	N/A
m816	hsa-miR-766-3p	-4.11	N/A	A
m817	hsa-miR-766-5p	3.77	N/A	A
m818	hsa-miR-767-3p	3.53	N/A
m819	hsa-miR-769-3p	1.84	N/A
m820	hsa-miR-769-5p	1.02	N/A
m821	hsa-miR-7705	1.04	N/A
m822	hsa-miR-7706	-2.95	N/A	A
m823	hsa-miR-7849-3p	1.52	N/A
m824	hsa-miR-7850-5p	2.82	N/A
m825	hsa-miR-7974	-2.24	N/A	A
m826	hsa-miR-7976	1.41	N/A
m827	hsa-miR-7977	-1.02	N/A
m828	hsa-miR-802	2.38	N/A
m829	hsa-miR-8052	2.26	N/A
m830	hsa-miR-8056	1.53	N/A
m831	hsa-miR-8059	1.16	N/A	A
m832	hsa-miR-8065	3.11	N/A	A
m833	hsa-miR-8066	2.43	N/A
m834	hsa-miR-8070	3.88	N/A	A
m835	hsa-miR-8082	2.59	N/A	A
m836	hsa-miR-8087	1.88	N/A	B
m837	hsa-miR-8088	5.93	N/A	A
m838	hsa-miR-873-5p	1.58	N/A
m839	hsa-miR-874-3p	1.61	N/A
m840	hsa-miR-874-5p	1.79	N/A
m841	hsa-miR-877-5p	-1.42	N/A
m842	hsa-miR-887-3p	1.74	N/A
m843	hsa-miR-889-3p	-1.15	N/A
m844	hsa-miR-891a-5p	2.38	N/A
m845	hsa-miR-892c-3p	2.46	N/A
m846	hsa-miR-920	1.83	N/A
m847	hsa-miR-922	-11.38	N/A
m848	hsa-miR-92a-1-5p	-1.7	N/A	A
m849	hsa-miR-92a-3p	-1.11	N/A
m850	hsa-miR-92b-3p	1.02	N/A
m851	hsa-miR-92b-5p	1.13	N/A
m852	hsa-miR-93-3p	-1.02	N/A
m853	hsa-miR-935	1.16	N/A
m854	hsa-miR-93-5p	1.01	N/A
m855	hsa-miR-937-3p	-1.42	N/A	B
m856	hsa-miR-941	1.18	N/A
m857	hsa-miR-942-3p	2.67	N/A	A
m858	hsa-miR-942-5p	-1.47	N/A
m859	hsa-miR-944	4.59	N/A
m860	hsa-miR-98-3p	1.09	N/A
m861	hsa-miR-98-5p	-1.07	N/A
m862	hsa-miR-99a-3p	-1.06	N/A
m863	hsa-miR-99a-5p	1.07	N/A
m864	hsa-miR-99b-3p	1.39	N/A
m865	hsa-miR-99b-5p	1.33	N/A
m867	hsa_piR_000552/gb/DQ570687/Homo	-1.19	N/A
m868	hsa_piR_000753/gb/DQ570940/Homo	4.24	N/A	B
m869	hsa_piR_000765/gb/DQ570956/Homo	1.6	N/A
m870	hsa_piR_000794/gb/DQ570992/Homo	2.05	N/A
m871	hsa_piR_000805/gb/DQ571003/Homo	1.67	N/A
m872	hsa_piR_001042/gb/DQ571335/Homo	1.69	N/A	B
m873	hsa_piR_001101/gb/DQ571419/Homo	1.84	N/A
m874	hsa_piR_001152/gb/DQ571500/Homo	1.09	N/A
m875	hsa_piR_001159/gb/DQ571511/Homo	1.18	N/A	B
m876	hsa_piR_001170/gb/DQ571526/Homo	1.34	N/A
m877	hsa_piR_001184/gb/DQ571550/Homo	1.41	N/A	B
m878	hsa_piR_001298/gb/DQ571788/Homo	1.13	N/A
m879	hsa_piR_001312/gb/DQ571813/Homo	1.76	N/A
m880	hsa_piR_002485/gb/DQ573352/Homo	1.41	N/A	C
m881	hsa_piR_004153/gb/DQ575660/Homo	1.03	N/A	A
m882	hsa_piR_004253/gb/DQ575800/Homo	1.41	N/A
m883	hsa_piR_004307/gb/DQ575881/Homo	1.38	N/A
m884	hsa_piR_004308/gb/DQ575882/Homo	-1.5	N/A
m885	hsa_piR_004309/gb/DQ575884/Homo	1.73	N/A	A
m886	hsa_piR_004721/gb/DQ576479/Homo	1.59	N/A
m887	hsa_piR_004987/gb/DQ576872/Homo	-1.21	N/A
m888	hsa_piR_008112/gb/DQ581031/Homo	-1.07	N/A
m889	hsa_piR_008113/gb/DQ581032/Homo	-1.09	N/A
m890	hsa_piR_008114/gb/DQ581033/Homo	-1.06	N/A
m891	hsa_piR_009051/gb/DQ582264/Homo	-3.01	N/A	A
m892	hsa_piR_009294/gb/DQ582566/Homo	-1.42	N/A
m893	hsa_piR_010431/gb/DQ584049/Homo	1.41	N/A
m894	hsa_piR_010894/gb/DQ584698/Homo	1.51	N/A
m895	hsa_piR_011734/gb/DQ585879/Homo	-3.54	N/A
m896	hsa_piR_012681/gb/DQ587153/Homo	1.54	N/A
m897	hsa_piR_013624/gb/DQ588594/Homo	1.41	N/A	B
m898	hsa_piR_014620/gb/DQ590013/Homo	1.14	N/A
m899	hsa_piR_015026/gb/DQ590548/Homo	-1.13	N/A
m900	hsa_piR_015249/gb/DQ590830/Homo	1.41	N/A	B
m901	hsa_piR_015699/gb/DQ591453/Homo	4.24	N/A
m902	hsa_piR_016658/gb/DQ592931/Homo	3.93	N/A
m903	hsa_piR_016659/gb/DQ592932/Homo	3.76	N/A
m904	hsa_piR_016677/gb/DQ592953/Homo	1.76	N/A
m905	hsa_piR_016735/gb/DQ593039/Homo	-1.25	N/A
m906	hsa_piR_016742/gb/DQ593049/Homo	1.71	N/A
m907	hsa_piR_016745/gb/DQ593052/Homo	-1.18	N/A
m908	hsa_piR_016926/gb/DQ593325/Homo	1.09	N/A
m909	hsa_piR_016945/gb/DQ593356/Homo	2.15	N/A
m910	hsa_piR_016946/gb/DQ593358/Homo	1.32	N/A
m911	hsa_piR_016984/gb/DQ593431/Homo	-3.72	N/A	A
m912	hsa_piR_017033/gb/DQ593538/Homo	2.54	N/A
m913	hsa_piR_017716/gb/DQ594453/Homo	1.33	N/A
m914	hsa_piR_017723/gb/DQ594464/Homo	1.06	N/A	B
m915	hsa_piR_017724/gb/DQ594465/Homo	1.01	N/A
m916	hsa_piR_017791/gb/DQ594556/Homo	-4.07	N/A	A
m917	hsa_piR_018292/gb/DQ595186/Homo	-1.53	N/A	A
m918	hsa_piR_018570/gb/DQ595536/Homo	1.37	N/A
m919	hsa_piR_018573/gb/DQ595539/Homo	4.24	N/A	B
m920	hsa_piR_019675/gb/DQ596992/Homo	1.26	N/A
m921	hsa_piR_019676/gb/DQ596993/Homo	-1.42	N/A	A
m922	hsa_piR_019752/gb/DQ597110/Homo	-3.19	N/A	B
m923	hsa_piR_019914/gb/DQ597347/Homo	1.73	N/A
m924	hsa_piR_019951/gb/DQ597403/Homo	1.58	N/A
m925	hsa_piR_020009/gb/DQ597484/Homo	1.19	N/A
m926	hsa_piR_020326/gb/DQ597916/Homo	1.58	N/A
m927	hsa_piR_020364/gb/DQ597971/Homo	1.41	N/A	B
m928	hsa_piR_020365/gb/DQ597975/Homo	-1.95	N/A	A
m929	hsa_piR_020381/gb/DQ597997/Homo	1.13	N/A
m930	hsa_piR_020439/gb/DQ598084/Homo	1.1	N/A
m931	hsa_piR_020450/gb/DQ598104/Homo	9.88	N/A	A
m932	hsa_piR_020485/gb/DQ598159/Homo	1.08	N/A
m933	hsa_piR_020490/gb/DQ598167/Homo	-2.12	N/A	B
m934	hsa_piR_020497/gb/DQ598177/Homo	1.59	N/A	B
m935	hsa_piR_020500/gb/DQ598190/Homo	-6.37	N/A	B
m936	hsa_piR_020541/gb/DQ598252/Homo	3.73	N/A
m937	hsa_piR_020548/gb/DQ598263/Homo	2.82	N/A	B
m938	hsa_piR_020828/gb/DQ598675/Homo	-1.06	N/A	A
m939	hsa_piR_020829/gb/DQ598677/Homo	1.4	N/A
m940	hsa_piR_021462/gb/DQ599459/Homo	-1.94	N/A
m941	hsa_piR_022290/gb/DQ600508/Homo	-2.55	N/A	A
m942	hsa_piR_022921/gb/DQ601339/Homo	1.73	N/A	A
Comments:
A: This miRNA's average Unique Molecular Index count, and thus its expression level, is relatively low (< 10) in either the Control or the Test Group and is reasonably high in the other Group (> 10).
This result suggests that the actual fold-change value is at least as large as the calculated and reported fold-change result.
This fold-change result may also have greater variations if p value > 0.05; therefore, it is important to have a sufficient number of biological replicates to validate the result for this miRNA.
B: This miRNA's average Unique Molecular Index count, and thus its expression level, is relatively low (< 10), in both the Control and Test Groups.
This fold-change result may have greater variations; therefore, it is important to have a sufficient number of biological replicates to validate the result for this miRNA.
C: This miRNA has a Unique Molecular Index count of zero in both the Control and Test Groups meaning that its expression was undetected, making this fold-change result erroneous and un-interpretable.
Fold Change & Fold Regulation:
Fold-Change is the normalized miRNA expression in each Test Sample divided the normalized miRNA expression in the Control Sample.
Fold-Regulation represents fold-change results in a biologically meaningful way. Fold-change values greater than one indicate an up-regulation, and the fold-regulation is equal to the fold-change.
Fold-change values less than one indicate a down-regulation, and the fold-regulation is the negative inverse of the fold-change.
Fold-change and fold-regulation values greater than 2 are indicated in red; fold-change values less than 0.5 and fold-regulation values less than -2 are indicated in blue.
p-value:
For the geNorm and Total Unique Molecular Index Count normalization methods, the p values are calculated based on a Student's t-test of the replicate normalized miRNA expression values for each miRNA in the control group and treatment groups.
For the DESeq2 and Trimmed Mean of M (edgeR) normalization methods, the p values listed were returned by the respective Bioconductor software packages.
Any p values less than 0.05 are indicated in red. Each Group (including the control) must contain at least 3 Samples for the software to calculate p-values.

## Sheet: Fold Change & p-Value
Position	miRNA ID
		16h
		Fold Change	p-Value	Comments
m1	hsa-let-7a-2-3p	0.11	N/A	A
m2	hsa-let-7a-3p	0.74	N/A
m3	hsa-let-7a-5p	0.92	N/A
m4	hsa-let-7b-3p	0.98	N/A
m5	hsa-let-7b-5p	1.04	N/A
m6	hsa-let-7c-3p	0.94	N/A
m7	hsa-let-7c-5p	1.07	N/A
m8	hsa-let-7d-3p	0.79	N/A
m9	hsa-let-7d-5p	0.92	N/A
m10	hsa-let-7e-3p	1.18	N/A
m11	hsa-let-7e-5p	1.13	N/A
m12	hsa-let-7f-1-3p	0.73	N/A
m13	hsa-let-7f-5p	0.91	N/A
m14	hsa-let-7g-5p	0.84	N/A
m15	hsa-let-7i-3p	0.82	N/A
m16	hsa-let-7i-5p	0.83	N/A
m17	hsa-miR-100-3p	0.28	N/A
m18	hsa-miR-100-5p	0.71	N/A
m19	hsa-miR-101-3p	1.15	N/A
m20	hsa-miR-103a-3p	1.14	N/A
m21	hsa-miR-103b	0.95	N/A
m22	hsa-miR-105-3p	1.1	N/A	B
m23	hsa-miR-105-5p	2.52	N/A
m24	hsa-miR-106a-3p	0.43	N/A	A
m25	hsa-miR-106a-5p	0.34	N/A
m26	hsa-miR-106b-3p	1.23	N/A
m27	hsa-miR-106b-5p	0.58	N/A
m28	hsa-miR-107	1.11	N/A
m29	hsa-miR-10a-3p	1.22	N/A
m30	hsa-miR-10a-5p	1.32	N/A
m31	hsa-miR-10b-3p	1.36	N/A
m32	hsa-miR-10b-5p	1.43	N/A
m33	hsa-miR-1178-3p	2.62	N/A	A
m34	hsa-miR-1179	1.06	N/A	B
m35	hsa-miR-1180-3p	1.02	N/A
m36	hsa-miR-1182	0.96	N/A
m37	hsa-miR-1185-1-3p	1.35	N/A
m38	hsa-miR-1185-2-3p	1.13	N/A
m39	hsa-miR-1185-5p	1.18	N/A
m40	hsa-miR-1197	1.41	N/A	B
m41	hsa-miR-1224-5p	0.85	N/A	B
m42	hsa-miR-122-5p	0.49	N/A
m43	hsa-miR-1226-3p	0.74	N/A
m44	hsa-miR-1236-3p	2.4	N/A
m45	hsa-miR-1237-3p	2.82	N/A	A
m46	hsa-miR-1237-5p	4.59	N/A	A
m47	hsa-miR-1243	0.31	N/A	B
m48	hsa-miR-1244	2.47	N/A	A
m49	hsa-miR-1245b-3p	1.12	N/A
m50	hsa-miR-124-5p	1.13	N/A	B
m51	hsa-miR-1246	4.38	N/A
m52	hsa-miR-1252-5p	0.48	N/A
m53	hsa-miR-1253	1.41	N/A
m54	hsa-miR-1254	2.62	N/A	A
m55	hsa-miR-1255a	0.68	N/A
m56	hsa-miR-1255b-5p	1.01	N/A	B
m57	hsa-miR-1257	0.69	N/A
m58	hsa-miR-125a-3p	1.48	N/A
m59	hsa-miR-125a-5p	1.32	N/A
m60	hsa-miR-125b-1-3p	0.49	N/A
m61	hsa-miR-125b-2-3p	1.01	N/A
m62	hsa-miR-125b-5p	0.98	N/A
m63	hsa-miR-1260a	3.39	N/A
m64	hsa-miR-1260b	1.54	N/A
m65	hsa-miR-1262	1.85	N/A
m66	hsa-miR-126-3p	1.19	N/A
m67	hsa-miR-126-5p	1.03	N/A
m68	hsa-miR-1266-5p	2.82	N/A	A
m69	hsa-miR-1267	3.61	N/A	A
m70	hsa-miR-1268a	1.06	N/A
m71	hsa-miR-1268b	1.07	N/A
m72	hsa-miR-1270	2.12	N/A	B
m73	hsa-miR-1271-5p	1.32	N/A
m74	hsa-miR-1272	1.88	N/A
m75	hsa-miR-1273a	1.41	N/A
m76	hsa-miR-1273c	3.29	N/A	A
m77	hsa-miR-127-3p	1.26	N/A
m78	hsa-miR-1275	1.07	N/A
m79	hsa-miR-127-5p	1.71	N/A
m80	hsa-miR-1277-3p	1.41	N/A	B
m81	hsa-miR-1277-5p	0.83	N/A
m82	hsa-miR-1279	2.18	N/A
m83	hsa-miR-1282	3.43	N/A	A
m84	hsa-miR-128-3p	0.98	N/A
m85	hsa-miR-1285-3p	0.42	N/A
m86	hsa-miR-1287-3p	1.28	N/A
m87	hsa-miR-1287-5p	2.17	N/A
m88	hsa-miR-1292-5p	1.31	N/A
m89	hsa-miR-1293	1.09	N/A
m90	hsa-miR-1296-5p	0.83	N/A
m91	hsa-miR-1297	1.76	N/A
m92	hsa-miR-1301-3p	1.41	N/A
m93	hsa-miR-1303	2.02	N/A
m94	hsa-miR-1304-3p	1.33	N/A
m95	hsa-miR-1304-5p	0.7	N/A
m96	hsa-miR-1306-3p	0.47	N/A	A
m97	hsa-miR-1306-5p	0.25	N/A	A
m98	hsa-miR-1307-3p	1.33	N/A
m99	hsa-miR-1307-5p	0.87	N/A
m100	hsa-miR-130a-3p	0.9	N/A
m101	hsa-miR-130b-3p	0.95	N/A
m102	hsa-miR-130b-5p	0.57	N/A
m103	hsa-miR-132-3p	1.16	N/A
m104	hsa-miR-1324	2.54	N/A	B
m105	hsa-miR-132-5p	0.9	N/A	A
m106	hsa-miR-134-5p	1.43	N/A
m107	hsa-miR-136-3p	0.93	N/A
m108	hsa-miR-136-5p	0.45	N/A	A
m109	hsa-miR-137	0.78	N/A
m110	hsa-miR-138-5p	1.98	N/A
m111	hsa-miR-139-5p	1.78	N/A
m112	hsa-miR-140-3p	1.24	N/A
m113	hsa-miR-140-5p	0.81	N/A
m114	hsa-miR-143-3p	1.64	N/A
m115	hsa-miR-144-3p	2.35	N/A	A
m116	hsa-miR-145-5p	1.13	N/A
m117	hsa-miR-1468-3p	1.69	N/A
m118	hsa-miR-146a-5p	1.85	N/A
m119	hsa-miR-146b-5p	1.15	N/A
m120	hsa-miR-148a-3p	0.59	N/A
m121	hsa-miR-148b-3p	1.07	N/A
m122	hsa-miR-148b-5p	1.37	N/A
m123	hsa-miR-149-5p	0.91	N/A
m124	hsa-miR-151a-3p	0.97	N/A
m125	hsa-miR-151b/151a-5p	0.7	N/A
m126	hsa-miR-152-3p	1.12	N/A
m127	hsa-miR-152-5p	0.56	N/A
m128	hsa-miR-1537-3p	1.01	N/A	B
m129	hsa-miR-1539	0.56	N/A
m130	hsa-miR-154-3p	0.51	N/A
m131	hsa-miR-154-5p	1.21	N/A
m132	hsa-miR-155-5p	0.89	N/A
m133	hsa-miR-15a-5p	0.83	N/A
m134	hsa-miR-15b-3p	0.94	N/A
m135	hsa-miR-15b-5p	0.97	N/A
m136	hsa-miR-16-2-3p	0.93	N/A
m137	hsa-miR-16-5p	0.99	N/A
m138	hsa-miR-17-3p	0.87	N/A
m139	hsa-miR-17-5p	0.52	N/A
m140	hsa-miR-181a-2-3p	1.47	N/A
m141	hsa-miR-181a-3p	1.05	N/A
m142	hsa-miR-181a-5p	1.33	N/A
m143	hsa-miR-181b-2-3p	0.75	N/A
m144	hsa-miR-181b-3p	0.81	N/A	A
m145	hsa-miR-181b-5p	0.72	N/A
m146	hsa-miR-181c-3p	1.93	N/A
m147	hsa-miR-181c-5p	0.99	N/A
m148	hsa-miR-181d-5p	1.39	N/A
m149	hsa-miR-182-3p	1.41	N/A
m150	hsa-miR-182-5p	1.41	N/A	B
m151	hsa-miR-185-5p	1.03	N/A
m152	hsa-miR-186-3p	1.41	N/A	B
m153	hsa-miR-186-5p	0.79	N/A
m154	hsa-miR-188-5p	0.56	N/A	A
m155	hsa-miR-18a-3p	0.68	N/A
m156	hsa-miR-18a-5p	0.6	N/A
m157	hsa-miR-1908-5p	1.36	N/A
m158	hsa-miR-1909-3p	1.69	N/A
m159	hsa-miR-190a-3p	0.28	N/A
m160	hsa-miR-190b	1.03	N/A
m161	hsa-miR-1910-5p	2.35	N/A	B
m162	hsa-miR-191-3p	1.41	N/A
m163	hsa-miR-1915-5p	2.26	N/A	B
m164	hsa-miR-191-5p	1.36	N/A
m165	hsa-miR-192-5p	1.48	N/A
m166	hsa-miR-193a-3p	0.88	N/A	B
m167	hsa-miR-193a-5p	1.08	N/A
m168	hsa-miR-193b-3p	0.5	N/A	A
m169	hsa-miR-193b-5p	1.41	N/A	B
m170	hsa-miR-194-5p	0.86	N/A
m171	hsa-miR-195-3p	1.46	N/A
m172	hsa-miR-195-5p	1.09	N/A
m173	hsa-miR-196a-3p	2.35	N/A
m174	hsa-miR-196a-5p	0.73	N/A
m175	hsa-miR-196b-5p	0.9	N/A
m176	hsa-miR-197-3p	1.49	N/A
m177	hsa-miR-199a-3p	1.32	N/A
m178	hsa-miR-199a-5p	1.02	N/A
m179	hsa-miR-199b-3p	1.34	N/A
m180	hsa-miR-199b-5p	1.41	N/A	B
m181	hsa-miR-19a-3p	0.61	N/A
m182	hsa-miR-19a-5p	0.71	N/A	A
m183	hsa-miR-19b-1-5p	1.29	N/A
m184	hsa-miR-19b-3p	0.59	N/A
m185	hsa-miR-200b-5p	4.24	N/A
m186	hsa-miR-200c-5p	1.67	N/A
m187	hsa-miR-202-5p	8.47	N/A	A
m188	hsa-miR-203a-5p	3.29	N/A	B
m189	hsa-miR-203b-3p	1.73	N/A	A
m190	hsa-miR-204-5p	0.68	N/A
m191	hsa-miR-2054	2.54	N/A	B
m192	hsa-miR-205-5p	1.41	N/A	B
m193	hsa-miR-206	5.65	N/A	A
m194	hsa-miR-208b-3p	1.69	N/A
m195	hsa-miR-20a-3p	0.23	N/A	A
m196	hsa-miR-20a-5p	0.61	N/A
m197	hsa-miR-20b-5p	0.76	N/A	A
m198	hsa-miR-210-3p	41.89	N/A	A
m199	hsa-miR-2110	1.84	N/A
m200	hsa-miR-2115-3p	4.62	N/A
m201	hsa-miR-2116-3p	1.29	N/A
m202	hsa-miR-212-3p	2.82	N/A	A
m203	hsa-miR-21-3p	1.02	N/A
m204	hsa-miR-214-3p	1.59	N/A
m205	hsa-miR-214-5p	0.63	N/A	B
m206	hsa-miR-215-3p	3.53	N/A
m207	hsa-miR-21-5p	0.86	N/A
m208	hsa-miR-216a-3p	1.36	N/A
m209	hsa-miR-216a-5p	0.95	N/A
m210	hsa-miR-217	1.04	N/A
m211	hsa-miR-218-5p	0.81	N/A
m212	hsa-miR-219a-1-3p	2.45	N/A
m213	hsa-miR-219a-5p	1.41	N/A
m214	hsa-miR-219b-5p	0.99	N/A
m215	hsa-miR-221-3p	0.79	N/A
m216	hsa-miR-221-5p	1.03	N/A
m217	hsa-miR-222-3p	0.87	N/A
m218	hsa-miR-222-5p	0.68	N/A
m219	hsa-miR-223-3p	2.97	N/A
m220	hsa-miR-22-3p	0.78	N/A
m221	hsa-miR-224-5p	1.08	N/A
m222	hsa-miR-22-5p	1.36	N/A
m223	hsa-miR-2277-3p	1.41	N/A
m224	hsa-miR-2355-3p	0.49	N/A
m225	hsa-miR-2355-5p	0.56	N/A
m226	hsa-miR-23a-3p	0.8	N/A
m227	hsa-miR-23b-3p	1.07	N/A
m228	hsa-miR-23b-5p	2.82	N/A	B
m229	hsa-miR-23c	1.41	N/A
m230	hsa-miR-24-1-5p	2.59	N/A	A
m231	hsa-miR-24-2-5p	1.41	N/A
m232	hsa-miR-24-3p	0.95	N/A
m233	hsa-miR-2467-5p	0.02	N/A	A
m234	hsa-miR-25-3p	1.19	N/A
m235	hsa-miR-25-5p	1.32	N/A
m236	hsa-miR-2682-3p	0.99	N/A
m237	hsa-miR-26a-1-3p	0.63	N/A	A
m238	hsa-miR-26a-2-3p	1.31	N/A
m239	hsa-miR-26a-5p	1.2	N/A
m240	hsa-miR-26b-5p	1.33	N/A
m241	hsa-miR-27a-3p	0.7	N/A
m242	hsa-miR-27a-5p	0.53	N/A
m243	hsa-miR-27b-3p	1.18	N/A
m244	hsa-miR-27b-5p	0.82	N/A
m245	hsa-miR-28-3p	1.3	N/A
m246	hsa-miR-28-5p	0.81	N/A
m247	hsa-miR-296-3p	1.92	N/A
m248	hsa-miR-299-3p	1.6	N/A
m249	hsa-miR-299-5p	0.95	N/A
m250	hsa-miR-29a-3p	0.74	N/A
m251	hsa-miR-29a-5p	0.75	N/A
m252	hsa-miR-29b-1-5p	1.05	N/A
m253	hsa-miR-29b-2-5p	0.64	N/A	A
m254	hsa-miR-29b-3p	0.42	N/A
m255	hsa-miR-29c-3p	0.79	N/A
m256	hsa-miR-29c-5p	0.87	N/A
m257	hsa-miR-301a-3p	0.81	N/A
m258	hsa-miR-301a-5p	0.43	N/A
m259	hsa-miR-301b-5p	0.39	N/A	A
m260	hsa-miR-302b-5p	0.16	N/A
m261	hsa-miR-3064-3p	2.22	N/A	A
m262	hsa-miR-30a-3p	0.92	N/A
m263	hsa-miR-30a-5p	0.95	N/A
m264	hsa-miR-30b-5p	1.32	N/A
m265	hsa-miR-30c-1-3p	0.64	N/A	A
m266	hsa-miR-30c-2-3p	0.91	N/A
m267	hsa-miR-30c-5p	0.81	N/A
m268	hsa-miR-30d-3p	0.67	N/A	A
m269	hsa-miR-30d-5p	1.48	N/A
m270	hsa-miR-30e-3p	1.15	N/A
m271	hsa-miR-30e-5p	0.88	N/A
m272	hsa-miR-3115	1.24	N/A	B
m273	hsa-miR-3117-3p	3.53	N/A	A
m274	hsa-miR-3122	2.12	N/A
m275	hsa-miR-3123	1.41	N/A
m276	hsa-miR-3129-5p	0.26	N/A	A
m277	hsa-miR-3131	3.17	N/A
m278	hsa-miR-3132	1.11	N/A
m279	hsa-miR-3136-3p	1.27	N/A
m280	hsa-miR-3138	2.22	N/A	A
m281	hsa-miR-31-3p	0.34	N/A
m282	hsa-miR-3140-3p	2.62	N/A	A
m283	hsa-miR-3140-5p	0.71	N/A	A
m284	hsa-miR-3141	3.92	N/A	A
m285	hsa-miR-3145-5p	0.85	N/A	B
m286	hsa-miR-3146	1.49	N/A
m287	hsa-miR-3152-3p	0.77	N/A	A
m288	hsa-miR-3153	0.17	N/A
m289	hsa-miR-31-5p	0.93	N/A
m290	hsa-miR-3164	1.24	N/A	B
m291	hsa-miR-3168	2.62	N/A
m292	hsa-miR-3171	0.24	N/A	A
m293	hsa-miR-3173-5p	0.35	N/A	A
m294	hsa-miR-3174	4.24	N/A	B
m295	hsa-miR-3176	0.39	N/A	A
m296	hsa-miR-3179	1.35	N/A
m297	hsa-miR-3182	0.71	N/A	B
m298	hsa-miR-3187-3p	4.59	N/A	A
m299	hsa-miR-3190-5p	19.77	N/A	A
m300	hsa-miR-3200-3p	0.94	N/A
m301	hsa-miR-3201	3.11	N/A	A
m302	hsa-miR-3202	1.88	N/A	A
m303	hsa-miR-320a	1.19	N/A
m304	hsa-miR-320b	1.01	N/A
m305	hsa-miR-320c	0.91	N/A
m306	hsa-miR-320d	1.41	N/A	B
m307	hsa-miR-323a-3p	1.02	N/A
m308	hsa-miR-323a-5p	4.71	N/A	A
m309	hsa-miR-323b-3p	1.16	N/A
m310	hsa-miR-32-3p	0.94	N/A
m311	hsa-miR-324-3p	1.12	N/A
m312	hsa-miR-324-5p	0.81	N/A
m313	hsa-miR-325	0.53	N/A	B
m314	hsa-miR-32-5p	0.61	N/A
m315	hsa-miR-326	0.78	N/A
m316	hsa-miR-329-3p	0.85	N/A
m317	hsa-miR-329-5p	2.44	N/A
m318	hsa-miR-330-3p	0.82	N/A
m319	hsa-miR-330-5p	0.42	N/A
m320	hsa-miR-331-3p	0.79	N/A
m321	hsa-miR-331-5p	0.53	N/A	B
m322	hsa-miR-335-3p	0.55	N/A
m323	hsa-miR-335-5p	0.84	N/A
m324	hsa-miR-337-3p	0.63	N/A
m325	hsa-miR-337-5p	0.52	N/A
m326	hsa-miR-338-3p	0.93	N/A
m327	hsa-miR-339-3p	0.93	N/A
m328	hsa-miR-339-5p	1.3	N/A
m329	hsa-miR-33a-5p	3	N/A
m330	hsa-miR-340-3p	1.51	N/A
m331	hsa-miR-340-5p	0.78	N/A
m332	hsa-miR-342-3p	1.25	N/A
m333	hsa-miR-342-5p	2.22	N/A	A
m334	hsa-miR-345-5p	1.26	N/A
m335	hsa-miR-34a-3p	0.81	N/A	A
m336	hsa-miR-34a-5p	1.02	N/A
m337	hsa-miR-34b-5p	0.77	N/A	A
m338	hsa-miR-3605-3p	1.88	N/A	B
m339	hsa-miR-3605-5p	1.31	N/A
m340	hsa-miR-3606-5p	2.72	N/A
m341	hsa-miR-3613-3p	0.77	N/A
m342	hsa-miR-3613-5p	0.75	N/A
m343	hsa-miR-361-3p	1.6	N/A
m344	hsa-miR-3614-3p	1.84	N/A
m345	hsa-miR-3615	1.79	N/A
m346	hsa-miR-361-5p	1.16	N/A
m347	hsa-miR-3618	1.41	N/A	B
m348	hsa-miR-3621	3.06	N/A	A
m349	hsa-miR-362-3p	1.88	N/A	A
m350	hsa-miR-362-5p	0.8	N/A
m351	hsa-miR-363-3p	0.71	N/A	B
m352	hsa-miR-3651	3.23	N/A
m353	hsa-miR-3653-5p	4.24	N/A	B
m354	hsa-miR-3658	0.88	N/A	B
m355	hsa-miR-365a-3p	1.08	N/A
m356	hsa-miR-365b-3p	0.92	N/A
m357	hsa-miR-365b-5p	0.94	N/A	A
m358	hsa-miR-3662	0.99	N/A
m359	hsa-miR-3666	0.71	N/A	B
m360	hsa-miR-3670	5.29	N/A	A
m361	hsa-miR-3679-3p	4.78	N/A
m362	hsa-miR-3679-5p	1.59	N/A	B
m363	hsa-miR-3680-5p	0.71	N/A	B
m364	hsa-miR-3689a-5p	1.51	N/A
m365	hsa-miR-3690	0.94	N/A	A
m366	hsa-miR-3691-5p	0.85	N/A
m367	hsa-miR-3692-5p	1.43	N/A
m368	hsa-miR-369-3p	0.93	N/A
m369	hsa-miR-369-5p	0.91	N/A
m370	hsa-miR-370-3p	1.99	N/A
m371	hsa-miR-370-5p	0.3	N/A	A
m372	hsa-miR-371b-3p	0.11	N/A	A
m373	hsa-miR-372-5p	1.54	N/A
m374	hsa-miR-374a-3p	0.74	N/A
m375	hsa-miR-374a-5p	0.7	N/A
m376	hsa-miR-374b-3p	0.83	N/A
m377	hsa-miR-374b-5p	0.74	N/A
m378	hsa-miR-374c-5p	7.22	N/A	A
m379	hsa-miR-376a-3p	0.82	N/A
m380	hsa-miR-376a-5p	0.47	N/A	A
m381	hsa-miR-376b-3p	1.08	N/A
m382	hsa-miR-376c-3p	0.87	N/A
m383	hsa-miR-376c-5p	1.08	N/A
m384	hsa-miR-377-3p	2.99	N/A
m385	hsa-miR-378a-3p	0.84	N/A
m386	hsa-miR-378a-5p	0.88	N/A
m387	hsa-miR-378c	1.88	N/A	A
m388	hsa-miR-378i	0.81	N/A	B
m389	hsa-miR-379-3p	0.53	N/A
m390	hsa-miR-379-5p	1.12	N/A
m391	hsa-miR-380-3p	1.08	N/A
m392	hsa-miR-380-5p	0.51	N/A	A
m393	hsa-miR-381-3p	0.79	N/A
m394	hsa-miR-381-5p	0.63	N/A	B
m395	hsa-miR-382-3p	0.84	N/A
m396	hsa-miR-382-5p	1	N/A
m397	hsa-miR-384	1.82	N/A	B
m398	hsa-miR-3907	2.42	N/A	A
m399	hsa-miR-3910	2.35	N/A	B
m400	hsa-miR-3912-5p	0.99	N/A
m401	hsa-miR-3915	1.1	N/A	B
m402	hsa-miR-3916	2.54	N/A
m403	hsa-miR-3923	1.98	N/A
m404	hsa-miR-3928-3p	3.11	N/A
m405	hsa-miR-3934-3p	18.35	N/A	A
m406	hsa-miR-3942-3p	1.03	N/A	A
m407	hsa-miR-3943	4.24	N/A	A
m408	hsa-miR-3974	3.11	N/A	A
m409	hsa-miR-409-3p	1.26	N/A
m410	hsa-miR-409-5p	1.1	N/A
m411	hsa-miR-410-5p	0.63	N/A	B
m412	hsa-miR-411-3p	0.39	N/A	A
m413	hsa-miR-411-5p	1.01	N/A
m414	hsa-miR-412-3p	0.4	N/A	B
m415	hsa-miR-412-5p	1.09	N/A
m416	hsa-miR-421	0.86	N/A
m417	hsa-miR-423-3p	1.45	N/A
m418	hsa-miR-423-5p	1.33	N/A
m419	hsa-miR-424-3p	3.22	N/A
m420	hsa-miR-424-5p	2.07	N/A
m421	hsa-miR-425-3p	1.2	N/A
m422	hsa-miR-4254	1.82	N/A	B
m423	hsa-miR-425-5p	0.97	N/A
m424	hsa-miR-4256	2.36	N/A
m425	hsa-miR-4269	1.21	N/A
m426	hsa-miR-4271	0.18	N/A	B
m427	hsa-miR-4272	0.64	N/A	A
m428	hsa-miR-4285	3.11	N/A	A
m429	hsa-miR-4286	1.52	N/A
m430	hsa-miR-429	1.41	N/A	B
m431	hsa-miR-4290	3.53	N/A
m432	hsa-miR-4301	5.65	N/A	A
m433	hsa-miR-4302	2.35	N/A
m434	hsa-miR-4303	4.49	N/A
m435	hsa-miR-4304	1.61	N/A
m436	hsa-miR-4307	1.61	N/A	B
m437	hsa-miR-4312	0.71	N/A
m438	hsa-miR-431-5p	0.79	N/A
m439	hsa-miR-4322	4.71	N/A
m440	hsa-miR-4324	1.53	N/A
m441	hsa-miR-432-5p	1.1	N/A
m442	hsa-miR-4326	1.49	N/A
m443	hsa-miR-4328	1.76	N/A	B
m444	hsa-miR-4329	1.01	N/A	B
m445	hsa-miR-433-3p	1.06	N/A	B
m446	hsa-miR-433-5p	2.05	N/A
m447	hsa-miR-4417	5.18	N/A	A
m448	hsa-miR-4423-3p	1.18	N/A	B
m449	hsa-miR-4423-5p	0.66	N/A	A
m450	hsa-miR-4424	0.43	N/A	A
m451	hsa-miR-4433a-3p	4.84	N/A	A
m452	hsa-miR-4433a-5p	1.28	N/A
m453	hsa-miR-4445-3p	1.88	N/A	B
m454	hsa-miR-4445-5p	0.85	N/A	B
m455	hsa-miR-4448	1.41	N/A
m456	hsa-miR-4450	3.28	N/A
m457	hsa-miR-4452	1.88	N/A
m458	hsa-miR-4454	0.92	N/A
m459	hsa-miR-4455	0.11	N/A	A
m460	hsa-miR-4456	0.24	N/A
m461	hsa-miR-4458	0.94	N/A	A
m462	hsa-miR-4459	2.82	N/A	A
m463	hsa-miR-4461	0.43	N/A	A
m464	hsa-miR-4462	0.3	N/A	A
m465	hsa-miR-4468	3.53	N/A
m466	hsa-miR-4472	0.39	N/A
m467	hsa-miR-4477a	5.08	N/A
m468	hsa-miR-4483	0.07	N/A
m469	hsa-miR-4484	0.28	N/A	A
m470	hsa-miR-4493	0.5	N/A	A
m471	hsa-miR-4496	2.29	N/A	A
m472	hsa-miR-449a	2.82	N/A	A
m473	hsa-miR-449b-3p	1.57	N/A
m474	hsa-miR-449c-5p	0.24	N/A	A
m475	hsa-miR-4500	2.44	N/A
m476	hsa-miR-4501	0.71	N/A
m477	hsa-miR-4502	1.21	N/A
m478	hsa-miR-4503	1.75	N/A
m479	hsa-miR-450a-2-3p	1.01	N/A	B
m480	hsa-miR-450a-5p	1.41	N/A
m481	hsa-miR-450b-5p	1.78	N/A
m482	hsa-miR-4510	1.41	N/A
m483	hsa-miR-4511	0.65	N/A	A
m484	hsa-miR-4517	0.98	N/A	A
m485	hsa-miR-4521	0.33	N/A
m486	hsa-miR-4524a-5p	1.16	N/A
m487	hsa-miR-4524b-3p	1.18	N/A
m488	hsa-miR-452-5p	0.96	N/A
m489	hsa-miR-4528	2.24	N/A
m490	hsa-miR-4532	6.12	N/A	A
m491	hsa-miR-454-3p	0.96	N/A
m492	hsa-miR-454-5p	1	N/A
m493	hsa-miR-455-3p	0.65	N/A
m494	hsa-miR-455-5p	0.76	N/A
m495	hsa-miR-4634	0.52	N/A
m496	hsa-miR-4642	3.29	N/A	A
m497	hsa-miR-4645-3p	0.47	N/A	B
m498	hsa-miR-4648	1.13	N/A
m499	hsa-miR-4650-5p	0.92	N/A
m500	hsa-miR-4652-3p	0.5	N/A	A
m501	hsa-miR-4653-3p	2.04	N/A	A
m502	hsa-miR-4658	2.22	N/A
m503	hsa-miR-4659a-5p	4.59	N/A	A
m504	hsa-miR-4660	3.88	N/A	A
m505	hsa-miR-4661-5p	0.88	N/A	B
m506	hsa-miR-4662a-3p	0.81	N/A	B
m507	hsa-miR-4662a-5p	2.12	N/A	B
m508	hsa-miR-4666b	0.88	N/A	B
m509	hsa-miR-4668-3p	0.71	N/A	B
m510	hsa-miR-4668-5p	0.5	N/A	A
m511	hsa-miR-4677-3p	1.04	N/A
m512	hsa-miR-4677-5p	0.54	N/A	A
m513	hsa-miR-4679	0.73	N/A
m514	hsa-miR-4680-3p	6.35	N/A	A
m515	hsa-miR-4681	1.15	N/A
m516	hsa-miR-4682	3.43	N/A	A
m517	hsa-miR-4686	0.39	N/A	A
m518	hsa-miR-4687-5p	4.24	N/A
m519	hsa-miR-4700-3p	3.34	N/A
m520	hsa-miR-4700-5p	2.09	N/A
m521	hsa-miR-4705	1.41	N/A	B
m522	hsa-miR-4710	9.88	N/A	A
m523	hsa-miR-4720-3p	1.91	N/A
m524	hsa-miR-4721	0.62	N/A	A
m525	hsa-miR-4723-5p	0.26	N/A	A
m526	hsa-miR-4724-5p	1.26	N/A
m527	hsa-miR-4725-3p	3.38	N/A
m528	hsa-miR-4729	0.65	N/A
m529	hsa-miR-4732-5p	1.74	N/A
m530	hsa-miR-4735-5p	2.22	N/A	A
m531	hsa-miR-4754	2.22	N/A
m532	hsa-miR-4759	0.81	N/A	B
m533	hsa-miR-4760-5p	0.28	N/A
m534	hsa-miR-4762-3p	1.41	N/A	B
m535	hsa-miR-4762-5p	1.41	N/A	B
m536	hsa-miR-4764-3p	2.82	N/A
m537	hsa-miR-4766-3p	0.88	N/A
m538	hsa-miR-4766-5p	3.11	N/A
m539	hsa-miR-4771	2.19	N/A
m540	hsa-miR-4772-3p	1.73	N/A	A
m541	hsa-miR-4772-5p	2.52	N/A
m542	hsa-miR-4775	1.69	N/A
m543	hsa-miR-4778-3p	0.56	N/A	A
m544	hsa-miR-4778-5p	0.47	N/A	B
m545	hsa-miR-4782-5p	4.24	N/A	A
m546	hsa-miR-4784	1.67	N/A
m547	hsa-miR-4786-3p	1.99	N/A
m548	hsa-miR-4786-5p	0.59	N/A	A
m549	hsa-miR-4795-3p	1.88	N/A	B
m550	hsa-miR-4800-5p	2.26	N/A
m551	hsa-miR-4801	1.41	N/A
m552	hsa-miR-4804-3p	1.41	N/A	B
m553	hsa-miR-483-3p	0.5	N/A	A
m554	hsa-miR-484	1.26	N/A
m555	hsa-miR-485-3p	1.28	N/A
m556	hsa-miR-485-5p	2.12	N/A
m557	hsa-miR-486-5p	14.12	N/A
m558	hsa-miR-487a-3p	0.94	N/A	A
m559	hsa-miR-487a-5p	3.23	N/A	A
m560	hsa-miR-487b-3p	1.1	N/A
m561	hsa-miR-490-3p	1.27	N/A
m562	hsa-miR-491-3p	0.94	N/A	B
m563	hsa-miR-491-5p	1.34	N/A
m564	hsa-miR-493-3p	0.97	N/A
m565	hsa-miR-493-5p	1.24	N/A
m566	hsa-miR-494-3p	0.87	N/A
m567	hsa-miR-494-5p	1.78	N/A
m568	hsa-miR-495-3p	0.63	N/A
m569	hsa-miR-495-5p	1.21	N/A
m570	hsa-miR-496	1.36	N/A
m571	hsa-miR-497-3p	0.28	N/A
m572	hsa-miR-497-5p	0.76	N/A
m573	hsa-miR-5002-5p	1.41	N/A	B
m574	hsa-miR-5003-3p	1.76	N/A
m575	hsa-miR-5004-3p	8.47	N/A	A
m576	hsa-miR-5006-3p	2.92	N/A
m577	hsa-miR-5006-5p	1.76	N/A
m578	hsa-miR-5007-3p	2.68	N/A
m579	hsa-miR-500a-3p	0.99	N/A
m580	hsa-miR-500a-5p	1.26	N/A	B
m581	hsa-miR-500b-5p	0.94	N/A
m582	hsa-miR-5010-3p	6.12	N/A	A
m583	hsa-miR-5011-5p	0.22	N/A	A
m584	hsa-miR-501-3p	1.04	N/A
m585	hsa-miR-501-5p	1.84	N/A
m586	hsa-miR-502-3p	1.57	N/A
m587	hsa-miR-502-5p	0.71	N/A	B
m588	hsa-miR-503-3p	4	N/A
m589	hsa-miR-503-5p	3.11	N/A
m590	hsa-miR-505-3p	0.82	N/A
m591	hsa-miR-505-5p	2.54	N/A
m592	hsa-miR-5095	4.75	N/A
m593	hsa-miR-5096	0.61	N/A	A
m594	hsa-miR-5100	0.86	N/A
m595	hsa-miR-510-3p	2.54	N/A
m596	hsa-miR-512-3p	3.23	N/A	A
m597	hsa-miR-5186	2.65	N/A	A
m598	hsa-miR-5188	1.26	N/A	B
m599	hsa-miR-5189-3p	2.44	N/A
m600	hsa-miR-518a-3p	0.77	N/A
m601	hsa-miR-518d-3p	2.41	N/A
m602	hsa-miR-5195-3p	0.34	N/A	A
m603	hsa-miR-5196-5p	1.01	N/A
m604	hsa-miR-5197-3p	2.04	N/A	A
m605	hsa-miR-520d-3p	0.9	N/A	A
m606	hsa-miR-523-3p	0.53	N/A	B
m607	hsa-miR-532-3p	1.03	N/A
m608	hsa-miR-532-5p	1.08	N/A
m609	hsa-miR-539-3p	0.62	N/A
m610	hsa-miR-539-5p	1.27	N/A
m611	hsa-miR-542-3p	1.33	N/A
m612	hsa-miR-543	0.72	N/A
m613	hsa-miR-544a	2.12	N/A
m614	hsa-miR-545-5p	1.18	N/A
m615	hsa-miR-548ac	2.02	N/A
m616	hsa-miR-548am-3p	0.26	N/A	A
m617	hsa-miR-548ao-3p	0.45	N/A	A
m618	hsa-miR-548ao-5p	0.53	N/A
m619	hsa-miR-548ap-3p/548t-3p/548aa	0.84	N/A
m620	hsa-miR-548ap-5p/548j-5p	0.25	N/A	A
m621	hsa-miR-548aq-5p	2.12	N/A	B
m622	hsa-miR-548ar-5p	0.35	N/A	B
m623	hsa-miR-548at-5p	0.14	N/A
m624	hsa-miR-548au-5p/548c-5p/548o-5p/548am-5p	1.13	N/A
m625	hsa-miR-548av-5p/548k	0.71	N/A	A
m626	hsa-miR-548az-5p	0.47	N/A	A
m627	hsa-miR-548bb-5p	2.22	N/A	A
m628	hsa-miR-548d-5p	0.53	N/A	B
m629	hsa-miR-548e-3p	0.53	N/A	B
m630	hsa-miR-548e-5p	2.22	N/A	A
m631	hsa-miR-548g-3p	1.31	N/A
m632	hsa-miR-548h-3p	0.51	N/A
m633	hsa-miR-548h-5p	1.54	N/A
m634	hsa-miR-548i	1.41	N/A	B
m635	hsa-miR-548l	0.42	N/A
m636	hsa-miR-548n	1.41	N/A	B
m637	hsa-miR-548q	3.53	N/A	B
m638	hsa-miR-548t-5p	1.13	N/A
m639	hsa-miR-551a	1.28	N/A
m640	hsa-miR-552-5p	0.85	N/A	B
m641	hsa-miR-553	2.26	N/A
m642	hsa-miR-556-3p	0.92	N/A
m643	hsa-miR-5585-5p	1.1	N/A	B
m644	hsa-miR-5586-3p	3.53	N/A
m645	hsa-miR-5586-5p	1.74	N/A
m646	hsa-miR-5590-5p	4.47	N/A	A
m647	hsa-miR-5591-5p	0.08	N/A	A
m648	hsa-miR-561-3p	0.26	N/A	A
m649	hsa-miR-561-5p	1.13	N/A
m650	hsa-miR-562	2.49	N/A
m651	hsa-miR-567	1.3	N/A
m652	hsa-miR-5680	2.47	N/A	B
m653	hsa-miR-5681a	2.37	N/A
m654	hsa-miR-5688	1.01	N/A
m655	hsa-miR-5692a	3.77	N/A	B
m656	hsa-miR-5694	3.01	N/A
m657	hsa-miR-5696	1.18	N/A
m658	hsa-miR-5698	1.41	N/A	B
m659	hsa-miR-5699-3p	1.21	N/A
m660	hsa-miR-5699-5p	0.99	N/A
m661	hsa-miR-5700	1.13	N/A
m662	hsa-miR-5701	2.65	N/A	A
m663	hsa-miR-570-3p	1.1	N/A	B
m664	hsa-miR-573	2.35	N/A	B
m665	hsa-miR-5739	2.47	N/A
m666	hsa-miR-574-3p	1.52	N/A
m667	hsa-miR-574-5p	1.65	N/A
m668	hsa-miR-576-3p	0.86	N/A
m669	hsa-miR-576-5p	0.98	N/A
m670	hsa-miR-578	0.77	N/A	A
m671	hsa-miR-579-3p	1.61	N/A	B
m672	hsa-miR-580-3p	1.54	N/A
m673	hsa-miR-582-3p	1.12	N/A
m674	hsa-miR-582-5p	0.71	N/A	A
m675	hsa-miR-584-3p	0.24	N/A	B
m676	hsa-miR-584-5p	0.78	N/A
m677	hsa-miR-586	0.56	N/A	A
m678	hsa-miR-589-3p	0.85	N/A
m679	hsa-miR-589-5p	1.16	N/A
m680	hsa-miR-590-3p	0.63	N/A
m681	hsa-miR-590-5p	0.92	N/A
m682	hsa-miR-597-3p	1.82	N/A	B
m683	hsa-miR-598-3p	0.81	N/A
m684	hsa-miR-599	0.04	N/A	A
m685	hsa-miR-601	1.57	N/A
m686	hsa-miR-605-3p	2.12	N/A	B
m687	hsa-miR-606	2.05	N/A
m688	hsa-miR-6068	5.65	N/A	A
m689	hsa-miR-607	1.41	N/A	B
m690	hsa-miR-6071	1.35	N/A
m691	hsa-miR-6073	3.06	N/A	A
m692	hsa-miR-6078	4.94	N/A	A
m693	hsa-miR-6081	1.76	N/A
m694	hsa-miR-6083	0.22	N/A
m695	hsa-miR-6126	1.39	N/A
m696	hsa-miR-6130	3.53	N/A	A
m697	hsa-miR-6131	5.08	N/A
m698	hsa-miR-617	2.27	N/A
m699	hsa-miR-619-3p	0.99	N/A
m700	hsa-miR-624-3p	2.82	N/A	A
m701	hsa-miR-625-3p	0.9	N/A
m702	hsa-miR-625-5p	0.87	N/A
m703	hsa-miR-626	1.18	N/A	B
m704	hsa-miR-627-5p	1.41	N/A	B
m705	hsa-miR-628-3p	1.94	N/A
m706	hsa-miR-628-5p	0.88	N/A
m707	hsa-miR-629-3p	1.01	N/A
m708	hsa-miR-629-5p	0.68	N/A
m709	hsa-miR-636	1.13	N/A	B
m710	hsa-miR-639	4.71	N/A
m711	hsa-miR-640	11.3	N/A	A
m712	hsa-miR-641	1.25	N/A
m713	hsa-miR-647	1.18	N/A	B
m714	hsa-miR-649	4.8	N/A	A
m715	hsa-miR-6501-5p	0.99	N/A
m716	hsa-miR-6502-5p	7.34	N/A	A
m717	hsa-miR-6504-3p	1.41	N/A	B
m718	hsa-miR-6506-5p	1.88	N/A	A
m719	hsa-miR-6510-3p	3.18	N/A	A
m720	hsa-miR-6514-3p	4.24	N/A	B
m721	hsa-miR-6514-5p	2.98	N/A
m722	hsa-miR-651-5p	1.88	N/A
m723	hsa-miR-652-3p	1.02	N/A
m724	hsa-miR-653-3p	2.82	N/A
m725	hsa-miR-653-5p	0.94	N/A	B
m726	hsa-miR-654-3p	0.99	N/A
m727	hsa-miR-655-3p	0.65	N/A
m728	hsa-miR-656-3p	0.53	N/A	A
m729	hsa-miR-660-3p	4.94	N/A	B
m730	hsa-miR-660-5p	0.87	N/A
m731	hsa-miR-664a-3p	2.35	N/A
m732	hsa-miR-664a-5p	1.88	N/A
m733	hsa-miR-664b-5p	2.23	N/A
m734	hsa-miR-665	2.31	N/A
m735	hsa-miR-670-3p	0.47	N/A	B
m736	hsa-miR-670-5p	1.41	N/A	B
m737	hsa-miR-671-3p	1.88	N/A	A
m738	hsa-miR-6715b-3p	0.56	N/A
m739	hsa-miR-671-5p	1.03	N/A
m740	hsa-miR-6716-3p	2.59	N/A	A
m741	hsa-miR-6719-3p	1.41	N/A	B
m742	hsa-miR-6720-3p	2.54	N/A	B
m743	hsa-miR-6727-5p	0.22	N/A	A
m744	hsa-miR-6739-3p	1.41	N/A
m745	hsa-miR-6739-5p	1.41	N/A
m746	hsa-miR-6744-3p	2.01	N/A
m747	hsa-miR-6751-5p	2.27	N/A
m748	hsa-miR-6754-5p	2.12	N/A	B
m749	hsa-miR-6755-5p	1.06	N/A
m750	hsa-miR-6760-3p	1.83	N/A
m751	hsa-miR-6761-5p	0.45	N/A	A
m752	hsa-miR-6762-3p	1.94	N/A	A
m753	hsa-miR-676-3p	2.59	N/A	A
m754	hsa-miR-676-5p	1.41	N/A	B
m755	hsa-miR-6767-3p	4.71	N/A
m756	hsa-miR-6769b-3p	1.54	N/A
m757	hsa-miR-6780b-5p	3.06	N/A	A
m758	hsa-miR-6781-5p	1.94	N/A	A
m759	hsa-miR-6785-5p	0.08	N/A	A
m760	hsa-miR-6789-5p	8.82	N/A	A
m761	hsa-miR-6790-5p	1.92	N/A
m762	hsa-miR-6792-5p	7.77	N/A	A
m763	hsa-miR-6797-5p	1.41	N/A	B
m764	hsa-miR-6805-3p	3.77	N/A	B
m765	hsa-miR-6806-3p	2.17	N/A
m766	hsa-miR-6808-3p	1.31	N/A
m767	hsa-miR-6809-3p	0.85	N/A	A
m768	hsa-miR-6809-5p	1.01	N/A	B
m769	hsa-miR-6813-5p	1.79	N/A
m770	hsa-miR-6817-3p	2.02	N/A
m771	hsa-miR-6817-5p	1.6	N/A
m772	hsa-miR-6820-3p	2.92	N/A
m773	hsa-miR-6822-5p	4.84	N/A	A
m774	hsa-miR-6826-5p	1.63	N/A
m775	hsa-miR-6827-5p	2.69	N/A
m776	hsa-miR-6828-3p	8.67	N/A	A
m777	hsa-miR-6832-3p	2.22	N/A	A
m778	hsa-miR-6832-5p	1.57	N/A
m779	hsa-miR-6833-3p	0.81	N/A	B
m780	hsa-miR-6834-3p	0.71	N/A	A
m781	hsa-miR-6835-3p	3.11	N/A	A
m782	hsa-miR-6835-5p	1.41	N/A
m783	hsa-miR-6838-3p	0.87	N/A
m784	hsa-miR-6839-3p	1.41	N/A	B
m785	hsa-miR-6840-5p	1.41	N/A
m786	hsa-miR-6844	2.12	N/A	B
m787	hsa-miR-6847-3p	3.53	N/A
m788	hsa-miR-6847-5p	1.34	N/A
m789	hsa-miR-6850-3p	3.88	N/A	A
m790	hsa-miR-6857-3p	1.29	N/A
m791	hsa-miR-6863	1.21	N/A	B
m792	hsa-miR-6864-5p	0.65	N/A	A
m793	hsa-miR-6865-3p	0.12	N/A	A
m794	hsa-miR-6865-5p	1.3	N/A
m795	hsa-miR-6869-5p	1.41	N/A	B
m796	hsa-miR-6872-3p	1.26	N/A
m797	hsa-miR-6874-5p	3.43	N/A
m798	hsa-miR-6875-3p	1.49	N/A
m799	hsa-miR-6876-5p	2.35	N/A	B
m800	hsa-miR-6881-3p	0.85	N/A
m801	hsa-miR-6885-5p	0.77	N/A	A
m802	hsa-miR-6889-3p	5.76	N/A
m803	hsa-miR-708-5p	2.35	N/A
m804	hsa-miR-7108-3p	3.95	N/A	A
m805	hsa-miR-7-1-3p	0.72	N/A
m806	hsa-miR-7156-3p	1.7	N/A
m807	hsa-miR-7162-3p	2.82	N/A	A
m808	hsa-miR-744-5p	1.19	N/A
m809	hsa-miR-758-3p	1.19	N/A
m810	hsa-miR-758-5p	0.26	N/A
m811	hsa-miR-7-5p	0.55	N/A
m812	hsa-miR-760	1.28	N/A
m813	hsa-miR-761	1.41	N/A
m814	hsa-miR-7641	0.71	N/A	B
m815	hsa-miR-765	0.9	N/A
m816	hsa-miR-766-3p	0.24	N/A	A
m817	hsa-miR-766-5p	3.77	N/A	A
m818	hsa-miR-767-3p	3.53	N/A
m819	hsa-miR-769-3p	1.84	N/A
m820	hsa-miR-769-5p	1.02	N/A
m821	hsa-miR-7705	1.04	N/A
m822	hsa-miR-7706	0.34	N/A	A
m823	hsa-miR-7849-3p	1.52	N/A
m824	hsa-miR-7850-5p	2.82	N/A
m825	hsa-miR-7974	0.45	N/A	A
m826	hsa-miR-7976	1.41	N/A
m827	hsa-miR-7977	0.98	N/A
m828	hsa-miR-802	2.38	N/A
m829	hsa-miR-8052	2.26	N/A
m830	hsa-miR-8056	1.53	N/A
m831	hsa-miR-8059	1.16	N/A	A
m832	hsa-miR-8065	3.11	N/A	A
m833	hsa-miR-8066	2.43	N/A
m834	hsa-miR-8070	3.88	N/A	A
m835	hsa-miR-8082	2.59	N/A	A
m836	hsa-miR-8087	1.88	N/A	B
m837	hsa-miR-8088	5.93	N/A	A
m838	hsa-miR-873-5p	1.58	N/A
m839	hsa-miR-874-3p	1.61	N/A
m840	hsa-miR-874-5p	1.79	N/A
m841	hsa-miR-877-5p	0.71	N/A
m842	hsa-miR-887-3p	1.74	N/A
m843	hsa-miR-889-3p	0.87	N/A
m844	hsa-miR-891a-5p	2.38	N/A
m845	hsa-miR-892c-3p	2.46	N/A
m846	hsa-miR-920	1.83	N/A
m847	hsa-miR-922	0.09	N/A
m848	hsa-miR-92a-1-5p	0.59	N/A	A
m849	hsa-miR-92a-3p	0.9	N/A
m850	hsa-miR-92b-3p	1.02	N/A
m851	hsa-miR-92b-5p	1.13	N/A
m852	hsa-miR-93-3p	0.98	N/A
m853	hsa-miR-935	1.16	N/A
m854	hsa-miR-93-5p	1.01	N/A
m855	hsa-miR-937-3p	0.71	N/A	B
m856	hsa-miR-941	1.18	N/A
m857	hsa-miR-942-3p	2.67	N/A	A
m858	hsa-miR-942-5p	0.68	N/A
m859	hsa-miR-944	4.59	N/A
m860	hsa-miR-98-3p	1.09	N/A
m861	hsa-miR-98-5p	0.94	N/A
m862	hsa-miR-99a-3p	0.94	N/A
m863	hsa-miR-99a-5p	1.07	N/A
m864	hsa-miR-99b-3p	1.39	N/A
m865	hsa-miR-99b-5p	1.33	N/A
m867	hsa_piR_000552/gb/DQ570687/Homo	0.84	N/A
m868	hsa_piR_000753/gb/DQ570940/Homo	4.24	N/A	B
m869	hsa_piR_000765/gb/DQ570956/Homo	1.6	N/A
m870	hsa_piR_000794/gb/DQ570992/Homo	2.05	N/A
m871	hsa_piR_000805/gb/DQ571003/Homo	1.67	N/A
m872	hsa_piR_001042/gb/DQ571335/Homo	1.69	N/A	B
m873	hsa_piR_001101/gb/DQ571419/Homo	1.84	N/A
m874	hsa_piR_001152/gb/DQ571500/Homo	1.09	N/A
m875	hsa_piR_001159/gb/DQ571511/Homo	1.18	N/A	B
m876	hsa_piR_001170/gb/DQ571526/Homo	1.34	N/A
m877	hsa_piR_001184/gb/DQ571550/Homo	1.41	N/A	B
m878	hsa_piR_001298/gb/DQ571788/Homo	1.13	N/A
m879	hsa_piR_001312/gb/DQ571813/Homo	1.76	N/A
m880	hsa_piR_002485/gb/DQ573352/Homo	1.41	N/A	C
m881	hsa_piR_004153/gb/DQ575660/Homo	1.03	N/A	A
m882	hsa_piR_004253/gb/DQ575800/Homo	1.41	N/A
m883	hsa_piR_004307/gb/DQ575881/Homo	1.38	N/A
m884	hsa_piR_004308/gb/DQ575882/Homo	0.67	N/A
m885	hsa_piR_004309/gb/DQ575884/Homo	1.73	N/A	A
m886	hsa_piR_004721/gb/DQ576479/Homo	1.59	N/A
m887	hsa_piR_004987/gb/DQ576872/Homo	0.83	N/A
m888	hsa_piR_008112/gb/DQ581031/Homo	0.93	N/A
m889	hsa_piR_008113/gb/DQ581032/Homo	0.92	N/A
m890	hsa_piR_008114/gb/DQ581033/Homo	0.94	N/A
m891	hsa_piR_009051/gb/DQ582264/Homo	0.33	N/A	A
m892	hsa_piR_009294/gb/DQ582566/Homo	0.71	N/A
m893	hsa_piR_010431/gb/DQ584049/Homo	1.41	N/A
m894	hsa_piR_010894/gb/DQ584698/Homo	1.51	N/A
m895	hsa_piR_011734/gb/DQ585879/Homo	0.28	N/A
m896	hsa_piR_012681/gb/DQ587153/Homo	1.54	N/A
m897	hsa_piR_013624/gb/DQ588594/Homo	1.41	N/A	B
m898	hsa_piR_014620/gb/DQ590013/Homo	1.14	N/A
m899	hsa_piR_015026/gb/DQ590548/Homo	0.89	N/A
m900	hsa_piR_015249/gb/DQ590830/Homo	1.41	N/A	B
m901	hsa_piR_015699/gb/DQ591453/Homo	4.24	N/A
m902	hsa_piR_016658/gb/DQ592931/Homo	3.93	N/A
m903	hsa_piR_016659/gb/DQ592932/Homo	3.76	N/A
m904	hsa_piR_016677/gb/DQ592953/Homo	1.76	N/A
m905	hsa_piR_016735/gb/DQ593039/Homo	0.8	N/A
m906	hsa_piR_016742/gb/DQ593049/Homo	1.71	N/A
m907	hsa_piR_016745/gb/DQ593052/Homo	0.85	N/A
m908	hsa_piR_016926/gb/DQ593325/Homo	1.09	N/A
m909	hsa_piR_016945/gb/DQ593356/Homo	2.15	N/A
m910	hsa_piR_016946/gb/DQ593358/Homo	1.32	N/A
m911	hsa_piR_016984/gb/DQ593431/Homo	0.27	N/A	A
m912	hsa_piR_017033/gb/DQ593538/Homo	2.54	N/A
m913	hsa_piR_017716/gb/DQ594453/Homo	1.33	N/A
m914	hsa_piR_017723/gb/DQ594464/Homo	1.06	N/A	B
m915	hsa_piR_017724/gb/DQ594465/Homo	1.01	N/A
m916	hsa_piR_017791/gb/DQ594556/Homo	0.25	N/A	A
m917	hsa_piR_018292/gb/DQ595186/Homo	0.65	N/A	A
m918	hsa_piR_018570/gb/DQ595536/Homo	1.37	N/A
m919	hsa_piR_018573/gb/DQ595539/Homo	4.24	N/A	B
m920	hsa_piR_019675/gb/DQ596992/Homo	1.26	N/A
m921	hsa_piR_019676/gb/DQ596993/Homo	0.71	N/A	A
m922	hsa_piR_019752/gb/DQ597110/Homo	0.31	N/A	B
m923	hsa_piR_019914/gb/DQ597347/Homo	1.73	N/A
m924	hsa_piR_019951/gb/DQ597403/Homo	1.58	N/A
m925	hsa_piR_020009/gb/DQ597484/Homo	1.19	N/A
m926	hsa_piR_020326/gb/DQ597916/Homo	1.58	N/A
m927	hsa_piR_020364/gb/DQ597971/Homo	1.41	N/A	B
m928	hsa_piR_020365/gb/DQ597975/Homo	0.51	N/A	A
m929	hsa_piR_020381/gb/DQ597997/Homo	1.13	N/A
m930	hsa_piR_020439/gb/DQ598084/Homo	1.1	N/A
m931	hsa_piR_020450/gb/DQ598104/Homo	9.88	N/A	A
m932	hsa_piR_020485/gb/DQ598159/Homo	1.08	N/A
m933	hsa_piR_020490/gb/DQ598167/Homo	0.47	N/A	B
m934	hsa_piR_020497/gb/DQ598177/Homo	1.59	N/A	B
m935	hsa_piR_020500/gb/DQ598190/Homo	0.16	N/A	B
m936	hsa_piR_020541/gb/DQ598252/Homo	3.73	N/A
m937	hsa_piR_020548/gb/DQ598263/Homo	2.82	N/A	B
m938	hsa_piR_020828/gb/DQ598675/Homo	0.94	N/A	A
m939	hsa_piR_020829/gb/DQ598677/Homo	1.4	N/A
m940	hsa_piR_021462/gb/DQ599459/Homo	0.52	N/A
m941	hsa_piR_022290/gb/DQ600508/Homo	0.39	N/A	A
m942	hsa_piR_022921/gb/DQ601339/Homo	1.73	N/A	A
Comments:
A: This miRNA's average molecular tag count, and thus its expression level, is relatively low (< 10) in either the Control or the Test Group and is reasonably high in the other Group (> 10).
This result suggests that the actual fold-change value is at least as large as the calculated and reported fold-change result.
This fold-change result may also have greater variations if p value > 0.05; therefore, it is important to have a sufficient number of biological replicates to validate the result for this miRNA.
B: This miRNA's average molecular tag count, and thus its expression level, is relatively low (< 10), in both the Control and Test Groups.
This fold-change result may have greater variations; therefore, it is important to have a sufficient number of biological replicates to validate the result for this miRNA.
C: This miRNA has molecular tag count of zero in both the Control and Test Groups meaning that its expression was undetected, making this fold-change result erroneous and un-interpretable.
Fold Change & Fold Regulation:
Fold-Change is the normalized miRNA expression in each Test Sample divided the normalized miRNA expression in the Control Sample.
Fold-Regulation represents fold-change results in a biologically meaningful way. Fold-change values greater than one indicate an up-regulation, and the fold-regulation is equal to the fold-change.
Fold-change values less than one indicate a down-regulation, and the fold-regulation is the negative inverse of the fold-change.
Fold-change and fold-regulation values greater than 2 are indicated in red; fold-change values less than 0.5 and fold-regulation values less than -2 are indicated in blue.
p-value:
For the geNorm and Total Molecular Tag Count normalization methods, the p values are calculated based on a Student's t-test of the replicate normalized miRNA expression values for each miRNA in the control group and treatment groups.
For the DESeq2 and Trimmed Mean of M (edgeR) normalization methods, the p values listed were returned by the respective Bioconductor software packages.
Any p values less than 0.05 are indicated in red. Each Group (including the control) must contain at least 3 Samples for the software to calculate p-values.

## Sheet: Summary
	control	16h hypoxia
read set	A_S1	D_S4
total_reads	2257123	1922443
no_adapter_reads	664882	431842
too_short_reads	447275	621035
UMI_defective_reads	75794	43226
miRNA_Reads	839587	600130
hairpin_Reads	1670	979
piRNA_Reads	9006	8374
rRNA_Reads	31820	38807
tRNA_Reads	21145	27907
mRNA_Reads	11565	7343
otherRNA_Reads	13117	13852
notCharacterized_Mappable	69777	45730
notCharacterized_notMappable	71485	83218

## Sheet: Raw data
	Normocxia	16h hypoxia	Normoxia	16h hypoxia
miRNA	A_S1-UMIs	D_S4-UMIs	A_S1-READs	D_S4-READs
hsa-let-7a-2-3p	13	1	14	1
hsa-let-7a-3p	115	60	126	67
hsa-let-7a-5p	28967	18977	30304	19525
hsa-let-7b-3p	125	87	129	88
hsa-let-7b-5p	7848	5773	8154	5926
hsa-let-7c-3p	42	28	43	29
hsa-let-7c-5p	3272	2481	3395	2553
hsa-let-7d-3p	50	28	53	29
hsa-let-7d-5p	1577	1028	1701	1078
hsa-let-7e-3p	18	15	20	15
hsa-let-7e-5p	4047	3234	4211	3326
hsa-let-7f-1-3p	31	16	35	16
hsa-let-7f-2-3p	5	2	5	2
hsa-let-7f-5p	20232	12973	21072	13338
hsa-let-7g-3p	2	6	2	6
hsa-let-7g-5p	2289	1366	2393	1411
hsa-let-7i-3p	64	37	67	38
hsa-let-7i-5p	29225	17260	30572	17744
hsa-miR-100-3p	188	37	208	40
hsa-miR-100-5p	14159	7154	15374	7530
hsa-miR-101-3p	305	248	328	261
hsa-miR-101-5p	6	4	6	4
hsa-miR-103a-2-5p	0	0	0	0
hsa-miR-103a-3p	6882	5545	7390	5808
hsa-miR-103b	432	290	434	294
hsa-miR-105-3p	9	7	9	8
hsa-miR-105-5p	23	41	24	44
hsa-miR-106a-3p	13	4	13	4
hsa-miR-106a-5p	50	12	51	12
hsa-miR-106b-3p	283	247	303	258
hsa-miR-106b-5p	80	33	89	37
hsa-miR-107	610	481	660	510
hsa-miR-10a-3p	118	102	129	111
hsa-miR-10a-5p	3302	3096	3568	3296
hsa-miR-10b-3p	150	145	166	158
hsa-miR-10b-5p	4778	4852	5133	5105
hsa-miR-1178-3p	7	13	7	14
hsa-miR-1179	8	6	8	6
hsa-miR-1180-3p	61	44	63	47
hsa-miR-1180-5p	0	0	0	0
hsa-miR-1181	0	1	0	1
hsa-miR-1182	22	15	24	18
hsa-miR-1183	0	0	0	0
hsa-miR-1185-1-3p	22	21	24	22
hsa-miR-1185-2-3p	10	8	11	8
hsa-miR-1185-5p	12	10	12	11
hsa-miR-1193	2	0	2	0
hsa-miR-1197	7	7	8	7
hsa-miR-1199-3p	0	0	0	0
hsa-miR-1199-5p	1	3	1	4
hsa-miR-1200	0	0	0	0
hsa-miR-1202	0	0	0	0
hsa-miR-1203	0	0	0	0
hsa-miR-1206	0	0	0	0
hsa-miR-1207-5p	0	0	0	0
hsa-miR-1208	2	2	2	2
hsa-miR-122-3p	0	0	0	0
hsa-miR-1224-3p	0	0	0	0
hsa-miR-1224-5p	5	3	5	3
hsa-miR-122-5p	66	23	70	23
hsa-miR-1226-3p	21	11	22	11
hsa-miR-1228-3p	0	0	0	0
hsa-miR-1228-5p	0	0	0	0
hsa-miR-1229-3p	0	0	0	0
hsa-miR-1229-5p	0	0	0	0
hsa-miR-1231	3	2	3	2
hsa-miR-1233-3p	0	0	0	0
hsa-miR-1236-3p	10	17	10	17
hsa-miR-1236-5p	0	0	0	0
hsa-miR-1237-3p	6	12	6	12
hsa-miR-1237-5p	4	13	4	13
hsa-miR-1238-3p	0	0	0	0
hsa-miR-1238-5p	0	0	0	0
hsa-miR-1243	9	2	10	2
hsa-miR-124-3p	0	0	0	0
hsa-miR-1244	8	14	8	14
hsa-miR-1245a	0	0	0	0
hsa-miR-1245b-3p	34	27	36	27
hsa-miR-1245b-5p	2	3	2	3
hsa-miR-124-5p	5	4	5	4
hsa-miR-1246	19	59	20	63
hsa-miR-1247-3p	6	0	9	0
hsa-miR-1247-5p	1	1	1	1
hsa-miR-1248	0	0	0	0
hsa-miR-1249-3p	6	2	6	3
hsa-miR-1249-5p	0	0	0	0
hsa-miR-1250-3p	0	0	0	0
hsa-miR-1250-5p	0	0	0	0
hsa-miR-1251-3p	3	3	3	4
hsa-miR-1251-5p	0	0	0	0
hsa-miR-1252-3p	0	0	0	0
hsa-miR-1252-5p	35	12	41	13
hsa-miR-1253	12	12	12	13
hsa-miR-1254	7	13	7	14
hsa-miR-1255a	23	11	23	11
hsa-miR-1255b-5p	7	5	7	6
hsa-miR-1256	0	0	0	0
hsa-miR-1257	109	53	118	55
hsa-miR-1258	0	0	0	0
hsa-miR-125a-3p	40	42	45	44
hsa-miR-125a-5p	5437	5082	5756	5293
hsa-miR-125b-1-3p	220	76	235	79
hsa-miR-125b-2-3p	106	76	120	82
hsa-miR-125b-5p	12782	8916	13546	9265
hsa-miR-1260a	10	24	11	24
hsa-miR-1260b	44	48	45	48
hsa-miR-1261	0	0	0	0
hsa-miR-1262	64	84	70	90
hsa-miR-126-3p	238627	200880	261432	214269
hsa-miR-1264	0	0	0	0
hsa-miR-1265	0	0	0	0
hsa-miR-126-5p	49429	36054	53623	38067
hsa-miR-1266-3p	0	0	0	0
hsa-miR-1266-5p	7	14	8	14
hsa-miR-1267	9	23	11	23
hsa-miR-1268a	16	12	18	12
hsa-miR-1268b	58	44	58	47
hsa-miR-1269a	0	0	0	0
hsa-miR-1270	4	6	5	7
hsa-miR-1271-3p	0	0	0	0
hsa-miR-1271-5p	46	43	49	45
hsa-miR-1272	15	20	20	21
hsa-miR-1273a	10	10	12	10
hsa-miR-1273c	6	14	9	14
hsa-miR-1273d	0	0	0	0
hsa-miR-1273e	0	0	0	0
hsa-miR-1273f	0	0	0	0
hsa-miR-1273g-3p	0	0	0	0
hsa-miR-1273g-5p	0	0	0	0
hsa-miR-1273h-3p	0	0	0	0
hsa-miR-127-3p	591	529	609	540
hsa-miR-1275	33	25	33	25
hsa-miR-127-5p	19	23	19	25
hsa-miR-1276	5	8	5	8
hsa-miR-1277-3p	9	9	9	9
hsa-miR-1277-5p	29	17	31	18
hsa-miR-1278	0	0	0	0
hsa-miR-1279	367	566	395	601
hsa-miR-1281	0	0	0	0
hsa-miR-128-1-5p	0	0	0	0
hsa-miR-1282	7	17	7	18
hsa-miR-128-2-5p	1	1	1	3
hsa-miR-1283	0	0	0	0
hsa-miR-128-3p	1231	857	1333	898
hsa-miR-1284	0	0	0	0
hsa-miR-1285-3p	10	3	10	3
hsa-miR-1286	0	0	0	0
hsa-miR-1287-3p	11	10	11	10
hsa-miR-1287-5p	13	20	14	21
hsa-miR-1288-3p	0	0	0	0
hsa-miR-1288-5p	0	0	0	0
hsa-miR-1289	0	0	0	0
hsa-miR-1290	0	0	0	0
hsa-miR-1291	0	0	0	0
hsa-miR-129-2-3p	0	0	0	0
hsa-miR-1292-3p	1	1	1	1
hsa-miR-1292-5p	199	185	214	192
hsa-miR-1293	13	10	13	10
hsa-miR-1294	0	0	0	0
hsa-miR-1295a	0	0	0	0
hsa-miR-1295b-3p	0	0	0	0
hsa-miR-129-5p	2	1	2	1
hsa-miR-1296-3p	0	0	0	0
hsa-miR-1296-5p	29	17	30	18
hsa-miR-1297	8	10	10	11
hsa-miR-1298-3p	0	0	0	0
hsa-miR-1298-5p	4	4	5	4
hsa-miR-1299	6	8	7	8
hsa-miR-1301-3p	23	23	26	23
hsa-miR-1302	0	0	0	0
hsa-miR-1303	14	20	14	20
hsa-miR-1304-3p	17	16	22	16
hsa-miR-1304-5p	87	43	94	45
hsa-miR-1305	0	0	0	0
hsa-miR-1306-3p	24	8	25	8
hsa-miR-1306-5p	46	8	50	8
hsa-miR-1307-3p	151	142	164	148
hsa-miR-1307-5p	115	71	120	71
hsa-miR-130a-3p	325	207	351	216
hsa-miR-130a-5p	0	0	0	0
hsa-miR-130b-3p	333	223	361	233
hsa-miR-130b-5p	390	157	423	169
hsa-miR-1321	0	0	0	0
hsa-miR-1322	0	0	0	0
hsa-miR-132-3p	131	108	141	114
hsa-miR-1324	5	9	6	11
hsa-miR-132-5p	11	7	12	7
hsa-miR-133a-3p	0	0	0	0
hsa-miR-133a-5p	0	0	0	0
hsa-miR-133b	0	0	0	0
hsa-miR-1343-3p	0	0	0	0
hsa-miR-1343-5p	0	0	0	0
hsa-miR-134-3p	0	0	0	0
hsa-miR-134-5p	497	503	526	532
hsa-miR-135a-3p	0	0	0	0
hsa-miR-135a-5p	0	0	0	0
hsa-miR-135b-3p	0	0	0	0
hsa-miR-135b-5p	8	4	9	5
hsa-miR-136-3p	71	47	76	49
hsa-miR-136-5p	28	9	28	9
hsa-miR-137	506	280	548	296
hsa-miR-138-1-3p	0	0	0	0
hsa-miR-138-2-3p	0	0	0	0
hsa-miR-138-5p	57	80	65	87
hsa-miR-139-3p	9	3	9	3
hsa-miR-139-5p	19	24	19	25
hsa-miR-1-3p	4	5	5	5
hsa-miR-140-3p	359	316	395	333
hsa-miR-140-5p	121	69	128	74
hsa-miR-141-3p	0	0	0	0
hsa-miR-141-5p	0	0	0	0
hsa-miR-142-3p	4	6	4	7
hsa-miR-142-5p	5	2	5	2
hsa-miR-143-3p	31	36	34	38
hsa-miR-143-5p	1	1	1	1
hsa-miR-144-3p	9	15	12	15
hsa-miR-144-5p	0	0	0	0
hsa-miR-145-3p	6	1	6	1
hsa-miR-145-5p	15	12	16	14
hsa-miR-1468-3p	15	18	16	18
hsa-miR-1468-5p	4	5	4	5
hsa-miR-1469	3	8	3	8
hsa-miR-146a-3p	0	0	0	0
hsa-miR-146a-5p	956	1251	1021	1310
hsa-miR-146b-3p	1	0	1	0
hsa-miR-146b-5p	16	13	17	13
hsa-miR-1471	0	0	0	0
hsa-miR-147b	0	0	0	0
hsa-miR-148a-3p	184	77	191	84
hsa-miR-148a-5p	2	0	2	0
hsa-miR-148b-3p	1402	1065	1508	1123
hsa-miR-148b-5p	31	30	39	32
hsa-miR-149-3p	9	6	9	7
hsa-miR-149-5p	17	11	19	11
hsa-miR-150-3p	0	0	0	0
hsa-miR-150-5p	3	4	4	4
hsa-miR-151a-3p	4308	2955	4660	3117
hsa-miR-151b/151a-5p	458	226	504	234
hsa-miR-152-3p	458	363	500	387
hsa-miR-152-5p	10	4	12	4
hsa-miR-153-3p	0	0	0	0
hsa-miR-1537-3p	7	5	7	6
hsa-miR-1537-5p	0	0	0	0
hsa-miR-1538	0	0	0	0
hsa-miR-1539	10	4	11	4
hsa-miR-154-3p	33	12	36	12
hsa-miR-154-5p	56	48	62	52
hsa-miR-155-3p	0	0	0	0
hsa-miR-155-5p	10881	6883	11758	7209
hsa-miR-15a-3p	0	0	0	0
hsa-miR-15a-5p	333	195	354	204
hsa-miR-15b-3p	447	299	482	313
hsa-miR-15b-5p	1382	954	1475	997
hsa-miR-1-5p	0	0	0	0
hsa-miR-16-1-3p	0	0	0	0
hsa-miR-16-2-3p	106	70	112	70
hsa-miR-16-5p	38840	27370	41434	28577
hsa-miR-17-3p	60	37	64	39
hsa-miR-17-5p	1103	405	1211	429
hsa-miR-181a-2-3p	257	267	281	283
hsa-miR-181a-3p	251	187	276	194
hsa-miR-181a-5p	1427	1344	1537	1428
hsa-miR-181b-2-3p	30	16	32	16
hsa-miR-181b-3p	14	8	15	8
hsa-miR-181b-5p	3964	2024	4278	2145
hsa-miR-181c-3p	19	26	19	27
hsa-miR-181c-5p	10	7	10	8
hsa-miR-181d-3p	6	2	6	2
hsa-miR-181d-5p	66	65	71	69
hsa-miR-182-3p	10	10	12	10
hsa-miR-182-5p	8	8	9	8
hsa-miR-1827	0	0	0	0
hsa-miR-183-3p	8	7	9	7
hsa-miR-183-5p	0	0	0	0
hsa-miR-184	0	0	0	0
hsa-miR-185-3p	8	5	8	7
hsa-miR-185-5p	576	420	607	438
hsa-miR-186-3p	4	4	4	4
hsa-miR-186-5p	1189	668	1301	707
hsa-miR-187-3p	0	0	0	0
hsa-miR-187-5p	0	0	0	0
hsa-miR-188-3p	0	0	0	0
hsa-miR-188-5p	20	8	20	8
hsa-miR-18a-3p	85	41	94	41
hsa-miR-18a-5p	449	191	481	198
hsa-miR-18b-3p	0	0	0	0
hsa-miR-18b-5p	4	6	4	6
hsa-miR-1908-3p	5	5	5	5
hsa-miR-1908-5p	26	25	28	27
hsa-miR-1909-3p	15	18	18	18
hsa-miR-190a-3p	10	2	10	3
hsa-miR-190a-5p	6	6	7	6
hsa-miR-190b	41	30	43	33
hsa-miR-1910-3p	0	0	0	0
hsa-miR-1910-5p	3	5	3	5
hsa-miR-1911-3p	0	0	0	0
hsa-miR-1911-5p	0	0	0	0
hsa-miR-1913	1	7	1	7
hsa-miR-191-3p	46	46	48	49
hsa-miR-1914-3p	5	2	8	2
hsa-miR-1914-5p	0	4	0	4
hsa-miR-1915-3p	0	0	0	0
hsa-miR-1915-5p	5	8	5	8
hsa-miR-191-5p	2713	2609	2919	2756
hsa-miR-192-3p	0	0	0	0
hsa-miR-192-5p	85	89	88	95
hsa-miR-193a-3p	8	5	9	5
hsa-miR-193a-5p	56	43	62	45
hsa-miR-193b-3p	14	5	15	6
hsa-miR-193b-5p	9	9	10	9
hsa-miR-194-3p	0	0	0	0
hsa-miR-194-5p	18	11	18	11
hsa-miR-195-3p	27	28	31	29
hsa-miR-195-5p	274	212	292	222
hsa-miR-196a-3p	6	10	6	11
hsa-miR-196a-5p	89	46	91	48
hsa-miR-196b-3p	8	4	8	4
hsa-miR-196b-5p	1602	1017	1706	1063
hsa-miR-1972	0	0	0	0
hsa-miR-1973	0	0	0	0
hsa-miR-197-3p	112	118	115	119
hsa-miR-197-5p	0	0	0	0
hsa-miR-1976	0	0	0	0
hsa-miR-198	0	0	0	0
hsa-miR-199a-3p	2084	1949	2239	2043
hsa-miR-199a-5p	201	145	218	150
hsa-miR-199b-3p	266	252	292	263
hsa-miR-199b-5p	6	6	6	6
hsa-miR-19a-3p	160	69	167	75
hsa-miR-19a-5p	12	6	13	6
hsa-miR-19b-1-5p	23	21	27	24
hsa-miR-19b-3p	859	358	915	370
hsa-miR-200a-3p	2	4	2	4
hsa-miR-200a-5p	0	0	0	0
hsa-miR-200b-3p	4	7	4	8
hsa-miR-200b-5p	18	54	19	55
hsa-miR-200c-3p	6	3	8	3
hsa-miR-200c-5p	11	13	13	13
hsa-miR-202-3p	0	0	0	0
hsa-miR-202-5p	2	12	2	13
hsa-miR-203a-3p	2	4	2	4
hsa-miR-203a-5p	3	7	3	7
hsa-miR-203b-3p	9	11	9	12
hsa-miR-203b-5p	0	0	0	0
hsa-miR-204-3p	0	0	0	0
hsa-miR-204-5p	27	13	30	13
hsa-miR-2052	0	0	0	0
hsa-miR-205-3p	0	0	0	0
hsa-miR-2054	5	9	5	9
hsa-miR-205-5p	5	5	6	5
hsa-miR-206	4	16	4	17
hsa-miR-208a-3p	0	0	0	0
hsa-miR-208a-5p	0	0	0	0
hsa-miR-208b-3p	25	30	26	34
hsa-miR-208b-5p	0	0	0	0
hsa-miR-20a-3p	43	7	44	7
hsa-miR-20a-5p	3294	1427	3569	1504
hsa-miR-20b-3p	0	0	0	0
hsa-miR-20b-5p	13	7	13	7
hsa-miR-210-3p	3	89	3	92
hsa-miR-210-5p	0	0	0	0
hsa-miR-2110	10	13	10	14
hsa-miR-2113	0	0	0	0
hsa-miR-211-3p	0	0	0	0
hsa-miR-2114-3p	0	0	0	0
hsa-miR-2114-5p	0	0	0	0
hsa-miR-2115-3p	11	36	11	44
hsa-miR-2115-5p	0	0	0	0
hsa-miR-211-5p	4	3	4	3
hsa-miR-2116-3p	12	11	12	11
hsa-miR-2116-5p	5	2	5	2
hsa-miR-2117	5	4	5	4
hsa-miR-212-3p	8	16	10	17
hsa-miR-212-5p	0	1	0	1
hsa-miR-21-3p	313	226	336	235
hsa-miR-214-3p	71	80	78	82
hsa-miR-214-5p	9	4	9	4
hsa-miR-215-3p	4	10	4	10
hsa-miR-215-5p	5	5	5	5
hsa-miR-21-5p	72267	44234	76975	46025
hsa-miR-216a-3p	113	109	120	115
hsa-miR-216a-5p	608	411	647	438
hsa-miR-216b-3p	0	0	0	0
hsa-miR-216b-5p	0	0	0	0
hsa-miR-217	1027	756	1113	794
hsa-miR-218-1-3p	0	0	0	0
hsa-miR-218-2-3p	2	6	2	6
hsa-miR-218-5p	860	494	915	519
hsa-miR-219a-1-3p	19	33	20	33
hsa-miR-219a-2-3p	0	0	0	0
hsa-miR-219a-5p	28	28	31	28
hsa-miR-219b-3p	0	0	0	0
hsa-miR-219b-5p	10	7	11	7
hsa-miR-221-3p	27800	15475	29821	16222
hsa-miR-221-5p	209	153	223	164
hsa-miR-222-3p	5283	3271	5663	3406
hsa-miR-222-5p	71	34	73	38
hsa-miR-223-3p	10	21	11	21
hsa-miR-223-5p	0	0	0	0
hsa-miR-22-3p	1393	770	1523	818
hsa-miR-224-3p	0	0	0	0
hsa-miR-224-5p	1472	1129	1598	1180
hsa-miR-22-5p	154	148	165	157
hsa-miR-2276-3p	6	3	6	3
hsa-miR-2276-5p	0	0	0	0
hsa-miR-2277-3p	35	35	38	38
hsa-miR-2277-5p	8	6	8	6
hsa-miR-2278	0	0	0	0
hsa-miR-2355-3p	32	11	35	11
hsa-miR-2355-5p	10	4	11	4
hsa-miR-2392	4	3	4	3
hsa-miR-23a-3p	10200	5785	10969	6087
hsa-miR-23a-5p	0	0	0	0
hsa-miR-23b-3p	648	489	699	512
hsa-miR-23b-5p	4	8	4	8
hsa-miR-23c	10	10	10	11
hsa-miR-24-1-5p	6	11	7	11
hsa-miR-24-2-5p	19	19	19	20
hsa-miR-24-3p	5833	3920	6209	4082
hsa-miR-2467-3p	9	4	12	4
hsa-miR-2467-5p	60	0	66	0
hsa-miR-25-3p	4352	3664	4688	3844
hsa-miR-25-5p	48	45	51	48
hsa-miR-2681-3p	0	0	0	0
hsa-miR-2681-5p	0	0	0	0
hsa-miR-2682-3p	37	26	40	26
hsa-miR-2682-5p	0	0	0	0
hsa-miR-26a-1-3p	18	8	19	11
hsa-miR-26a-2-3p	96	89	99	92
hsa-miR-26a-5p	5566	4720	5986	4968
hsa-miR-26b-3p	7	6	9	8
hsa-miR-26b-5p	4976	4686	5384	4930
hsa-miR-27a-3p	4063	2026	4367	2130
hsa-miR-27a-5p	368	139	386	144
hsa-miR-27b-3p	1714	1430	1833	1496
hsa-miR-27b-5p	19	11	23	12
hsa-miR-28-3p	624	575	664	610
hsa-miR-28-5p	68	39	75	42
hsa-miR-2861	0	0	0	0
hsa-miR-2909	4	3	4	3
hsa-miR-296-3p	14	19	15	19
hsa-miR-296-5p	1	2	1	2
hsa-miR-298	3	1	3	2
hsa-miR-299-3p	45	51	49	53
hsa-miR-299-5p	116	78	119	81
hsa-miR-29a-3p	6990	3655	7432	3813
hsa-miR-29a-5p	51	27	54	31
hsa-miR-29b-1-5p	70	52	76	58
hsa-miR-29b-2-5p	11	5	12	5
hsa-miR-29b-3p	2450	726	2607	759
hsa-miR-29c-3p	456	256	485	263
hsa-miR-29c-5p	68	42	70	46
hsa-miR-300	0	0	0	0
hsa-miR-301a-3p	21	12	23	12
hsa-miR-301a-5p	73	22	78	24
hsa-miR-301b-3p	0	0	0	0
hsa-miR-301b-5p	11	3	11	3
hsa-miR-302a-5p	0	0	0	0
hsa-miR-302b-3p	0	0	0	0
hsa-miR-302b-5p	533	62	577	66
hsa-miR-302c-3p	0	0	0	0
hsa-miR-302c-5p	0	0	0	0
hsa-miR-302d-3p	0	0	0	0
hsa-miR-302d-5p	0	0	0	0
hsa-miR-3064-3p	7	11	7	12
hsa-miR-3064-5p	0	0	0	0
hsa-miR-30a-3p	1077	703	1165	742
hsa-miR-30a-5p	8051	5409	8679	5675
hsa-miR-30b-3p	0	0	0	0
hsa-miR-30b-5p	90	84	99	85
hsa-miR-30c-1-3p	11	5	11	5
hsa-miR-30c-2-3p	68	44	71	46
hsa-miR-30c-5p	1547	891	1663	951
hsa-miR-30d-3p	19	9	20	9
hsa-miR-30d-5p	1026	1077	1117	1128
hsa-miR-30e-3p	219	178	238	182
hsa-miR-30e-5p	1225	764	1314	804
hsa-miR-3115	8	7	8	7
hsa-miR-3116	0	0	0	0
hsa-miR-3117-3p	6	15	6	15
hsa-miR-3117-5p	0	0	0	0
hsa-miR-3118	0	0	0	0
hsa-miR-3120-3p	2	2	2	3
hsa-miR-3121-3p	0	0	0	0
hsa-miR-3121-5p	1	1	1	1
hsa-miR-3122	48	72	56	74
hsa-miR-3123	15	15	16	17
hsa-miR-3124-3p	0	0	0	0
hsa-miR-3124-5p	0	0	0	0
hsa-miR-3125	4	6	4	6
hsa-miR-3126-3p	0	0	0	0
hsa-miR-3126-5p	2	1	2	1
hsa-miR-3127-3p	0	0	0	0
hsa-miR-3127-5p	0	0	0	0
hsa-miR-3128	0	0	0	0
hsa-miR-3129-3p	6	6	6	6
hsa-miR-3129-5p	11	2	11	2
hsa-miR-3130-3p	1	1	1	1
hsa-miR-3130-5p	0	0	0	0
hsa-miR-3131	232	521	255	550
hsa-miR-3132	14	11	14	13
hsa-miR-3133	0	0	0	0
hsa-miR-3134	0	0	0	0
hsa-miR-3135b	1	8	1	8
hsa-miR-3136-3p	10	9	12	10
hsa-miR-3136-5p	0	0	0	0
hsa-miR-3138	7	11	7	12
hsa-miR-3139	0	0	0	0
hsa-miR-31-3p	88	21	94	21
hsa-miR-3140-3p	7	13	7	13
hsa-miR-3140-5p	12	6	13	7
hsa-miR-3141	9	25	11	26
hsa-miR-3142	0	0	0	0
hsa-miR-3143	0	0	0	0
hsa-miR-3144-3p	0	0	0	0
hsa-miR-3144-5p	0	0	0	0
hsa-miR-3145-3p	0	0	0	0
hsa-miR-3145-5p	5	3	5	3
hsa-miR-3146	17	18	19	19
hsa-miR-3147	0	0	0	0
hsa-miR-3148	0	0	0	0
hsa-miR-3149	0	0	0	0
hsa-miR-3150a-3p	0	0	0	0
hsa-miR-3150b-3p	2	1	2	1
hsa-miR-3150b-5p	0	0	0	0
hsa-miR-3151-3p	0	0	0	0
hsa-miR-3151-5p	0	0	0	0
hsa-miR-3152-3p	11	6	11	6
hsa-miR-3152-5p	0	0	0	0
hsa-miR-3153	99	12	106	15
hsa-miR-3154	0	0	0	0
hsa-miR-3155a	0	0	0	0
hsa-miR-3156-3p	0	0	0	0
hsa-miR-3156-5p	0	0	0	0
hsa-miR-3157-3p	0	0	0	0
hsa-miR-3157-5p	0	0	0	0
hsa-miR-3158-3p	2	3	2	3
hsa-miR-3159	0	0	0	0
hsa-miR-31-5p	6749	4449	7286	4668
hsa-miR-3160-3p	0	0	0	0
hsa-miR-3160-5p	0	0	0	0
hsa-miR-3161	6	8	6	8
hsa-miR-3162-3p	0	0	0	0
hsa-miR-3162-5p	0	0	0	0
hsa-miR-3163	0	0	0	0
hsa-miR-3164	8	7	9	7
hsa-miR-3166	0	0	0	0
hsa-miR-3167	0	0	0	0
hsa-miR-3168	474	880	494	926
hsa-miR-3169	0	0	0	0
hsa-miR-3170	0	0	0	0
hsa-miR-3171	12	2	16	2
hsa-miR-3173-3p	0	0	0	0
hsa-miR-3173-5p	16	4	18	5
hsa-miR-3174	1	3	1	3
hsa-miR-3175	2	9	4	10
hsa-miR-3176	11	3	12	4
hsa-miR-3177-3p	0	0	0	0
hsa-miR-3177-5p	0	0	0	0
hsa-miR-3178	2	2	3	2
hsa-miR-3179	23	22	25	24
hsa-miR-3180	0	0	0	0
hsa-miR-3180-3p	0	0	0	0
hsa-miR-3180-5p	0	0	0	0
hsa-miR-3181	0	0	0	0
hsa-miR-3182	6	3	7	3
hsa-miR-3183	0	0	0	0
hsa-miR-3185	0	0	0	0
hsa-miR-3186-3p	0	0	0	0
hsa-miR-3186-5p	0	0	0	0
hsa-miR-3187-3p	4	13	4	14
hsa-miR-3187-5p	0	0	0	0
hsa-miR-3188	0	0	0	0
hsa-miR-3189-3p	0	0	0	0
hsa-miR-3189-5p	0	0	0	0
hsa-miR-3190-3p	0	0	0	0
hsa-miR-3190-5p	1	14	2	14
hsa-miR-3191-5p	0	0	0	0
hsa-miR-3192-3p	0	0	0	0
hsa-miR-3192-5p	0	0	0	0
hsa-miR-3193	3	1	4	1
hsa-miR-3194-3p	2	0	2	0
hsa-miR-3194-5p	0	0	0	0
hsa-miR-3195	0	2	0	2
hsa-miR-3197	0	0	0	0
hsa-miR-3198	0	0	0	0
hsa-miR-3199	9	6	9	6
hsa-miR-3200-3p	30	20	32	21
hsa-miR-3200-5p	2	2	2	2
hsa-miR-3201	5	11	6	11
hsa-miR-3202	9	12	9	12
hsa-miR-320a	1165	983	1266	1031
hsa-miR-320b	84	60	89	64
hsa-miR-320c	42	27	48	30
hsa-miR-320d	8	8	9	8
hsa-miR-320e	6	1	6	1
hsa-miR-323a-3p	337	243	364	259
hsa-miR-323a-5p	6	20	7	23
hsa-miR-323b-3p	78	64	85	70
hsa-miR-323b-5p	0	0	0	0
hsa-miR-32-3p	15	10	15	11
hsa-miR-324-3p	86	68	92	73
hsa-miR-324-5p	87	50	92	53
hsa-miR-325	8	3	8	3
hsa-miR-32-5p	30	13	31	17
hsa-miR-326	29	16	31	18
hsa-miR-328-3p	5	5	5	5
hsa-miR-328-5p	0	0	0	0
hsa-miR-329-3p	134	81	142	86
hsa-miR-329-5p	11	19	12	21
hsa-miR-330-3p	24	14	26	14
hsa-miR-330-5p	74	22	79	24
hsa-miR-331-3p	68	38	72	44
hsa-miR-331-5p	8	3	8	3
hsa-miR-335-3p	697	272	755	293
hsa-miR-335-5p	715	427	759	445
hsa-miR-337-3p	76	34	80	35
hsa-miR-337-5p	226	84	244	90
hsa-miR-338-3p	35	23	37	25
hsa-miR-338-5p	4	4	4	4
hsa-miR-339-3p	58	38	63	41
hsa-miR-339-5p	308	283	325	295
hsa-miR-33a-3p	9	2	10	2
hsa-miR-33a-5p	700	1488	740	1572
hsa-miR-33b-3p	0	0	0	0
hsa-miR-33b-5p	0	0	0	0
hsa-miR-340-3p	15	16	19	18
hsa-miR-340-5p	193	106	212	112
hsa-miR-342-3p	779	689	827	725
hsa-miR-342-5p	7	11	7	11
hsa-miR-345-3p	0	0	0	0
hsa-miR-345-5p	95	85	97	88
hsa-miR-346	0	0	0	0
hsa-miR-34a-3p	14	8	14	8
hsa-miR-34a-5p	2670	1934	2835	2030
hsa-miR-34b-3p	7	5	7	5
hsa-miR-34b-5p	11	6	11	6
hsa-miR-34c-3p	1	2	1	2
hsa-miR-34c-5p	4	2	4	2
hsa-miR-3529-5p	0	0	0	0
hsa-miR-3591-5p	0	0	0	0
hsa-miR-3605-3p	6	8	6	9
hsa-miR-3605-5p	14	13	15	14
hsa-miR-3606-3p	0	0	0	0
hsa-miR-3606-5p	14	27	15	28
hsa-miR-3607-3p	0	0	0	0
hsa-miR-3609	0	0	0	0
hsa-miR-3610	0	0	0	0
hsa-miR-3611	0	0	0	0
hsa-miR-3612	2	7	2	7
hsa-miR-3613-3p	53	29	60	30
hsa-miR-3613-5p	90	48	95	49
hsa-miR-361-3p	139	158	150	162
hsa-miR-3614-3p	40	52	42	53
hsa-miR-3614-5p	0	0	0	0
hsa-miR-3615	15	19	16	22
hsa-miR-361-5p	701	574	765	598
hsa-miR-3616-3p	0	0	0	0
hsa-miR-3616-5p	0	0	0	0
hsa-miR-3617-3p	4	1	4	1
hsa-miR-3617-5p	0	0	0	0
hsa-miR-3618	5	5	6	5
hsa-miR-3620-3p	0	0	0	0
hsa-miR-3621	6	13	6	13
hsa-miR-3622a-3p	0	0	0	0
hsa-miR-3622a-5p	0	0	0	0
hsa-miR-3622b-3p	3	1	3	1
hsa-miR-362-3p	9	12	10	12
hsa-miR-362-5p	46	26	50	27
hsa-miR-363-3p	6	3	6	4
hsa-miR-363-5p	7	7	7	7
hsa-miR-3646	0	0	0	0
hsa-miR-3648	0	0	0	0
hsa-miR-3649	2	1	2	1
hsa-miR-3651	14	32	14	35
hsa-miR-3652	0	0	0	0
hsa-miR-3653-3p	0	0	0	0
hsa-miR-3653-5p	2	6	2	6
hsa-miR-3654	3	9	3	9
hsa-miR-3655	0	0	0	0
hsa-miR-3656	0	0	0	0
hsa-miR-3657	0	0	0	0
hsa-miR-3658	8	5	10	6
hsa-miR-3659	0	0	0	0
hsa-miR-365a-3p	137	105	141	110
hsa-miR-365a-5p	3	5	3	5
hsa-miR-365b-3p	330	216	347	219
hsa-miR-365b-5p	12	8	13	8
hsa-miR-3660	0	0	0	0
hsa-miR-3661	4	7	5	7
hsa-miR-3662	10	7	10	9
hsa-miR-3663-3p	0	0	0	0
hsa-miR-3663-5p	0	0	0	0
hsa-miR-3664-3p	0	0	0	0
hsa-miR-3664-5p	0	0	0	0
hsa-miR-3665	0	0	0	0
hsa-miR-3666	2	0	2	0
hsa-miR-3667-3p	0	0	0	0
hsa-miR-3667-5p	0	0	0	0
hsa-miR-3668	0	0	0	0
hsa-miR-3669	0	0	0	0
hsa-miR-3670	4	15	4	15
hsa-miR-3672	0	0	0	0
hsa-miR-3673	0	0	0	0
hsa-miR-367-3p	0	0	0	0
hsa-miR-3675-3p	0	0	0	0
hsa-miR-3675-5p	0	0	0	0
hsa-miR-367-5p	0	0	0	0
hsa-miR-3677-3p	0	0	0	0
hsa-miR-3677-5p	0	0	0	0
hsa-miR-3678-3p	0	0	0	0
hsa-miR-3678-5p	0	0	0	0
hsa-miR-3679-3p	13	44	14	46
hsa-miR-3679-5p	8	9	9	9
hsa-miR-3680-3p	0	0	0	0
hsa-miR-3680-5p	2	1	2	1
hsa-miR-3681-3p	0	0	0	0
hsa-miR-3681-5p	0	0	0	0
hsa-miR-3682-3p	0	0	0	0
hsa-miR-3682-5p	0	0	0	0
hsa-miR-3683	0	0	0	0
hsa-miR-3684	0	0	0	0
hsa-miR-3685	0	0	0	0
hsa-miR-3686	0	0	0	0
hsa-miR-3687	0	0	0	0
hsa-miR-3688-3p	0	0	0	0
hsa-miR-3688-5p	0	0	0	0
hsa-miR-3689a-5p	118	126	127	142
hsa-miR-3689b-3p	0	0	0	0
hsa-miR-3690	12	8	15	8
hsa-miR-3691-3p	3	0	4	0
hsa-miR-3691-5p	10	6	12	6
hsa-miR-3692-3p	0	0	0	0
hsa-miR-3692-5p	69	70	75	72
hsa-miR-369-3p	331	219	363	236
hsa-miR-369-5p	200	129	219	140
hsa-miR-370-3p	151	213	161	221
hsa-miR-370-5p	14	3	15	3
hsa-miR-371a-3p	0	0	0	0
hsa-miR-371b-3p	13	0	13	0
hsa-miR-371b-5p	0	0	0	0
hsa-miR-372-3p	0	0	0	0
hsa-miR-372-5p	11	12	12	12
hsa-miR-373-3p	0	0	0	0
hsa-miR-373-5p	0	0	0	0
hsa-miR-374a-3p	71	37	74	38
hsa-miR-374a-5p	700	346	754	362
hsa-miR-374b-3p	39	23	40	23
hsa-miR-374b-5p	401	210	428	224
hsa-miR-374c-5p	9	46	10	48
hsa-miR-375	0	0	0	0
hsa-miR-376a-2-5p	6	4	6	4
hsa-miR-376a-3p	472	274	504	300
hsa-miR-376a-5p	12	4	12	4
hsa-miR-376b-3p	38	29	41	33
hsa-miR-376b-5p	0	0	0	0
hsa-miR-376c-3p	466	288	499	304
hsa-miR-376c-5p	17	13	17	14
hsa-miR-377-3p	60	127	64	134
hsa-miR-377-5p	5	8	5	8
hsa-miR-378a-3p	246	146	269	156
hsa-miR-378a-5p	29	18	33	19
hsa-miR-378c	9	12	10	12
hsa-miR-378d	2	3	2	3
hsa-miR-378e	0	0	0	0
hsa-miR-378f	0	0	0	0
hsa-miR-378g	0	0	0	0
hsa-miR-378h	0	0	0	0
hsa-miR-378i	7	4	8	4
hsa-miR-378j	0	0	0	0
hsa-miR-379-3p	66	25	70	26
hsa-miR-379-5p	876	695	941	730
hsa-miR-380-3p	21	16	21	16
hsa-miR-380-5p	11	4	11	4
hsa-miR-381-3p	738	411	805	432
hsa-miR-381-5p	9	4	9	5
hsa-miR-382-3p	93	55	101	59
hsa-miR-382-5p	1042	738	1118	781
hsa-miR-383-3p	2	0	2	0
hsa-miR-383-5p	0	0	0	0
hsa-miR-384	7	9	7	9
hsa-miR-3907	7	12	8	13
hsa-miR-3908	0	0	0	0
hsa-miR-3909	0	0	0	0
hsa-miR-3910	3	5	3	6
hsa-miR-3911	0	0	0	0
hsa-miR-3912-3p	0	0	0	0
hsa-miR-3912-5p	20	14	20	17
hsa-miR-3913-3p	6	3	7	3
hsa-miR-3913-5p	0	0	0	0
hsa-miR-3914	4	2	6	2
hsa-miR-3915	9	7	10	7
hsa-miR-3916	106	191	115	196
hsa-miR-3919	0	0	0	0
hsa-miR-3921	0	0	0	0
hsa-miR-3922-5p	0	0	0	0
hsa-miR-3923	40	56	46	59
hsa-miR-3925-3p	0	0	0	0
hsa-miR-3925-5p	6	5	6	5
hsa-miR-3927-3p	2	3	2	3
hsa-miR-3928-3p	10	22	10	24
hsa-miR-3928-5p	0	0	0	0
hsa-miR-3934-3p	0	13	0	13
hsa-miR-3934-5p	0	0	0	0
hsa-miR-3935	0	0	0	0
hsa-miR-3936	0	0	0	0
hsa-miR-3937	0	0	0	0
hsa-miR-3938	0	0	0	0
hsa-miR-3939	0	0	0	0
hsa-miR-3940-3p	0	0	0	0
hsa-miR-3941	0	0	0	0
hsa-miR-3942-3p	11	8	13	8
hsa-miR-3942-5p	0	0	0	0
hsa-miR-3943	4	12	5	13
hsa-miR-3944-5p	0	0	0	0
hsa-miR-3945	0	0	0	0
hsa-miR-3960	0	2	0	2
hsa-miR-3972	0	0	0	0
hsa-miR-3974	5	11	8	11
hsa-miR-3975	0	0	0	0
hsa-miR-3976	0	0	0	0
hsa-miR-3977	0	0	0	0
hsa-miR-3978	0	0	0	0
hsa-miR-409-3p	1244	1109	1333	1154
hsa-miR-409-5p	107	83	112	86
hsa-miR-410-3p	0	0	0	0
hsa-miR-410-5p	9	4	9	4
hsa-miR-411-3p	29	8	31	9
hsa-miR-411-5p	476	341	505	359
hsa-miR-412-3p	7	2	9	2
hsa-miR-412-5p	22	17	26	17
hsa-miR-421	158	96	169	103
hsa-miR-422a	0	0	0	0
hsa-miR-423-3p	711	729	766	756
hsa-miR-423-5p	231	217	239	222
hsa-miR-424-3p	18	41	22	41
hsa-miR-424-5p	103	151	110	161
hsa-miR-4251	3	1	4	1
hsa-miR-425-3p	60	51	66	54
hsa-miR-4254	7	9	11	10
hsa-miR-4255	0	0	0	0
hsa-miR-425-5p	1345	923	1453	969
hsa-miR-4256	40	67	41	69
hsa-miR-4257	0	0	0	0
hsa-miR-4258	0	0	0	0
hsa-miR-4259	4	1	5	1
hsa-miR-4260	0	0	0	0
hsa-miR-4261	0	0	0	0
hsa-miR-4262	0	0	0	0
hsa-miR-4263	0	0	0	0
hsa-miR-4264	0	0	0	0
hsa-miR-4265	0	0	0	0
hsa-miR-4268	0	0	0	0
hsa-miR-4269	14	12	14	14
hsa-miR-4270	0	0	0	0
hsa-miR-4271	8	0	8	0
hsa-miR-4272	11	5	14	5
hsa-miR-4273	1	2	1	2
hsa-miR-4274	0	0	0	0
hsa-miR-4275	0	0	0	0
hsa-miR-4277	0	0	0	0
hsa-miR-4279	0	0	0	0
hsa-miR-4280	0	0	0	0
hsa-miR-4281	0	0	0	0
hsa-miR-4282	0	0	0	0
hsa-miR-4284	0	0	0	0
hsa-miR-4285	5	11	6	12
hsa-miR-4286	64	69	67	75
hsa-miR-4287	1	1	1	1
hsa-miR-4288	0	2	0	2
hsa-miR-429	9	9	11	9
hsa-miR-4290	4	10	4	10
hsa-miR-4292	0	0	0	0
hsa-miR-4293	0	0	0	0
hsa-miR-4294	0	0	0	0
hsa-miR-4295	0	0	0	0
hsa-miR-4297	1	0	1	0
hsa-miR-4298	0	0	0	0
hsa-miR-4299	0	0	0	0
hsa-miR-4300	0	0	0	0
hsa-miR-4301	3	12	3	12
hsa-miR-4302	6	10	6	10
hsa-miR-4303	11	35	11	39
hsa-miR-4304	79	90	81	93
hsa-miR-4305	0	0	0	0
hsa-miR-4306	0	0	0	0
hsa-miR-4307	7	8	8	10
hsa-miR-4308	0	0	0	0
hsa-miR-4309	0	0	0	0
hsa-miR-4311	1	2	1	2
hsa-miR-4312	10	5	11	5
hsa-miR-431-3p	7	6	9	6
hsa-miR-4314	0	0	0	0
hsa-miR-4315	0	0	0	0
hsa-miR-431-5p	600	334	647	348
hsa-miR-4316	0	0	0	0
hsa-miR-4317	6	2	6	2
hsa-miR-4318	0	0	0	0
hsa-miR-4320	0	0	0	0
hsa-miR-4321	0	0	0	0
hsa-miR-4322	3	10	4	10
hsa-miR-432-3p	0	0	0	0
hsa-miR-4324	12	13	13	13
hsa-miR-4325	0	0	0	0
hsa-miR-432-5p	746	582	801	615
hsa-miR-4326	17	18	19	19
hsa-miR-4327	0	0	0	0
hsa-miR-4328	4	5	4	5
hsa-miR-4329	7	5	7	5
hsa-miR-4330	0	0	0	0
hsa-miR-433-3p	8	6	9	6
hsa-miR-433-5p	11	16	12	16
hsa-miR-4417	3	11	3	13
hsa-miR-4418	0	0	0	0
hsa-miR-4419a	0	0	0	0
hsa-miR-4419b	0	0	0	0
hsa-miR-4420	0	0	0	0
hsa-miR-4421	0	0	0	0
hsa-miR-4423-3p	6	5	6	6
hsa-miR-4423-5p	15	7	15	7
hsa-miR-4424	13	4	13	4
hsa-miR-4425	0	0	0	0
hsa-miR-4426	0	0	0	0
hsa-miR-4427	0	0	0	0
hsa-miR-4429	0	0	0	0
hsa-miR-4430	0	0	0	0
hsa-miR-4431	0	0	0	0
hsa-miR-4432	0	0	0	0
hsa-miR-4433a-3p	7	24	7	24
hsa-miR-4433a-5p	11	10	11	10
hsa-miR-4434	0	0	0	0
hsa-miR-4435	0	0	0	0
hsa-miR-4436b-3p	0	0	0	0
hsa-miR-4437	0	0	0	0
hsa-miR-4438	0	0	0	0
hsa-miR-4440	4	7	4	7
hsa-miR-4442	0	0	0	0
hsa-miR-4443	3	0	3	0
hsa-miR-4444	0	0	0	0
hsa-miR-4445-3p	6	8	7	8
hsa-miR-4445-5p	5	3	6	3
hsa-miR-4446-5p	0	0	0	0
hsa-miR-4447	0	0	0	0
hsa-miR-4448	12	12	12	12
hsa-miR-4449	0	0	0	0
hsa-miR-4450	28	65	29	72
hsa-miR-4451	0	0	0	0
hsa-miR-4452	18	24	21	27
hsa-miR-4453	0	0	0	0
hsa-miR-4454	37	24	40	24
hsa-miR-4455	74	6	81	6
hsa-miR-4456	112	19	119	21
hsa-miR-4457	0	0	0	0
hsa-miR-4458	12	8	13	8
hsa-miR-4459	7	14	8	14
hsa-miR-4460	0	0	0	0
hsa-miR-4461	13	4	14	4
hsa-miR-4462	14	3	15	3
hsa-miR-4463	0	0	0	0
hsa-miR-4464	0	0	0	0
hsa-miR-4465	0	0	0	0
hsa-miR-4466	0	0	0	0
hsa-miR-4468	22	55	23	61
hsa-miR-4469	0	0	0	0
hsa-miR-4470	0	0	0	0
hsa-miR-4471	0	0	0	0
hsa-miR-4472	80	22	83	22
hsa-miR-4473	0	0	0	0
hsa-miR-4474-5p	0	0	0	0
hsa-miR-4475	0	0	0	0
hsa-miR-4476	0	0	0	0
hsa-miR-4477a	10	36	12	39
hsa-miR-4477b	0	0	0	0
hsa-miR-4478	0	0	0	0
hsa-miR-4479	0	0	0	0
hsa-miR-448	0	0	0	0
hsa-miR-4480	0	0	0	0
hsa-miR-4481	0	0	0	0
hsa-miR-4482-3p	0	0	0	0
hsa-miR-4482-5p	0	0	0	0
hsa-miR-4483	358	17	377	18
hsa-miR-4484	25	5	27	6
hsa-miR-4485-3p	0	0	0	0
hsa-miR-4485-5p	0	0	0	0
hsa-miR-4488	1	2	1	2
hsa-miR-4489	0	0	0	0
hsa-miR-4490	0	0	0	0
hsa-miR-4491	0	0	0	0
hsa-miR-4492	2	8	2	8
hsa-miR-4493	17	6	18	7
hsa-miR-4494	0	0	0	0
hsa-miR-4495	0	0	0	0
hsa-miR-4496	8	13	10	13
hsa-miR-4497	1	1	1	1
hsa-miR-4498	0	0	0	0
hsa-miR-4499	3	1	3	1
hsa-miR-449a	6	12	6	12
hsa-miR-449b-3p	9	10	9	11
hsa-miR-449b-5p	0	0	0	0
hsa-miR-449c-3p	4	5	4	5
hsa-miR-449c-5p	12	2	12	2
hsa-miR-4500	11	19	14	19
hsa-miR-4501	20	10	24	10
hsa-miR-4502	14	12	14	12
hsa-miR-4503	21	26	22	27
hsa-miR-4504	0	0	0	0
hsa-miR-4505	0	0	0	0
hsa-miR-4507	0	0	0	0
hsa-miR-4509	0	0	0	0
hsa-miR-450a-1-3p	5	5	5	5
hsa-miR-450a-2-3p	7	5	7	5
hsa-miR-450a-5p	14	14	15	14
hsa-miR-450b-3p	0	0	0	0
hsa-miR-450b-5p	96	121	102	130
hsa-miR-4510	16	16	16	16
hsa-miR-4511	13	6	14	7
hsa-miR-4512	0	0	0	0
hsa-miR-4514	0	0	0	0
hsa-miR-4515	3	6	3	6
hsa-miR-4516	0	0	0	0
hsa-miR-4517	13	9	14	9
hsa-miR-4518	4	4	4	4
hsa-miR-451a	0	3	0	3
hsa-miR-451b	4	9	5	9
hsa-miR-4520-3p	0	0	0	0
hsa-miR-4520-5p	0	0	0	0
hsa-miR-4521	47	11	49	11
hsa-miR-4522	0	0	0	0
hsa-miR-4524a-3p	0	0	0	0
hsa-miR-4524a-5p	45	37	49	38
hsa-miR-4524b-3p	31	26	36	26
hsa-miR-4524b-5p	0	0	0	0
hsa-miR-4525	0	0	0	0
hsa-miR-452-5p	96	65	100	70
hsa-miR-4527	0	0	0	0
hsa-miR-4528	17	27	19	31
hsa-miR-4529-5p	0	0	0	0
hsa-miR-4530	0	0	0	0
hsa-miR-4531	0	0	0	0
hsa-miR-4532	3	13	3	13
hsa-miR-4533	0	0	0	0
hsa-miR-4534	0	0	0	0
hsa-miR-4535	0	0	0	0
hsa-miR-4537	0	0	0	0
hsa-miR-4538	0	0	0	0
hsa-miR-4539	0	0	0	0
hsa-miR-4540	0	0	0	0
hsa-miR-454-3p	1145	775	1226	810
hsa-miR-454-5p	48	34	49	35
hsa-miR-455-3p	72	33	82	35
hsa-miR-455-5p	323	173	357	182
hsa-miR-4632-3p	0	0	0	0
hsa-miR-4632-5p	0	0	0	0
hsa-miR-4633-3p	0	0	0	0
hsa-miR-4634	197	72	207	76
hsa-miR-4635	0	0	0	0
hsa-miR-4636	5	9	5	9
hsa-miR-4637	0	0	0	0
hsa-miR-4638-3p	2	1	2	1
hsa-miR-4638-5p	0	0	0	0
hsa-miR-4639-5p	0	0	0	0
hsa-miR-4640-3p	0	0	0	0
hsa-miR-4640-5p	0	0	0	0
hsa-miR-4642	6	14	7	14
hsa-miR-4643	0	0	0	0
hsa-miR-4644	0	0	0	0
hsa-miR-4645-3p	6	2	7	2
hsa-miR-4646-3p	0	0	0	0
hsa-miR-4646-5p	0	0	0	0
hsa-miR-4647	3	4	3	4
hsa-miR-4648	10	8	11	8
hsa-miR-4649-3p	0	0	0	0
hsa-miR-4649-5p	0	0	0	0
hsa-miR-4650-5p	23	15	26	16
hsa-miR-4651	0	0	0	0
hsa-miR-4652-3p	14	5	15	5
hsa-miR-4652-5p	9	5	10	5
hsa-miR-4653-3p	9	13	9	13
hsa-miR-4654	0	0	0	0
hsa-miR-4655-3p	0	0	0	0
hsa-miR-4655-5p	0	0	0	0
hsa-miR-4657	0	0	0	0
hsa-miR-4658	14	22	14	23
hsa-miR-4659a-3p	0	0	0	0
hsa-miR-4659a-5p	4	13	5	13
hsa-miR-4659b-3p	0	0	0	0
hsa-miR-4659b-5p	0	0	0	0
hsa-miR-466	0	0	0	0
hsa-miR-4660	4	11	4	13
hsa-miR-4661-5p	8	5	9	5
hsa-miR-4662a-3p	7	4	7	6
hsa-miR-4662a-5p	2	3	2	3
hsa-miR-4663	0	0	0	0
hsa-miR-4664-3p	2	2	2	2
hsa-miR-4664-5p	2	5	2	5
hsa-miR-4665-3p	0	0	0	0
hsa-miR-4665-5p	0	0	0	0
hsa-miR-4666a-3p	0	0	0	0
hsa-miR-4666b	8	5	8	5
hsa-miR-4667-3p	0	0	0	0
hsa-miR-4667-5p	0	0	0	0
hsa-miR-4668-3p	2	1	2	1
hsa-miR-4668-5p	14	5	15	5
hsa-miR-4669	0	0	0	0
hsa-miR-4670-3p	0	0	0	0
hsa-miR-4670-5p	0	0	0	0
hsa-miR-4671-5p	0	0	0	0
hsa-miR-4672	0	0	0	0
hsa-miR-4673	0	0	0	0
hsa-miR-4676-3p	0	0	0	0
hsa-miR-4676-5p	0	0	0	0
hsa-miR-4677-3p	15	11	17	11
hsa-miR-4677-5p	21	8	22	8
hsa-miR-4678	0	0	0	0
hsa-miR-4679	120	62	130	67
hsa-miR-4680-3p	8	36	9	37
hsa-miR-4680-5p	4	0	4	0
hsa-miR-4681	16	13	17	13
hsa-miR-4682	7	17	7	17
hsa-miR-4683	0	0	0	0
hsa-miR-4684-3p	0	0	0	0
hsa-miR-4685-3p	0	0	0	0
hsa-miR-4685-5p	0	0	0	0
hsa-miR-4686	11	3	13	3
hsa-miR-4687-3p	0	0	0	0
hsa-miR-4687-5p	14	42	15	46
hsa-miR-4690-3p	0	0	0	0
hsa-miR-4690-5p	0	0	0	0
hsa-miR-4691-5p	0	0	0	0
hsa-miR-4693-3p	0	0	0	0
hsa-miR-4693-5p	0	0	0	0
hsa-miR-4694-5p	0	0	0	0
hsa-miR-4695-3p	0	1	0	1
hsa-miR-4695-5p	0	0	0	0
hsa-miR-4696	0	0	0	0
hsa-miR-4697-3p	0	0	0	0
hsa-miR-4697-5p	0	0	0	0
hsa-miR-4698	0	0	0	0
hsa-miR-4699-3p	0	0	0	0
hsa-miR-4700-3p	22	52	23	55
hsa-miR-4700-5p	48	71	49	78
hsa-miR-4701-3p	0	0	0	0
hsa-miR-4701-5p	0	0	0	0
hsa-miR-4703-5p	0	0	0	0
hsa-miR-4704-3p	0	0	0	0
hsa-miR-4704-5p	0	0	0	0
hsa-miR-4705	4	4	4	5
hsa-miR-4706	0	0	0	0
hsa-miR-4707-3p	2	0	2	0
hsa-miR-4707-5p	4	1	4	1
hsa-miR-4708-3p	0	0	0	0
hsa-miR-4709-3p	0	0	0	0
hsa-miR-4709-5p	0	2	0	2
hsa-miR-4710	2	14	2	14
hsa-miR-4711-3p	0	0	0	0
hsa-miR-4711-5p	0	0	0	0
hsa-miR-4712-3p	0	0	0	0
hsa-miR-4712-5p	0	0	0	0
hsa-miR-4713-3p	0	0	0	0
hsa-miR-4713-5p	0	0	0	0
hsa-miR-4714-3p	0	0	0	0
hsa-miR-4714-5p	0	0	0	0
hsa-miR-4715-5p	0	0	0	0
hsa-miR-4716-3p	0	0	0	0
hsa-miR-4716-5p	5	3	5	3
hsa-miR-4717-5p	0	0	0	0
hsa-miR-4718	0	0	0	0
hsa-miR-4719	0	0	0	0
hsa-miR-4720-3p	17	23	22	27
hsa-miR-4720-5p	0	0	0	0
hsa-miR-4721	16	7	16	7
hsa-miR-4722-3p	0	0	0	0
hsa-miR-4722-5p	0	0	0	0
hsa-miR-4723-5p	11	2	12	2
hsa-miR-4724-3p	0	0	0	0
hsa-miR-4724-5p	27	24	28	26
hsa-miR-4725-3p	46	110	48	110
hsa-miR-4725-5p	5	2	5	2
hsa-miR-4726-3p	0	0	0	0
hsa-miR-4726-5p	2	0	2	0
hsa-miR-4727-3p	0	0	0	0
hsa-miR-4728-3p	0	0	0	0
hsa-miR-4729	59	27	63	29
hsa-miR-4730	3	5	3	6
hsa-miR-4731-3p	2	0	2	0
hsa-miR-4731-5p	0	0	0	0
hsa-miR-4732-3p	0	0	0	0
hsa-miR-4732-5p	17	21	19	23
hsa-miR-4733-3p	0	0	0	0
hsa-miR-4733-5p	0	0	0	0
hsa-miR-4734	0	0	0	0
hsa-miR-4735-3p	0	0	0	0
hsa-miR-4735-5p	7	11	7	12
hsa-miR-4736	0	0	0	0
hsa-miR-4737	0	0	0	0
hsa-miR-4738-3p	0	0	0	0
hsa-miR-4738-5p	0	0	0	0
hsa-miR-4739	0	0	0	0
hsa-miR-4740-3p	0	0	0	0
hsa-miR-4740-5p	0	0	0	0
hsa-miR-4741	0	0	0	0
hsa-miR-4742-3p	6	2	6	2
hsa-miR-4742-5p	0	0	0	0
hsa-miR-4743-3p	0	0	0	0
hsa-miR-4744	0	0	0	0
hsa-miR-4745-3p	0	0	0	0
hsa-miR-4745-5p	3	0	3	0
hsa-miR-4746-3p	2	0	2	0
hsa-miR-4746-5p	0	0	0	0
hsa-miR-4747-3p	0	0	0	0
hsa-miR-4748	0	0	0	0
hsa-miR-4749-5p	0	0	0	0
hsa-miR-4750-5p	0	0	0	0
hsa-miR-4752	0	0	0	0
hsa-miR-4753-3p	0	0	0	0
hsa-miR-4753-5p	0	0	0	0
hsa-miR-4754	14	22	16	24
hsa-miR-4755-3p	0	0	0	0
hsa-miR-4755-5p	0	0	0	0
hsa-miR-4757-3p	0	0	0	0
hsa-miR-4757-5p	0	0	0	0
hsa-miR-4758-3p	0	0	0	0
hsa-miR-4759	7	4	8	4
hsa-miR-4760-3p	0	0	0	0
hsa-miR-4760-5p	10	2	10	2
hsa-miR-4761-3p	0	0	0	0
hsa-miR-4761-5p	0	0	0	0
hsa-miR-4762-3p	6	6	6	6
hsa-miR-4762-5p	3	3	3	3
hsa-miR-4764-3p	5	10	6	11
hsa-miR-4764-5p	0	0	0	0
hsa-miR-4765	0	0	0	0
hsa-miR-4766-3p	16	10	17	12
hsa-miR-4766-5p	10	22	10	22
hsa-miR-4767	0	0	0	0
hsa-miR-4768-3p	0	0	0	0
hsa-miR-4768-5p	0	0	0	0
hsa-miR-4769-3p	0	5	0	5
hsa-miR-4769-5p	0	0	0	0
hsa-miR-4770	0	0	0	0
hsa-miR-4771	78	121	82	126
hsa-miR-4772-3p	9	11	11	12
hsa-miR-4772-5p	14	25	15	26
hsa-miR-4773	2	3	3	3
hsa-miR-4774-3p	0	0	0	0
hsa-miR-4774-5p	0	0	0	0
hsa-miR-4775	15	18	16	19
hsa-miR-4776-3p	0	0	0	0
hsa-miR-4776-5p	0	0	0	0
hsa-miR-4777-3p	0	0	0	0
hsa-miR-4778-3p	20	8	20	8
hsa-miR-4778-5p	6	2	7	2
hsa-miR-4779	0	0	0	0
hsa-miR-4780	1	1	1	1
hsa-miR-4781-3p	0	0	0	0
hsa-miR-4781-5p	2	2	2	2
hsa-miR-4782-5p	5	15	5	16
hsa-miR-4783-3p	0	0	0	0
hsa-miR-4783-5p	0	0	0	0
hsa-miR-4784	165	195	174	205
hsa-miR-4785	0	0	0	0
hsa-miR-4786-3p	27	38	27	39
hsa-miR-4786-5p	12	5	13	5
hsa-miR-4787-3p	0	0	0	0
hsa-miR-4787-5p	0	0	0	0
hsa-miR-4788	4	1	4	1
hsa-miR-4789-3p	0	2	0	2
hsa-miR-4789-5p	0	0	0	0
hsa-miR-4790-3p	0	0	0	0
hsa-miR-4790-5p	0	0	0	0
hsa-miR-4791	0	0	0	0
hsa-miR-4792	0	0	0	0
hsa-miR-4793-5p	1	2	1	2
hsa-miR-4794	0	0	0	0
hsa-miR-4795-3p	3	4	5	4
hsa-miR-4796-3p	0	0	0	0
hsa-miR-4796-5p	0	0	0	0
hsa-miR-4797-3p	0	0	0	0
hsa-miR-4798-3p	0	0	0	0
hsa-miR-4798-5p	0	0	0	0
hsa-miR-4800-3p	0	0	0	0
hsa-miR-4800-5p	10	16	10	18
hsa-miR-4801	10	10	10	10
hsa-miR-4802-3p	0	0	0	0
hsa-miR-4802-5p	0	0	0	0
hsa-miR-4803	0	0	0	0
hsa-miR-4804-3p	4	4	6	5
hsa-miR-4804-5p	0	0	0	0
hsa-miR-483-3p	17	6	19	6
hsa-miR-483-5p	2	3	2	3
hsa-miR-484	157	140	173	148
hsa-miR-485-3p	191	173	201	185
hsa-miR-485-5p	16	24	21	25
hsa-miR-486-3p	0	0	0	0
hsa-miR-486-5p	1	10	1	10
hsa-miR-487a-3p	12	8	15	9
hsa-miR-487a-5p	7	16	8	18
hsa-miR-487b-3p	176	137	195	140
hsa-miR-487b-5p	3	5	3	5
hsa-miR-488-3p	0	0	0	0
hsa-miR-488-5p	0	0	0	0
hsa-miR-489-5p	0	0	0	0
hsa-miR-490-3p	10	9	11	9
hsa-miR-490-5p	0	0	0	0
hsa-miR-491-3p	3	2	3	2
hsa-miR-491-5p	21	20	21	20
hsa-miR-492	0	0	0	0
hsa-miR-493-3p	252	174	266	180
hsa-miR-493-5p	304	268	322	280
hsa-miR-494-3p	386	237	417	250
hsa-miR-494-5p	19	24	19	25
hsa-miR-495-3p	81	36	92	40
hsa-miR-495-5p	14	12	15	14
hsa-miR-496	25	24	29	25
hsa-miR-497-3p	10	2	11	2
hsa-miR-497-5p	126	68	132	71
hsa-miR-498	0	0	0	0
hsa-miR-4999-3p	0	0	0	0
hsa-miR-4999-5p	0	0	0	0
hsa-miR-499a-5p	3	0	3	0
hsa-miR-499b-3p	0	0	0	0
hsa-miR-5000-3p	0	0	0	0
hsa-miR-5000-5p	0	0	0	0
hsa-miR-5001-3p	0	0	0	0
hsa-miR-5001-5p	0	0	0	0
hsa-miR-5002-3p	0	0	0	0
hsa-miR-5002-5p	4	4	4	4
hsa-miR-5003-3p	12	15	12	15
hsa-miR-5003-5p	0	0	0	0
hsa-miR-5004-3p	2	12	2	12
hsa-miR-5006-3p	15	31	15	34
hsa-miR-5006-5p	16	20	17	22
hsa-miR-5007-3p	48	91	53	96
hsa-miR-5007-5p	0	0	0	0
hsa-miR-5008-3p	0	0	0	0
hsa-miR-5008-5p	0	0	0	0
hsa-miR-5009-3p	0	0	0	0
hsa-miR-5009-5p	0	0	0	0
hsa-miR-500a-3p	37	26	40	26
hsa-miR-500a-5p	9	8	9	8
hsa-miR-500b-3p	0	0	0	0
hsa-miR-500b-5p	42	28	43	31
hsa-miR-5010-3p	3	13	3	13
hsa-miR-5010-5p	0	0	0	0
hsa-miR-5011-5p	26	4	26	5
hsa-miR-501-3p	19	14	20	17
hsa-miR-501-5p	43	56	47	58
hsa-miR-502-3p	36	40	39	43
hsa-miR-502-5p	6	3	7	3
hsa-miR-503-3p	18	51	18	53
hsa-miR-503-5p	160	352	175	371
hsa-miR-504-3p	0	0	0	0
hsa-miR-504-5p	0	0	0	0
hsa-miR-5047	0	0	0	0
hsa-miR-505-3p	139	81	146	93
hsa-miR-505-5p	202	363	225	387
hsa-miR-506-3p	0	0	0	0
hsa-miR-506-5p	0	0	0	0
hsa-miR-507	0	0	0	0
hsa-miR-508-3p	0	0	0	0
hsa-miR-508-5p	3	0	3	0
hsa-miR-5087	0	0	0	0
hsa-miR-5088-3p	0	0	0	0
hsa-miR-5088-5p	0	0	0	0
hsa-miR-5089-3p	0	0	0	0
hsa-miR-5089-5p	0	0	0	0
hsa-miR-5090	5	1	5	1
hsa-miR-5091	0	0	0	0
hsa-miR-5092	0	0	0	0
hsa-miR-509-3p	0	0	0	0
hsa-miR-5094	0	0	0	0
hsa-miR-5095	11	37	11	40
hsa-miR-509-5p	0	0	0	0
hsa-miR-5096	14	6	14	7
hsa-miR-5100	18	11	21	11
hsa-miR-510-3p	486	876	519	918
hsa-miR-511-3p	0	0	0	0
hsa-miR-511-5p	0	0	0	0
hsa-miR-512-3p	7	16	8	16
hsa-miR-512-5p	1	3	1	3
hsa-miR-513a-3p	0	0	0	0
hsa-miR-513a-5p	0	0	0	0
hsa-miR-513b-3p	0	0	0	0
hsa-miR-513c-5p	0	1	0	1
hsa-miR-514a-3p	0	0	0	0
hsa-miR-514a-5p	0	0	0	0
hsa-miR-514b-3p	0	0	0	0
hsa-miR-514b-5p	0	0	0	0
hsa-miR-515-3p	0	0	0	0
hsa-miR-515-5p	0	0	0	0
hsa-miR-516a-5p	0	0	0	0
hsa-miR-516b-3p	0	0	0	0
hsa-miR-516b-5p	0	0	0	0
hsa-miR-517b-3p	0	0	0	0
hsa-miR-5186	8	15	9	15
hsa-miR-5187-3p	0	0	0	0
hsa-miR-5187-5p	0	0	0	0
hsa-miR-5188	9	8	10	9
hsa-miR-5189-3p	37	64	40	67
hsa-miR-5189-5p	0	0	0	0
hsa-miR-518a-3p	169	92	182	96
hsa-miR-518b	0	0	0	0
hsa-miR-518c-3p	0	0	0	0
hsa-miR-518d-3p	17	29	20	31
hsa-miR-518e-3p	2	0	2	0
hsa-miR-5190	0	0	0	0
hsa-miR-5191	0	0	0	0
hsa-miR-5192	0	0	0	0
hsa-miR-5193	6	4	7	5
hsa-miR-5194	0	0	0	0
hsa-miR-5195-3p	21	5	22	5
hsa-miR-5195-5p	0	0	0	0
hsa-miR-5196-3p	0	0	0	0
hsa-miR-5196-5p	21	15	21	16
hsa-miR-5197-3p	9	13	9	13
hsa-miR-5197-5p	5	3	5	3
hsa-miR-519b-3p	0	0	0	0
hsa-miR-519d-5p	0	0	0	0
hsa-miR-519e-5p	0	0	0	0
hsa-miR-520a-3p	0	0	0	0
hsa-miR-520d-3p	11	7	11	7
hsa-miR-520d-5p	0	0	0	0
hsa-miR-520e	0	0	0	0
hsa-miR-520f-5p	0	0	0	0
hsa-miR-520g-5p	0	0	0	0
hsa-miR-520h	3	4	3	4
hsa-miR-523-3p	8	3	8	3
hsa-miR-524-3p	0	0	0	0
hsa-miR-525-3p	0	0	0	0
hsa-miR-526b-5p	0	0	0	0
hsa-miR-532-3p	33	24	35	26
hsa-miR-532-5p	264	202	289	211
hsa-miR-539-3p	25	11	26	11
hsa-miR-539-5p	20	18	21	19
hsa-miR-541-5p	0	0	0	0
hsa-miR-542-3p	50	47	54	52
hsa-miR-542-5p	9	6	9	6
hsa-miR-543	110	56	116	60
hsa-miR-544a	12	18	13	19
hsa-miR-544b	0	0	0	0
hsa-miR-545-3p	0	0	0	0
hsa-miR-545-5p	12	10	14	11
hsa-miR-548a	0	0	0	0
hsa-miR-548a-3p	2	1	3	1
hsa-miR-548a-5p	0	0	0	0
hsa-miR-548ac	7	10	7	11
hsa-miR-548ad-3p	0	0	0	0
hsa-miR-548ad-5p	3	7	3	8
hsa-miR-548ae-3p	0	0	0	0
hsa-miR-548ae-5p	0	0	0	0
hsa-miR-548ag	0	0	0	0
hsa-miR-548aj-3p	0	0	0	0
hsa-miR-548aj-5p	0	0	0	0
hsa-miR-548al	0	0	0	0
hsa-miR-548am-3p	11	2	11	2
hsa-miR-548an	0	0	0	0
hsa-miR-548ao-3p	19	6	19	6
hsa-miR-548ao-5p	32	12	34	15
hsa-miR-548ap-3p/548t-3p/548aa	37	22	40	22
hsa-miR-548ap-5p/548j-5p	17	3	18	3
hsa-miR-548aq-3p	0	0	0	0
hsa-miR-548aq-5p	4	6	4	6
hsa-miR-548ar-5p	8	2	11	2
hsa-miR-548as-3p	9	7	11	8
hsa-miR-548at-3p	0	0	0	0
hsa-miR-548at-5p	10	1	10	1
hsa-miR-548au-5p/548c-5p/548o-5p/548am-5p	20	16	21	18
hsa-miR-548av-5p/548k	18	9	20	10
hsa-miR-548aw	0	0	0	0
hsa-miR-548ay-3p	0	0	0	0
hsa-miR-548ay-5p	0	0	0	0
hsa-miR-548az-3p	0	0	0	0
hsa-miR-548az-5p	12	4	12	4
hsa-miR-548b-3p	0	0	0	0
hsa-miR-548ba	0	0	0	0
hsa-miR-548bb-5p	7	11	7	13
hsa-miR-548c-3p	0	0	0	0
hsa-miR-548d-3p	0	0	0	0
hsa-miR-548d-5p	8	3	12	3
hsa-miR-548e-3p	8	3	8	3
hsa-miR-548e-5p	7	11	8	11
hsa-miR-548f-3p	4	2	4	2
hsa-miR-548f-5p	0	0	0	0
hsa-miR-548g-3p	14	13	16	13
hsa-miR-548g-5p	0	0	0	0
hsa-miR-548h-3p	166	60	180	64
hsa-miR-548h-5p	11	12	13	12
hsa-miR-548i	5	5	5	5
hsa-miR-548j-3p	0	0	0	0
hsa-miR-548l	164	49	176	53
hsa-miR-548m	0	0	0	0
hsa-miR-548n	9	9	9	9
hsa-miR-548o-3p	0	0	0	0
hsa-miR-548q	2	5	2	5
hsa-miR-548t-5p	10	8	10	8
hsa-miR-548u	0	0	0	0
hsa-miR-548v	0	0	0	0
hsa-miR-548w	0	0	0	0
hsa-miR-548y	0	0	0	0
hsa-miR-548z	0	0	0	0
hsa-miR-549a	2	4	2	4
hsa-miR-550a-3-5p	0	0	0	0
hsa-miR-550a-3p	0	0	0	0
hsa-miR-550a-5p	0	0	0	0
hsa-miR-550b-2-5p	0	0	0	0
hsa-miR-551a	21	19	23	22
hsa-miR-551b-3p	0	0	0	0
hsa-miR-551b-5p	0	0	0	0
hsa-miR-552-3p	0	0	0	0
hsa-miR-552-5p	5	3	5	3
hsa-miR-553	10	16	10	17
hsa-miR-554	3	7	4	7
hsa-miR-555	0	0	0	0
hsa-miR-556-3p	20	13	22	14
hsa-miR-556-5p	0	0	0	0
hsa-miR-557	0	0	0	0
hsa-miR-5571-3p	0	0	0	0
hsa-miR-5572	0	0	0	0
hsa-miR-5579-5p	0	0	0	0
hsa-miR-558	0	0	0	0
hsa-miR-5580-3p	0	0	0	0
hsa-miR-5580-5p	0	0	0	0
hsa-miR-5581-5p	0	0	0	0
hsa-miR-5583-3p	0	0	0	0
hsa-miR-5584-3p	0	0	0	0
hsa-miR-5584-5p	0	0	0	0
hsa-miR-5585-3p	0	0	0	0
hsa-miR-5585-5p	9	7	9	7
hsa-miR-5586-3p	4	10	4	10
hsa-miR-5586-5p	13	16	13	16
hsa-miR-5587-3p	0	0	0	0
hsa-miR-5587-5p	0	0	0	0
hsa-miR-5588-5p	0	0	0	0
hsa-miR-5589-3p	0	0	0	0
hsa-miR-5589-5p	0	0	0	0
hsa-miR-5590-5p	6	19	7	19
hsa-miR-5591-3p	0	0	0	0
hsa-miR-5591-5p	140	8	154	8
hsa-miR-561-3p	11	2	12	2
hsa-miR-561-5p	10	8	12	8
hsa-miR-562	38	67	41	72
hsa-miR-566	1	1	1	1
hsa-miR-567	13	12	14	14
hsa-miR-568	0	0	0	0
hsa-miR-5680	4	7	4	7
hsa-miR-5681a	28	47	31	49
hsa-miR-5681b	0	0	0	0
hsa-miR-5682	5	1	5	1
hsa-miR-5683	0	0	0	0
hsa-miR-5684	0	0	0	0
hsa-miR-5685	0	0	0	0
hsa-miR-5687	0	0	0	0
hsa-miR-5688	28	20	29	21
hsa-miR-5689	0	0	0	0
hsa-miR-569	0	0	0	0
hsa-miR-5690	0	0	0	0
hsa-miR-5691	0	0	0	0
hsa-miR-5692a	3	8	3	8
hsa-miR-5692b	0	0	0	0
hsa-miR-5692c	0	0	0	0
hsa-miR-5693	0	0	0	0
hsa-miR-5694	38	81	38	82
hsa-miR-5695	0	0	0	0
hsa-miR-5696	12	10	13	12
hsa-miR-5697	0	0	0	0
hsa-miR-5698	7	7	8	8
hsa-miR-5699-3p	14	12	16	12
hsa-miR-5699-5p	10	7	10	7
hsa-miR-5700	15	12	15	12
hsa-miR-5701	8	15	8	16
hsa-miR-5702	1	3	1	3
hsa-miR-5703	4	1	5	1
hsa-miR-570-3p	9	7	9	7
hsa-miR-5704	3	5	3	6
hsa-miR-5705	0	0	0	0
hsa-miR-5706	0	0	0	0
hsa-miR-5707	0	0	0	0
hsa-miR-5708	0	0	0	0
hsa-miR-571	0	0	0	0
hsa-miR-572	0	0	0	0
hsa-miR-573	3	5	3	5
hsa-miR-5739	12	21	13	24
hsa-miR-574-3p	204	219	216	231
hsa-miR-574-5p	278	324	294	336
hsa-miR-575	0	0	0	0
hsa-miR-576-3p	23	14	27	14
hsa-miR-576-5p	175	122	194	129
hsa-miR-577	0	0	0	0
hsa-miR-578	11	6	13	6
hsa-miR-5787	0	0	0	0
hsa-miR-579-3p	7	8	8	8
hsa-miR-579-5p	3	1	3	1
hsa-miR-580-3p	11	12	12	12
hsa-miR-580-5p	0	0	0	0
hsa-miR-581	0	0	0	0
hsa-miR-582-3p	48	38	55	39
hsa-miR-582-5p	14	7	14	7
hsa-miR-583	0	0	0	0
hsa-miR-584-3p	6	1	8	1
hsa-miR-584-5p	216	119	237	125
hsa-miR-585-3p	4	0	4	0
hsa-miR-585-5p	0	0	0	0
hsa-miR-586	15	6	17	6
hsa-miR-588	0	0	0	0
hsa-miR-589-3p	20	12	21	13
hsa-miR-589-5p	33	27	38	29
hsa-miR-590-3p	292	130	321	134
hsa-miR-590-5p	20	13	25	13
hsa-miR-591	0	1	0	1
hsa-miR-592	0	0	0	0
hsa-miR-593-3p	0	0	0	0
hsa-miR-593-5p	0	0	0	0
hsa-miR-596	1	0	1	0
hsa-miR-597-3p	7	9	7	10
hsa-miR-597-5p	0	0	0	0
hsa-miR-598-3p	68	39	71	41
hsa-miR-598-5p	0	0	0	0
hsa-miR-599	36	1	41	1
hsa-miR-600	0	0	0	0
hsa-miR-601	9	10	9	11
hsa-miR-602	0	0	0	0
hsa-miR-603	0	0	0	0
hsa-miR-604	0	0	0	0
hsa-miR-605-3p	4	6	5	6
hsa-miR-605-5p	0	0	0	0
hsa-miR-606	11	16	11	17
hsa-miR-6068	3	12	3	13
hsa-miR-6069	0	0	0	0
hsa-miR-607	5	5	5	5
hsa-miR-6070	0	0	0	0
hsa-miR-6071	22	21	22	21
hsa-miR-6072	3	0	3	0
hsa-miR-6073	6	13	6	13
hsa-miR-6074	0	0	0	0
hsa-miR-6075	2	2	2	2
hsa-miR-6076	0	0	0	0
hsa-miR-6077	0	0	0	0
hsa-miR-6078	4	14	4	15
hsa-miR-6079	0	0	0	0
hsa-miR-608	0	0	0	0
hsa-miR-6080	0	0	0	0
hsa-miR-6081	12	15	13	15
hsa-miR-6082	4	1	4	1
hsa-miR-6083	178	28	195	29
hsa-miR-6085	0	0	0	0
hsa-miR-6086	0	0	0	0
hsa-miR-6087	1	1	1	1
hsa-miR-6088	1	1	1	1
hsa-miR-6089	2	0	2	0
hsa-miR-609	0	0	0	0
hsa-miR-6090	0	0	0	0
hsa-miR-610	0	0	0	0
hsa-miR-611	0	0	0	0
hsa-miR-612	0	0	0	0
hsa-miR-6124	0	0	0	0
hsa-miR-6125	0	0	0	0
hsa-miR-6126	166	163	174	169
hsa-miR-6127	0	0	0	0
hsa-miR-6128	0	0	0	0
hsa-miR-6130	6	15	6	15
hsa-miR-6131	10	36	10	40
hsa-miR-6132	0	0	0	0
hsa-miR-6133	0	0	0	0
hsa-miR-6134	0	0	0	0
hsa-miR-614	0	1	0	1
hsa-miR-615-3p	4	2	5	2
hsa-miR-615-5p	0	0	0	0
hsa-miR-616-3p	0	0	0	0
hsa-miR-6165	0	0	0	0
hsa-miR-616-5p	0	0	0	0
hsa-miR-617	18	29	18	29
hsa-miR-618	2	6	2	6
hsa-miR-619-3p	10	7	10	7
hsa-miR-619-5p	0	0	0	0
hsa-miR-621	0	0	0	0
hsa-miR-622	0	0	0	0
hsa-miR-623	0	0	0	0
hsa-miR-624-3p	9	18	10	19
hsa-miR-624-5p	0	0	0	0
hsa-miR-625-3p	350	224	380	230
hsa-miR-625-5p	115	71	124	74
hsa-miR-626	6	5	6	5
hsa-miR-627-3p	0	0	0	0
hsa-miR-627-5p	6	6	6	6
hsa-miR-628-3p	40	55	47	56
hsa-miR-628-5p	72	45	74	45
hsa-miR-629-3p	14	10	14	10
hsa-miR-629-5p	294	142	309	144
hsa-miR-631	0	0	0	0
hsa-miR-632	0	0	0	0
hsa-miR-634	0	0	0	0
hsa-miR-635	0	0	0	0
hsa-miR-636	5	4	5	4
hsa-miR-637	2	0	2	0
hsa-miR-638	0	0	0	0
hsa-miR-639	3	10	3	11
hsa-miR-640	2	16	2	17
hsa-miR-641	17	15	17	15
hsa-miR-642a-3p	0	0	0	0
hsa-miR-642a-5p	0	0	0	0
hsa-miR-642b-5p	0	0	0	0
hsa-miR-643	0	0	0	0
hsa-miR-644a	0	0	0	0
hsa-miR-646	0	0	0	0
hsa-miR-647	6	5	6	5
hsa-miR-649	5	17	6	18
hsa-miR-650	0	0	0	0
hsa-miR-6500-3p	0	0	0	0
hsa-miR-6500-5p	0	0	0	0
hsa-miR-6501-3p	0	0	0	0
hsa-miR-6501-5p	10	7	10	8
hsa-miR-6502-3p	0	0	0	0
hsa-miR-6502-5p	5	26	6	29
hsa-miR-6503-3p	0	0	0	0
hsa-miR-6503-5p	0	0	0	0
hsa-miR-6504-3p	5	5	6	5
hsa-miR-6505-3p	0	0	0	0
hsa-miR-6505-5p	0	0	0	0
hsa-miR-6506-3p	0	0	0	0
hsa-miR-6506-5p	9	12	10	12
hsa-miR-6507-3p	0	0	0	0
hsa-miR-6507-5p	0	2	0	2
hsa-miR-6508-3p	0	0	0	0
hsa-miR-6508-5p	0	0	0	0
hsa-miR-6509-3p	0	0	0	0
hsa-miR-6510-3p	8	18	9	20
hsa-miR-6511a-3p	0	0	0	0
hsa-miR-6511a-5p	0	0	0	0
hsa-miR-6511b-3p	0	0	0	0
hsa-miR-6511b-5p	0	0	0	0
hsa-miR-6512-3p	0	0	0	0
hsa-miR-6512-5p	0	0	0	0
hsa-miR-6513-3p	0	0	0	0
hsa-miR-6513-5p	0	0	0	0
hsa-miR-651-3p	0	0	0	0
hsa-miR-6514-3p	2	6	2	6
hsa-miR-6514-5p	296	625	319	666
hsa-miR-6515-3p	0	0	0	0
hsa-miR-6515-5p	0	0	0	0
hsa-miR-651-5p	18	24	19	25
hsa-miR-6516-3p	0	0	0	0
hsa-miR-6516-5p	0	0	0	0
hsa-miR-652-3p	25	18	26	19
hsa-miR-652-5p	0	0	0	0
hsa-miR-653-3p	5	10	5	11
hsa-miR-653-5p	9	6	10	6
hsa-miR-654-3p	1096	766	1192	817
hsa-miR-654-5p	0	0	0	0
hsa-miR-655-3p	26	12	29	14
hsa-miR-655-5p	0	0	0	0
hsa-miR-656-3p	16	6	17	8
hsa-miR-656-5p	0	0	0	0
hsa-miR-657	0	0	0	0
hsa-miR-658	0	0	0	0
hsa-miR-659-5p	0	0	0	0
hsa-miR-660-3p	2	7	2	7
hsa-miR-660-5p	267	165	290	169
hsa-miR-661	0	0	0	0
hsa-miR-662	0	0	0	0
hsa-miR-663a	0	1	0	1
hsa-miR-663b	0	0	0	0
hsa-miR-664a-3p	12	20	15	20
hsa-miR-664a-5p	27	36	32	40
hsa-miR-664b-3p	0	0	0	0
hsa-miR-664b-5p	19	30	20	33
hsa-miR-665	11	18	13	18
hsa-miR-668-3p	0	2	0	2
hsa-miR-670-3p	6	2	6	2
hsa-miR-670-5p	3	3	3	3
hsa-miR-671-3p	9	12	10	12
hsa-miR-6715b-3p	10	4	10	4
hsa-miR-6715b-5p	0	0	0	0
hsa-miR-671-5p	556	407	614	429
hsa-miR-6716-3p	6	11	6	11
hsa-miR-6716-5p	0	0	0	0
hsa-miR-6717-5p	6	2	6	2
hsa-miR-6718-5p	0	0	0	0
hsa-miR-6719-3p	9	9	10	9
hsa-miR-6720-3p	5	9	5	9
hsa-miR-6720-5p	0	0	0	0
hsa-miR-6721-5p	0	0	0	0
hsa-miR-6722-3p	0	0	0	0
hsa-miR-6722-5p	0	0	0	0
hsa-miR-6723-5p	0	0	0	0
hsa-miR-6724-5p	3	6	3	7
hsa-miR-6726-3p	0	0	0	0
hsa-miR-6726-5p	0	0	0	0
hsa-miR-6727-3p	0	0	0	0
hsa-miR-6727-5p	13	2	13	2
hsa-miR-6728-3p	0	0	0	0
hsa-miR-6728-5p	0	0	0	0
hsa-miR-6729-3p	0	0	0	0
hsa-miR-6729-5p	0	0	0	0
hsa-miR-6730-3p	0	0	0	0
hsa-miR-6730-5p	0	0	0	0
hsa-miR-6731-3p	1	0	1	0
hsa-miR-6731-5p	1	1	1	1
hsa-miR-6732-3p	0	0	0	0
hsa-miR-6732-5p	0	0	0	0
hsa-miR-6733-5p	0	0	0	0
hsa-miR-6734-3p	0	0	0	0
hsa-miR-6734-5p	7	2	7	2
hsa-miR-6735-3p	1	1	1	1
hsa-miR-6735-5p	0	0	0	0
hsa-miR-6736-3p	0	0	0	0
hsa-miR-6736-5p	0	0	0	0
hsa-miR-6737-3p	0	0	0	0
hsa-miR-6737-5p	0	0	0	0
hsa-miR-6738-5p	1	1	1	1
hsa-miR-6739-3p	18	18	19	20
hsa-miR-6739-5p	20	20	22	21
hsa-miR-6740-3p	0	0	0	0
hsa-miR-6740-5p	0	0	0	0
hsa-miR-6741-3p	0	0	0	0
hsa-miR-6741-5p	0	0	0	0
hsa-miR-6742-3p	0	0	0	0
hsa-miR-6742-5p	1	1	1	1
hsa-miR-6743-3p	0	0	0	0
hsa-miR-6743-5p	0	0	0	0
hsa-miR-6744-3p	61	87	64	88
hsa-miR-6744-5p	0	0	0	0
hsa-miR-6745	0	0	0	0
hsa-miR-6746-3p	2	0	2	0
hsa-miR-6746-5p	0	0	0	0
hsa-miR-6747-3p	4	5	5	5
hsa-miR-6747-5p	0	0	0	0
hsa-miR-6748-5p	0	0	0	0
hsa-miR-6749-3p	0	0	0	0
hsa-miR-6749-5p	0	0	0	0
hsa-miR-6750-3p	0	0	0	0
hsa-miR-6750-5p	0	0	0	0
hsa-miR-6751-3p	0	0	0	0
hsa-miR-6751-5p	18	29	18	32
hsa-miR-6752-3p	0	0	0	0
hsa-miR-6752-5p	0	0	0	0
hsa-miR-6753-3p	0	0	0	0
hsa-miR-675-3p	0	0	0	0
hsa-miR-6754-3p	0	0	0	0
hsa-miR-6754-5p	4	6	4	7
hsa-miR-6755-5p	40	30	41	30
hsa-miR-675-5p	1	0	1	0
hsa-miR-6756-3p	0	0	0	0
hsa-miR-6757-5p	0	0	0	0
hsa-miR-6758-3p	0	0	0	0
hsa-miR-6758-5p	0	0	0	0
hsa-miR-6759-3p	0	0	0	0
hsa-miR-6759-5p	0	0	0	0
hsa-miR-6760-3p	37	48	41	51
hsa-miR-6760-5p	0	0	0	0
hsa-miR-6761-3p	0	0	0	0
hsa-miR-6761-5p	19	6	21	6
hsa-miR-6762-3p	8	11	11	11
hsa-miR-6762-5p	0	0	0	0
hsa-miR-6763-3p	0	4	0	4
hsa-miR-6763-5p	0	0	0	0
hsa-miR-676-3p	6	11	6	13
hsa-miR-6764-3p	0	0	0	0
hsa-miR-6764-5p	0	0	0	0
hsa-miR-6765-3p	1	0	1	0
hsa-miR-676-5p	4	4	4	4
hsa-miR-6766-3p	0	0	0	0
hsa-miR-6766-5p	0	0	0	0
hsa-miR-6767-3p	3	10	3	10
hsa-miR-6767-5p	1	2	1	2
hsa-miR-6768-3p	0	0	0	0
hsa-miR-6768-5p	8	4	8	6
hsa-miR-6769a-3p	0	0	0	0
hsa-miR-6769a-5p	0	5	0	5
hsa-miR-6769b-3p	11	12	11	14
hsa-miR-6769b-5p	0	0	0	0
hsa-miR-6770-3p	0	0	0	0
hsa-miR-6771-3p	0	0	0	0
hsa-miR-6771-5p	3	1	3	1
hsa-miR-6772-3p	3	2	3	2
hsa-miR-6772-5p	0	0	0	0
hsa-miR-6773-3p	0	0	0	0
hsa-miR-6773-5p	0	0	0	0
hsa-miR-6774-3p	0	0	0	0
hsa-miR-6774-5p	0	0	0	0
hsa-miR-6775-5p	0	0	0	0
hsa-miR-6776-3p	2	0	2	0
hsa-miR-6776-5p	0	0	0	0
hsa-miR-6777-3p	0	0	0	0
hsa-miR-6777-5p	0	0	0	0
hsa-miR-6778-3p	0	0	0	0
hsa-miR-6778-5p	0	0	0	0
hsa-miR-6779-3p	0	0	0	0
hsa-miR-6779-5p	0	0	0	0
hsa-miR-6780a-3p	0	0	0	0
hsa-miR-6780a-5p	0	0	0	0
hsa-miR-6780b-3p	1	1	1	1
hsa-miR-6780b-5p	6	13	6	15
hsa-miR-6781-3p	0	0	0	0
hsa-miR-6781-5p	8	11	8	11
hsa-miR-6782-3p	0	0	0	0
hsa-miR-6782-5p	0	0	0	0
hsa-miR-6783-3p	0	0	0	0
hsa-miR-6783-5p	0	0	0	0
hsa-miR-6784-3p	0	0	0	0
hsa-miR-6785-5p	93	5	100	5
hsa-miR-6786-3p	3	3	5	3
hsa-miR-6788-3p	0	0	0	0
hsa-miR-6788-5p	0	0	0	0
hsa-miR-6789-5p	4	25	4	26
hsa-miR-6790-3p	0	0	0	0
hsa-miR-6790-5p	28	38	29	39
hsa-miR-6791-3p	0	0	0	0
hsa-miR-6791-5p	0	0	0	0
hsa-miR-6792-3p	0	0	0	0
hsa-miR-6792-5p	2	11	2	11
hsa-miR-6793-3p	0	0	0	0
hsa-miR-6793-5p	5	3	5	3
hsa-miR-6794-3p	0	0	0	0
hsa-miR-6795-3p	0	0	0	0
hsa-miR-6795-5p	0	0	0	0
hsa-miR-6796-3p	1	1	1	1
hsa-miR-6796-5p	2	2	2	2
hsa-miR-6797-3p	0	0	0	0
hsa-miR-6797-5p	1	0	1	0
hsa-miR-6799-5p	0	0	0	0
hsa-miR-6800-3p	0	0	0	0
hsa-miR-6800-5p	0	0	0	0
hsa-miR-6801-3p	5	0	5	0
hsa-miR-6801-5p	0	0	0	0
hsa-miR-6802-3p	0	0	0	0
hsa-miR-6802-5p	0	0	0	0
hsa-miR-6803-3p	0	0	0	0
hsa-miR-6805-3p	3	8	3	9
hsa-miR-6805-5p	0	0	0	0
hsa-miR-6806-3p	13	20	13	20
hsa-miR-6806-5p	0	0	0	0
hsa-miR-6807-5p	0	0	0	0
hsa-miR-6808-3p	14	13	14	13
hsa-miR-6808-5p	0	0	0	0
hsa-miR-6809-3p	15	9	16	9
hsa-miR-6809-5p	7	5	7	6
hsa-miR-6810-3p	0	0	0	0
hsa-miR-6810-5p	0	0	0	0
hsa-miR-6811-3p	0	0	0	0
hsa-miR-6811-5p	0	0	0	0
hsa-miR-6812-3p	0	0	0	0
hsa-miR-6812-5p	0	0	0	0
hsa-miR-6813-3p	0	0	0	0
hsa-miR-6813-5p	64	81	66	87
hsa-miR-6814-3p	0	0	0	0
hsa-miR-6814-5p	0	0	0	0
hsa-miR-6815-3p	0	0	0	0
hsa-miR-6815-5p	0	0	0	0
hsa-miR-6816-3p	0	0	0	0
hsa-miR-6817-3p	7	10	7	10
hsa-miR-6817-5p	15	17	16	18
hsa-miR-6818-3p	0	0	0	0
hsa-miR-6818-5p	0	0	0	0
hsa-miR-6819-3p	0	0	0	0
hsa-miR-6819-5p	0	0	0	0
hsa-miR-6820-3p	29	60	31	62
hsa-miR-6821-3p	0	0	0	0
hsa-miR-6822-3p	0	0	0	0
hsa-miR-6822-5p	7	24	7	24
hsa-miR-6823-3p	0	0	0	0
hsa-miR-6823-5p	0	0	0	0
hsa-miR-6824-5p	0	0	0	0
hsa-miR-6825-3p	0	0	0	0
hsa-miR-6825-5p	0	6	0	6
hsa-miR-6826-3p	0	0	0	0
hsa-miR-6826-5p	13	15	19	17
hsa-miR-6827-3p	0	0	0	0
hsa-miR-6827-5p	21	40	21	44
hsa-miR-6828-3p	7	43	7	48
hsa-miR-6828-5p	0	0	0	0
hsa-miR-6829-3p	0	0	0	0
hsa-miR-6830-3p	0	0	0	0
hsa-miR-6830-5p	0	0	0	0
hsa-miR-6831-5p	0	0	0	0
hsa-miR-6832-3p	7	11	8	13
hsa-miR-6832-5p	9	10	9	11
hsa-miR-6833-3p	7	4	7	4
hsa-miR-6833-5p	0	0	0	0
hsa-miR-6834-3p	14	7	15	8
hsa-miR-6834-5p	0	0	0	0
hsa-miR-6835-3p	5	11	5	12
hsa-miR-6835-5p	11	11	12	12
hsa-miR-6836-5p	0	0	0	0
hsa-miR-6837-3p	0	0	0	0
hsa-miR-6837-5p	0	0	0	0
hsa-miR-6838-3p	26	16	28	18
hsa-miR-6838-5p	0	0	0	0
hsa-miR-6839-3p	4	4	4	4
hsa-miR-6839-5p	0	0	0	0
hsa-miR-6840-3p	0	0	0	0
hsa-miR-6840-5p	12	12	14	14
hsa-miR-6842-3p	0	0	0	0
hsa-miR-6842-5p	1	8	1	9
hsa-miR-6843-3p	0	0	0	0
hsa-miR-6844	4	6	4	7
hsa-miR-6846-3p	0	0	0	0
hsa-miR-6846-5p	0	0	0	0
hsa-miR-6847-3p	4	10	5	11
[truncated: 484 more rows]
